# Supplementary material for: The novel microRNAs hsa-miR-nov7 and hsa-miR-nov3 are over-expressed in locally advanced breast cancer
Source: PLoS One. 2020 Apr 16;15(4):e0225357. doi: 10.1371/journal.pone.0225357 (PMC7162276; doi:10.1371/journal.pone.0225357)
Supplement: S2 Table — (XLSX) [file pone.0225357.s003.xlsx]

## Sheet: hsa-miR_nov3_DAVID_pred_targets
hsa-miR-nov3	Cluster	ClusterEnrichmentScore	Category	Terms	Count	X.	PValue	List.Total	Pop.Hits	Pop.Total	Fold.Enrichment	Bonferroni	Benjamini	FDR	GenesIDs	Genes
	18	0.852312358595993	GOTERM_BP_ALL	GO:0006974:cellular response to DNA damage stimulus	13	13.541666666666666	0.0012182558083210708	91	807	16792	2.9725615153124445	0.9434810573877143	0.7622628707747026	2.113381795769398	1869,10036,4303,204851,9766,64393,54778,546,5887,324,9575,7133,80854	NA,NA,NA,NA,NA,NA,NA,NA,NA,NA,NA,NA,NA
	28	0.508022463734563	GOTERM_BP_ALL	GO:0006974:cellular response to DNA damage stimulus	13	13.541666666666666	0.0012182558083210708	91	807	16792	2.9725615153124445	0.9434810573877143	0.7622628707747026	2.113381795769398	1869,10036,4303,204851,9766,64393,54778,546,5887,324,9575,7133,80854	NA,NA,NA,NA,NA,NA,NA,NA,NA,NA,NA,NA,NA
	2	2.15913624831566	GOTERM_BP_ALL	GO:0098609:cell-cell adhesion	16	16.666666666666664	0.0012527922389068424	91	1164	16792	2.536460103470413	0.9479048015865441	0.6265212480860085	2.172675829652837	91663,5880,9935,26135,7525,23367,3690,926,27253,6709,27328,114793,6642,114836,80762,5592	NA,NA,NA,NA,NA,NA,NA,NA,NA,NA,NA,NA,NA,NA,NA,NA
	9	1.14952067250094	GOTERM_BP_ALL	GO:0098609:cell-cell adhesion	16	16.666666666666664	0.0012527922389068424	91	1164	16792	2.536460103470413	0.9479048015865441	0.6265212480860085	2.172675829652837	91663,5880,9935,26135,7525,23367,3690,926,27253,6709,27328,114793,6642,114836,80762,5592	NA,NA,NA,NA,NA,NA,NA,NA,NA,NA,NA,NA,NA,NA,NA,NA
	17	0.873987030938584	GOTERM_BP_ALL	GO:0098609:cell-cell adhesion	16	16.666666666666664	0.0012527922389068424	91	1164	16792	2.536460103470413	0.9479048015865441	0.6265212480860085	2.172675829652837	91663,5880,9935,26135,7525,23367,3690,926,27253,6709,27328,114793,6642,114836,80762,5592	NA,NA,NA,NA,NA,NA,NA,NA,NA,NA,NA,NA,NA,NA,NA,NA
	3	1.49130462423563	GOTERM_BP_ALL	GO:0006996:organelle organization	34	35.41666666666667	0.0014095390692281133	91	3753	16792	1.6717117148771825	0.9640140693788726	0.5644548474404026	2.441361953120069	91663,1869,1452,8535,9575,6709,26100,51552,255967,9851,1729,114793,5887,23429,6642,23133,4130,23243,1487,5880,57835,10036,4137,8874,7155,324,80854,9066,9839,146059,445815,546,4628,5592	NA,NA,NA,NA,NA,NA,NA,NA,NA,NA,NA,NA,NA,NA,NA,NA,NA,NA,NA,NA,NA,NA,NA,NA,NA,NA,NA,NA,NA,NA,NA,NA,NA,NA
	2	2.15913624831566	GOTERM_BP_ALL	GO:0007155:cell adhesion	20	20.833333333333336	0.0014548828313603523	91	1699	16792	2.1721891998525313	0.9676666401097009	0.4965803455103812	2.5189576848803408	91663,5880,9935,26135,394,8874,7525,324,23367,3690,926,27253,6709,27328,114793,6642,4628,114836,80762,5592	NA,NA,NA,NA,NA,NA,NA,NA,NA,NA,NA,NA,NA,NA,NA,NA,NA,NA,NA,NA
	9	1.14952067250094	GOTERM_BP_ALL	GO:0007155:cell adhesion	20	20.833333333333336	0.0014548828313603523	91	1699	16792	2.1721891998525313	0.9676666401097009	0.4965803455103812	2.5189576848803408	91663,5880,9935,26135,394,8874,7525,324,23367,3690,926,27253,6709,27328,114793,6642,4628,114836,80762,5592	NA,NA,NA,NA,NA,NA,NA,NA,NA,NA,NA,NA,NA,NA,NA,NA,NA,NA,NA,NA
	17	0.873987030938584	GOTERM_BP_ALL	GO:0007155:cell adhesion	20	20.833333333333336	0.0014548828313603523	91	1699	16792	2.1721891998525313	0.9676666401097009	0.4965803455103812	2.5189576848803408	91663,5880,9935,26135,394,8874,7525,324,23367,3690,926,27253,6709,27328,114793,6642,4628,114836,80762,5592	NA,NA,NA,NA,NA,NA,NA,NA,NA,NA,NA,NA,NA,NA,NA,NA,NA,NA,NA,NA
	3	1.49130462423563	GOTERM_BP_ALL	GO:0016043:cellular component organization	48	50.0	0.0015014706154961705	91	6109	16792	1.4498802883153843	0.9710338024355945	0.4458228926743081	2.598621667943568	91663,1869,1452,22854,8535,9575,27253,5457,51552,26100,6709,255967,1729,9851,114793,5887,23429,6642,103,23133,4130,773,1487,23243,5880,57835,204851,10036,4137,8874,7155,324,3690,55752,9066,55959,80854,9839,6197,9135,146059,445815,546,4628,58155,85004,5592,23787	NA,NA,NA,NA,NA,NA,NA,NA,NA,NA,NA,NA,NA,NA,NA,NA,NA,NA,NA,NA,NA,NA,NA,NA,NA,NA,NA,NA,NA,NA,NA,NA,NA,NA,NA,NA,NA,NA,NA,NA,NA,NA,NA,NA,NA,NA,NA,NA
	2	2.15913624831566	GOTERM_BP_ALL	GO:0022610:biological adhesion	20	20.833333333333336	0.0015163606849462317	91	1705	16792	2.1645451322870675	0.9720342480060467	0.40008530486402094	2.6240703778139696	91663,5880,9935,26135,394,8874,7525,324,23367,3690,926,27253,6709,27328,114793,6642,4628,114836,80762,5592	NA,NA,NA,NA,NA,NA,NA,NA,NA,NA,NA,NA,NA,NA,NA,NA,NA,NA,NA,NA
	9	1.14952067250094	GOTERM_BP_ALL	GO:0022610:biological adhesion	20	20.833333333333336	0.0015163606849462317	91	1705	16792	2.1645451322870675	0.9720342480060467	0.40008530486402094	2.6240703778139696	91663,5880,9935,26135,394,8874,7525,324,23367,3690,926,27253,6709,27328,114793,6642,4628,114836,80762,5592	NA,NA,NA,NA,NA,NA,NA,NA,NA,NA,NA,NA,NA,NA,NA,NA,NA,NA,NA,NA
	17	0.873987030938584	GOTERM_BP_ALL	GO:0022610:biological adhesion	20	20.833333333333336	0.0015163606849462317	91	1705	16792	2.1645451322870675	0.9720342480060467	0.40008530486402094	2.6240703778139696	91663,5880,9935,26135,394,8874,7525,324,23367,3690,926,27253,6709,27328,114793,6642,4628,114836,80762,5592	NA,NA,NA,NA,NA,NA,NA,NA,NA,NA,NA,NA,NA,NA,NA,NA,NA,NA,NA,NA
	3	1.49130462423563	GOTERM_BP_ALL	GO:0048856:anatomical structure development	44	45.83333333333333	0.0018989945105671716	91	5473	16792	1.4835024285051692	0.9886686871030617	0.42880416896454154	3.2758856281738025	91663,1869,4303,57538,1452,22854,9575,11174,7798,5457,51552,6709,9771,1729,2246,114793,5887,23429,6642,103,23133,114836,80762,773,57835,204851,4137,9935,8874,394,7155,324,3690,55959,7133,9839,6197,54778,445815,546,4628,58155,5592,23787	NA,NA,NA,NA,NA,NA,NA,NA,NA,NA,NA,NA,NA,NA,NA,NA,NA,NA,NA,NA,NA,NA,NA,NA,NA,NA,NA,NA,NA,NA,NA,NA,NA,NA,NA,NA,NA,NA,NA,NA,NA,NA,NA,NA
	11	1.06063138835767	GOTERM_BP_ALL	GO:0008104:protein localization	25	26.041666666666668	0.0019539090298471384	91	2448	16792	1.884471737412914	0.9900468747676215	0.40082863191548834	3.369094004262607	91663,1869,51496,9575,51552,26100,255967,1729,9851,28972,64393,6642,81609,103,80762,773,5880,55959,9066,9135,4082,146059,445815,546,2665	NA,NA,NA,NA,NA,NA,NA,NA,NA,NA,NA,NA,NA,NA,NA,NA,NA,NA,NA,NA,NA,NA,NA,NA,NA
	11	1.06063138835767	GOTERM_BP_ALL	GO:0051179:localization	46	47.91666666666667	0.00233033555178977	91	5872	16792	1.445549001407312	0.995909183342112	0.4229931066704312	4.005739772795403	91663,1869,4303,1452,51496,9575,27253,5457,51552,26100,6709,255967,1729,9851,28972,2246,64393,6541,6642,81609,103,80762,773,23243,5880,57835,4137,7525,8874,7155,324,3690,55959,9066,9839,9135,146059,4082,445815,546,10478,2665,4628,53826,5592,23787	NA,NA,NA,NA,NA,NA,NA,NA,NA,NA,NA,NA,NA,NA,NA,NA,NA,NA,NA,NA,NA,NA,NA,NA,NA,NA,NA,NA,NA,NA,NA,NA,NA,NA,NA,NA,NA,NA,NA,NA,NA,NA,NA,NA,NA,NA
	3	1.49130462423563	GOTERM_BP_ALL	GO:0071840:cellular component organization or biogenesis	48	50.0	0.002717502241250358	91	6265	16792	1.4137779219981934	0.9983613320459476	0.4418230406826964	4.65642293497317	91663,1869,1452,22854,8535,9575,27253,5457,51552,26100,6709,255967,1729,9851,114793,5887,23429,6642,103,23133,4130,773,1487,23243,5880,57835,204851,10036,4137,8874,7155,324,3690,55752,9066,55959,80854,9839,6197,9135,146059,445815,546,4628,58155,85004,5592,23787	NA,NA,NA,NA,NA,NA,NA,NA,NA,NA,NA,NA,NA,NA,NA,NA,NA,NA,NA,NA,NA,NA,NA,NA,NA,NA,NA,NA,NA,NA,NA,NA,NA,NA,NA,NA,NA,NA,NA,NA,NA,NA,NA,NA,NA,NA,NA,NA
	11	1.06063138835767	GOTERM_BP_ALL	GO:0033036:macromolecule localization	27	28.125	0.0028625656447100424	91	2817	16792	1.7686339219885545	0.998836988659923	0.43053723941456146	4.8991477470927585	91663,773,5880,1869,51496,3690,9575,55959,9066,51552,26100,255967,9135,146059,4082,1729,9851,28972,64393,445815,546,10478,2665,6642,81609,103,80762	NA,NA,NA,NA,NA,NA,NA,NA,NA,NA,NA,NA,NA,NA,NA,NA,NA,NA,NA,NA,NA,NA,NA,NA,NA,NA,NA
	3	1.49130462423563	GOTERM_BP_ALL	GO:0032502:developmental process	44	45.83333333333333	0.003497606327022898	91	5632	16792	1.4416208791208793	0.9997409031693868	0.47019937136700984	5.954876464088166	91663,1869,4303,57538,1452,22854,9575,11174,7798,5457,51552,6709,9771,1729,2246,114793,5887,23429,6642,103,23133,114836,80762,773,57835,204851,4137,9935,8874,394,7155,324,3690,55959,7133,9839,6197,54778,445815,546,4628,58155,5592,23787	NA,NA,NA,NA,NA,NA,NA,NA,NA,NA,NA,NA,NA,NA,NA,NA,NA,NA,NA,NA,NA,NA,NA,NA,NA,NA,NA,NA,NA,NA,NA,NA,NA,NA,NA,NA,NA,NA,NA,NA,NA,NA,NA,NA
	3	1.49130462423563	GOTERM_BP_ALL	GO:0044767:single-organism developmental process	43	44.79166666666667	0.0037101840724533836	91	5475	16792	1.4492568618596016	0.9998432983216645	0.46516533717455666	6.305802343227295	91663,1869,4303,57538,1452,22854,9575,11174,7798,5457,51552,6709,9771,1729,2246,5887,23429,6642,103,23133,114836,80762,773,57835,204851,4137,9935,8874,394,7155,324,3690,55959,7133,9839,6197,54778,445815,546,4628,58155,5592,23787	NA,NA,NA,NA,NA,NA,NA,NA,NA,NA,NA,NA,NA,NA,NA,NA,NA,NA,NA,NA,NA,NA,NA,NA,NA,NA,NA,NA,NA,NA,NA,NA,NA,NA,NA,NA,NA,NA,NA,NA,NA,NA,NA
	7	1.15747517534993	GOTERM_BP_ALL	GO:0016477:cell migration	15	15.625	0.004049358609967352	91	1184	16792	2.337763587763588	0.9999297685817689	0.47143050433420064	6.863160171214955	91663,5880,4303,4137,8874,7525,7155,324,3690,9839,5457,1729,2246,4628,5592	NA,NA,NA,NA,NA,NA,NA,NA,NA,NA,NA,NA,NA,NA,NA
	10	1.1275990318616	GOTERM_BP_ALL	GO:0016477:cell migration	15	15.625	0.004049358609967352	91	1184	16792	2.337763587763588	0.9999297685817689	0.47143050433420064	6.863160171214955	91663,5880,4303,4137,8874,7525,7155,324,3690,9839,5457,1729,2246,4628,5592	NA,NA,NA,NA,NA,NA,NA,NA,NA,NA,NA,NA,NA,NA,NA
	3	1.49130462423563	GOTERM_BP_ALL	GO:0044085:cellular component biogenesis	27	28.125	0.004584359754141913	91	2914	16792	1.7097603837480295	0.9999802069495966	0.4918030600555291	7.735964759950853	91663,773,23243,5880,204851,10036,4137,1452,8874,324,3690,55752,9066,27253,5457,51552,26100,6709,255967,146059,1729,9851,546,5887,4628,103,58155	NA,NA,NA,NA,NA,NA,NA,NA,NA,NA,NA,NA,NA,NA,NA,NA,NA,NA,NA,NA,NA,NA,NA,NA,NA,NA,NA
	3	1.49130462423563	GOTERM_BP_ALL	GO:1902589:single-organism organelle organization	18	18.75	0.004905012040782983	91	1612	16792	2.060480462465574	0.999990737718335	0.4942631638961764	8.255376579262375	91663,5880,1869,4137,1452,7155,324,9066,6709,26100,1729,9851,445815,546,114793,4628,4130,5592	NA,NA,NA,NA,NA,NA,NA,NA,NA,NA,NA,NA,NA,NA,NA,NA,NA,NA
	4	1.22832629119552	GOTERM_BP_ALL	GO:1902589:single-organism organelle organization	18	18.75	0.004905012040782983	91	1612	16792	2.060480462465574	0.999990737718335	0.4942631638961764	8.255376579262375	91663,5880,1869,4137,1452,7155,324,9066,6709,26100,1729,9851,445815,546,114793,4628,4130,5592	NA,NA,NA,NA,NA,NA,NA,NA,NA,NA,NA,NA,NA,NA,NA,NA,NA,NA
	10	1.1275990318616	GOTERM_BP_ALL	GO:1902589:single-organism organelle organization	18	18.75	0.004905012040782983	91	1612	16792	2.060480462465574	0.999990737718335	0.4942631638961764	8.255376579262375	91663,5880,1869,4137,1452,7155,324,9066,6709,26100,1729,9851,445815,546,114793,4628,4130,5592	NA,NA,NA,NA,NA,NA,NA,NA,NA,NA,NA,NA,NA,NA,NA,NA,NA,NA
	13	1.02289817640938	GOTERM_BP_ALL	GO:1902589:single-organism organelle organization	18	18.75	0.004905012040782983	91	1612	16792	2.060480462465574	0.999990737718335	0.4942631638961764	8.255376579262375	91663,5880,1869,4137,1452,7155,324,9066,6709,26100,1729,9851,445815,546,114793,4628,4130,5592	NA,NA,NA,NA,NA,NA,NA,NA,NA,NA,NA,NA,NA,NA,NA,NA,NA,NA
	3	1.49130462423563	GOTERM_BP_ALL	GO:0007275:multicellular organism development	39	40.625	0.005084761658287026	91	4877	16792	1.4756143999531328	0.999993949422254	0.4870207187016219	8.545338492709465	91663,1869,4303,57538,22854,9575,11174,7798,5457,51552,6709,9771,2246,5887,23429,23133,114836,103,80762,773,57835,204851,4137,9935,8874,394,7155,324,3690,55959,7133,9839,6197,54778,546,4628,58155,5592,23787	NA,NA,NA,NA,NA,NA,NA,NA,NA,NA,NA,NA,NA,NA,NA,NA,NA,NA,NA,NA,NA,NA,NA,NA,NA,NA,NA,NA,NA,NA,NA,NA,NA,NA,NA,NA,NA,NA,NA
	7	1.15747517534993	GOTERM_BP_ALL	GO:0030335:positive regulation of cell migration	8	8.333333333333332	0.005298097708750919	91	395	16792	3.7372652663791905	0.9999963501114068	0.48262648850960943	8.888358716297484	91663,5880,4303,1729,2246,8874,324,3690	NA,NA,NA,NA,NA,NA,NA,NA
	7	1.15747517534993	GOTERM_BP_ALL	GO:2000147:positive regulation of cell motility	8	8.333333333333332	0.00637911415090629	91	409	16792	3.609339315940783	0.9999997186689642	0.5296069653898453	10.607942327134367	91663,5880,4303,1729,2246,8874,324,3690	NA,NA,NA,NA,NA,NA,NA,NA
	7	1.15747517534993	GOTERM_BP_ALL	GO:0051272:positive regulation of cellular component movement	8	8.333333333333332	0.007338097047184552	91	420	16792	3.5148090005232864	0.999999971106997	0.5624878403921247	12.10774677033547	91663,5880,4303,1729,2246,8874,324,3690	NA,NA,NA,NA,NA,NA,NA,NA
	7	1.15747517534993	GOTERM_BP_ALL	GO:0040017:positive regulation of locomotion	8	8.333333333333332	0.007523376136017732	91	422	16792	3.4981511379615644	0.9999999813913352	0.5547300172293281	12.394765992046143	91663,5880,4303,1729,2246,8874,324,3690	NA,NA,NA,NA,NA,NA,NA,NA
	10	1.1275990318616	GOTERM_BP_ALL	GO:0030902:hindbrain development	5	5.208333333333334	0.007680043073737089	91	145	16792	6.363016294050777	0.9999999871732247	0.5461893607123123	12.636771766055844	773,9935,4628,58155,5457	NA,NA,NA,NA,NA
	3	1.49130462423563	GOTERM_BP_ALL	GO:0048869:cellular developmental process	33	34.375	0.0077906151392157195	91	3992	16792	1.5254024532581645	0.999999990136069	0.5361060046904698	12.807194490236885	91663,1869,4303,1452,22854,9575,5457,6709,1729,2246,6642,114836,103,80762,773,1487,57835,204851,4137,9935,7525,8874,7155,324,3690,55959,9839,6197,445815,546,4628,5592,23787	NA,NA,NA,NA,NA,NA,NA,NA,NA,NA,NA,NA,NA,NA,NA,NA,NA,NA,NA,NA,NA,NA,NA,NA,NA,NA,NA,NA,NA,NA,NA,NA,NA
	10	1.1275990318616	GOTERM_BP_ALL	GO:0048869:cellular developmental process	33	34.375	0.0077906151392157195	91	3992	16792	1.5254024532581645	0.999999990136069	0.5361060046904698	12.807194490236885	91663,1869,4303,1452,22854,9575,5457,6709,1729,2246,6642,114836,103,80762,773,1487,57835,204851,4137,9935,7525,8874,7155,324,3690,55959,9839,6197,445815,546,4628,5592,23787	NA,NA,NA,NA,NA,NA,NA,NA,NA,NA,NA,NA,NA,NA,NA,NA,NA,NA,NA,NA,NA,NA,NA,NA,NA,NA,NA,NA,NA,NA,NA,NA,NA
	3	1.49130462423563	GOTERM_BP_ALL	GO:0007399:nervous system development	21	21.875	0.00993449520266593	91	2170	16792	1.785749734136831	0.9999999999397605	0.609882653480581	16.05020085808103	773,1869,204851,4137,22854,9935,8874,7155,55959,7798,5457,6709,9839,9771,6197,546,4628,58155,23133,5592,23787	NA,NA,NA,NA,NA,NA,NA,NA,NA,NA,NA,NA,NA,NA,NA,NA,NA,NA,NA,NA,NA
	10	1.1275990318616	GOTERM_BP_ALL	GO:0007399:nervous system development	21	21.875	0.00993449520266593	91	2170	16792	1.785749734136831	0.9999999999397605	0.609882653480581	16.05020085808103	773,1869,204851,4137,22854,9935,8874,7155,55959,7798,5457,6709,9839,9771,6197,546,4628,58155,23133,5592,23787	NA,NA,NA,NA,NA,NA,NA,NA,NA,NA,NA,NA,NA,NA,NA,NA,NA,NA,NA,NA,NA
	3	1.49130462423563	GOTERM_BP_ALL	GO:0051128:regulation of cellular component organization	22	22.916666666666664	0.01010828225162293	91	2323	16792	1.74756969246853	0.9999999999601722	0.6018862452934381	16.308039703464317	91663,1487,773,5880,1869,4137,1452,8874,324,9066,80854,6709,9839,255967,6197,1729,445815,114793,546,4628,23133,85004	NA,NA,NA,NA,NA,NA,NA,NA,NA,NA,NA,NA,NA,NA,NA,NA,NA,NA,NA,NA,NA,NA
	13	1.02289817640938	GOTERM_BP_ALL	GO:0051128:regulation of cellular component organization	22	22.916666666666664	0.01010828225162293	91	2323	16792	1.74756969246853	0.9999999999601722	0.6018862452934381	16.308039703464317	91663,1487,773,5880,1869,4137,1452,8874,324,9066,80854,6709,9839,255967,6197,1729,445815,114793,546,4628,23133,85004	NA,NA,NA,NA,NA,NA,NA,NA,NA,NA,NA,NA,NA,NA,NA,NA,NA,NA,NA,NA,NA,NA
	7	1.15747517534993	GOTERM_BP_ALL	GO:0022603:regulation of anatomical structure morphogenesis	13	13.541666666666666	0.01016389750737643	91	1051	16792	2.2824520864482807	0.9999999999651121	0.5900870504565565	16.390395334390252	91663,773,204851,4303,4137,1452,8874,55959,1729,2246,445815,114793,4628	NA,NA,NA,NA,NA,NA,NA,NA,NA,NA,NA,NA,NA
	10	1.1275990318616	GOTERM_BP_ALL	GO:0022603:regulation of anatomical structure morphogenesis	13	13.541666666666666	0.01016389750737643	91	1051	16792	2.2824520864482807	0.9999999999651121	0.5900870504565565	16.390395334390252	91663,773,204851,4303,4137,1452,8874,55959,1729,2246,445815,114793,4628	NA,NA,NA,NA,NA,NA,NA,NA,NA,NA,NA,NA,NA
	23	0.731064717439177	GOTERM_BP_ALL	GO:0022603:regulation of anatomical structure morphogenesis	13	13.541666666666666	0.01016389750737643	91	1051	16792	2.2824520864482807	0.9999999999651121	0.5900870504565565	16.390395334390252	91663,773,204851,4303,4137,1452,8874,55959,1729,2246,445815,114793,4628	NA,NA,NA,NA,NA,NA,NA,NA,NA,NA,NA,NA,NA
	7	1.15747517534993	GOTERM_BP_ALL	GO:0048870:cell motility	15	15.625	0.010970689954666539	91	1330	16792	2.0811369082045776	0.999999999994895	0.6048935531415409	17.576540009325935	91663,5880,4303,4137,8874,7525,7155,324,3690,9839,5457,1729,2246,4628,5592	NA,NA,NA,NA,NA,NA,NA,NA,NA,NA,NA,NA,NA,NA,NA
	7	1.15747517534993	GOTERM_BP_ALL	GO:0051674:localization of cell	15	15.625	0.010970689954666539	91	1330	16792	2.0811369082045776	0.999999999994895	0.6048935531415409	17.576540009325935	91663,5880,4303,4137,8874,7525,7155,324,3690,9839,5457,1729,2246,4628,5592	NA,NA,NA,NA,NA,NA,NA,NA,NA,NA,NA,NA,NA,NA,NA
	10	1.1275990318616	GOTERM_BP_ALL	GO:0048870:cell motility	15	15.625	0.010970689954666539	91	1330	16792	2.0811369082045776	0.999999999994895	0.6048935531415409	17.576540009325935	91663,5880,4303,4137,8874,7525,7155,324,3690,9839,5457,1729,2246,4628,5592	NA,NA,NA,NA,NA,NA,NA,NA,NA,NA,NA,NA,NA,NA,NA
	10	1.1275990318616	GOTERM_BP_ALL	GO:0051674:localization of cell	15	15.625	0.010970689954666539	91	1330	16792	2.0811369082045776	0.999999999994895	0.6048935531415409	17.576540009325935	91663,5880,4303,4137,8874,7525,7155,324,3690,9839,5457,1729,2246,4628,5592	NA,NA,NA,NA,NA,NA,NA,NA,NA,NA,NA,NA,NA,NA,NA
	10	1.1275990318616	GOTERM_BP_ALL	GO:0007420:brain development	10	10.416666666666668	0.010971267810084057	91	684	16792	2.6977700661911186	0.9999999999949021	0.5920566080626305	17.57738385620754	773,1869,9935,546,7155,4628,23133,58155,5592,5457	NA,NA,NA,NA,NA,NA,NA,NA,NA,NA
	18	0.852312358595993	GOTERM_BP_ALL	GO:0007420:brain development	10	10.416666666666668	0.010971267810084057	91	684	16792	2.6977700661911186	0.9999999999949021	0.5920566080626305	17.57738385620754	773,1869,9935,546,7155,4628,23133,58155,5592,5457	NA,NA,NA,NA,NA,NA,NA,NA,NA,NA
	7	1.15747517534993	GOTERM_BP_ALL	GO:0022604:regulation of cell morphogenesis	9	9.375	0.011155039511813885	91	568	16792	2.9238507970902337	0.9999999999967102	0.5857721722461575	17.845334289236426	91663,773,1729,4137,1452,445815,114793,8874,4628	NA,NA,NA,NA,NA,NA,NA,NA,NA
	10	1.1275990318616	GOTERM_BP_ALL	GO:0022604:regulation of cell morphogenesis	9	9.375	0.011155039511813885	91	568	16792	2.9238507970902337	0.9999999999967102	0.5857721722461575	17.845334289236426	91663,773,1729,4137,1452,445815,114793,8874,4628	NA,NA,NA,NA,NA,NA,NA,NA,NA
	18	0.852312358595993	GOTERM_BP_ALL	GO:0031324:negative regulation of cellular metabolic process	22	22.916666666666664	0.011205038543262394	91	2345	16792	1.7311745823472904	0.9999999999970798	0.5754618360618247	17.918093686393423	91663,1487,773,1869,58487,8535,55861,324,3690,9575,9839,5457,27328,9830,6197,146059,546,23429,58155,103,23133,80762	NA,NA,NA,NA,NA,NA,NA,NA,NA,NA,NA,NA,NA,NA,NA,NA,NA,NA,NA,NA,NA,NA
	5	1.17676488274639	GOTERM_BP_ALL	GO:0030163:protein catabolic process	11	11.458333333333332	0.011406785584515383	91	811	16792	2.502838714922562	0.9999999999981948	0.5704468032616141	18.211062469932493	1452,54778,84196,5887,6642,324,9575,7133,147339,80762,64795	NA,NA,NA,NA,NA,NA,NA,NA,NA,NA,NA
	11	1.06063138835767	GOTERM_BP_ALL	GO:0071702:organic substance transport	24	25.0	0.011551009357432144	91	2657	16792	1.6667893641924503	0.99999999999872	0.5638739733607446	18.419893639698603	91663,773,5880,57835,51496,8874,7525,3690,9575,9066,55959,51552,255967,9135,4082,28972,64393,2665,10478,6541,6642,81609,103,80762	NA,NA,NA,NA,NA,NA,NA,NA,NA,NA,NA,NA,NA,NA,NA,NA,NA,NA,NA,NA,NA,NA,NA,NA
	5	1.17676488274639	GOTERM_BP_ALL	GO:0006511:ubiquitin-dependent protein catabolic process	9	9.375	0.01217828338082189	91	577	16792	2.8782448054545107	0.9999999999997133	0.5723389833530327	19.32233045093942	1452,54778,84196,5887,324,9575,147339,80762,64795	NA,NA,NA,NA,NA,NA,NA,NA,NA
	5	1.17676488274639	GOTERM_BP_ALL	GO:0019941:modification-dependent protein catabolic process	9	9.375	0.013144731260408545	91	585	16792	2.838884192730346	0.9999999999999715	0.5897846991879607	20.69432194283981	1452,54778,84196,5887,324,9575,147339,80762,64795	NA,NA,NA,NA,NA,NA,NA,NA,NA
	11	1.06063138835767	GOTERM_BP_ALL	GO:0051641:cellular localization	23	23.958333333333336	0.013625806577634847	91	2541	16792	1.6702604754552803	0.999999999999991	0.5927163831432485	21.369037344942154	91663,23243,773,5880,57835,1869,4137,51496,9066,55959,27253,6709,26100,51552,255967,28972,9851,1729,546,6642,4628,81609,103	NA,NA,NA,NA,NA,NA,NA,NA,NA,NA,NA,NA,NA,NA,NA,NA,NA,NA,NA,NA,NA,NA,NA
	18	0.852312358595993	GOTERM_BP_ALL	GO:0006464:cellular protein modification process	31	32.29166666666667	0.013822118930674858	91	3818	16792	1.4982586821245805	0.9999999999999943	0.5879655127629575	21.64281025254312	91663,57538,1452,8535,51496,55861,9575,6709,26100,255967,2246,84196,23429,23133,103,80762,1487,5880,204851,7525,7155,324,3690,80854,7133,6197,54778,546,5592,147339,64795	NA,NA,NA,NA,NA,NA,NA,NA,NA,NA,NA,NA,NA,NA,NA,NA,NA,NA,NA,NA,NA,NA,NA,NA,NA,NA,NA,NA,NA,NA,NA
	18	0.852312358595993	GOTERM_BP_ALL	GO:0036211:protein modification process	31	32.29166666666667	0.013822118930674858	91	3818	16792	1.4982586821245805	0.9999999999999943	0.5879655127629575	21.64281025254312	91663,57538,1452,8535,51496,55861,9575,6709,26100,255967,2246,84196,23429,23133,103,80762,1487,5880,204851,7525,7155,324,3690,80854,7133,6197,54778,546,5592,147339,64795	NA,NA,NA,NA,NA,NA,NA,NA,NA,NA,NA,NA,NA,NA,NA,NA,NA,NA,NA,NA,NA,NA,NA,NA,NA,NA,NA,NA,NA,NA,NA
	5	1.17676488274639	GOTERM_BP_ALL	GO:0043632:modification-dependent macromolecule catabolic process	9	9.375	0.014166559771234245	91	593	16792	2.8005855864203246	0.9999999999999976	0.5872788100213053	22.12098917762941	1452,54778,84196,5887,324,9575,147339,80762,64795	NA,NA,NA,NA,NA,NA,NA,NA,NA
	4	1.22832629119552	GOTERM_BP_ALL	GO:0000902:cell morphogenesis	14	14.583333333333334	0.014644084802618845	91	1240	16792	2.083374689826303	0.9999999999999992	0.589989532994192	22.779375576398586	91663,773,4137,1452,22854,8874,7155,3690,6709,5457,1729,445815,6642,4628	NA,NA,NA,NA,NA,NA,NA,NA,NA,NA,NA,NA,NA,NA
	7	1.15747517534993	GOTERM_BP_ALL	GO:0000902:cell morphogenesis	14	14.583333333333334	0.014644084802618845	91	1240	16792	2.083374689826303	0.9999999999999992	0.589989532994192	22.779375576398586	91663,773,4137,1452,22854,8874,7155,3690,6709,5457,1729,445815,6642,4628	NA,NA,NA,NA,NA,NA,NA,NA,NA,NA,NA,NA,NA,NA
	10	1.1275990318616	GOTERM_BP_ALL	GO:0000902:cell morphogenesis	14	14.583333333333334	0.014644084802618845	91	1240	16792	2.083374689826303	0.9999999999999992	0.589989532994192	22.779375576398586	91663,773,4137,1452,22854,8874,7155,3690,6709,5457,1729,445815,6642,4628	NA,NA,NA,NA,NA,NA,NA,NA,NA,NA,NA,NA,NA,NA
	10	1.1275990318616	GOTERM_BP_ALL	GO:0060322:head development	10	10.416666666666668	0.014932170065034507	91	720	16792	2.562881562881563	0.9999999999999996	0.5879099982213253	23.174030422576053	773,1869,9935,546,7155,4628,23133,58155,5592,5457	NA,NA,NA,NA,NA,NA,NA,NA,NA,NA
	18	0.852312358595993	GOTERM_BP_ALL	GO:0060322:head development	10	10.416666666666668	0.014932170065034507	91	720	16792	2.562881562881563	0.9999999999999996	0.5879099982213253	23.174030422576053	773,1869,9935,546,7155,4628,23133,58155,5592,5457	NA,NA,NA,NA,NA,NA,NA,NA,NA,NA
	5	1.17676488274639	GOTERM_BP_ALL	GO:0043161:proteasome-mediated ubiquitin-dependent protein catabolic process	7	7.291666666666667	0.015424365605036518	91	375	16792	3.444512820512821	0.9999999999999999	0.5908291793171908	23.843903751807527	1452,54778,5887,324,9575,147339,64795	NA,NA,NA,NA,NA,NA,NA
	7	1.15747517534993	GOTERM_BP_ALL	GO:0040011:locomotion	16	16.666666666666664	0.015586336660690371	91	1530	16792	1.9296990591108238	0.9999999999999999	0.585871367812993	24.06313766860825	91663,5880,4303,4137,8874,7525,7155,324,3690,6709,9839,5457,1729,2246,4628,5592	NA,NA,NA,NA,NA,NA,NA,NA,NA,NA,NA,NA,NA,NA,NA,NA
	10	1.1275990318616	GOTERM_BP_ALL	GO:0040011:locomotion	16	16.666666666666664	0.015586336660690371	91	1530	16792	1.9296990591108238	0.9999999999999999	0.585871367812993	24.06313766860825	91663,5880,4303,4137,8874,7525,7155,324,3690,6709,9839,5457,1729,2246,4628,5592	NA,NA,NA,NA,NA,NA,NA,NA,NA,NA,NA,NA,NA,NA,NA,NA
	13	1.02289817640938	GOTERM_BP_ALL	GO:0040011:locomotion	16	16.666666666666664	0.015586336660690371	91	1530	16792	1.9296990591108238	0.9999999999999999	0.585871367812993	24.06313766860825	91663,5880,4303,4137,8874,7525,7155,324,3690,6709,9839,5457,1729,2246,4628,5592	NA,NA,NA,NA,NA,NA,NA,NA,NA,NA,NA,NA,NA,NA,NA,NA
	17	0.873987030938584	GOTERM_BP_ALL	GO:0040011:locomotion	16	16.666666666666664	0.015586336660690371	91	1530	16792	1.9296990591108238	0.9999999999999999	0.585871367812993	24.06313766860825	91663,5880,4303,4137,8874,7525,7155,324,3690,6709,9839,5457,1729,2246,4628,5592	NA,NA,NA,NA,NA,NA,NA,NA,NA,NA,NA,NA,NA,NA,NA,NA
	18	0.852312358595993	GOTERM_BP_ALL	GO:0071363:cellular response to growth factor stimulus	9	9.375	0.0165297504354281	91	610	16792	2.722536479913529	1.0	0.5989354976983405	25.32830243439235	1869,2246,54778,51496,7525,3690,55959,7133,51552	NA,NA,NA,NA,NA,NA,NA,NA,NA
	11	1.06063138835767	GOTERM_BP_ALL	GO:0023051:regulation of signaling	26	27.083333333333332	0.017330222789344374	91	3070	16792	1.5627733829688226	1.0	0.6079974494540347	26.38616248120912	91663,773,5880,1869,204851,1452,51496,8874,394,324,3690,9575,9066,55959,7133,27253,5457,4082,2246,54778,2665,55188,53826,103,80762,23787	NA,NA,NA,NA,NA,NA,NA,NA,NA,NA,NA,NA,NA,NA,NA,NA,NA,NA,NA,NA,NA,NA,NA,NA,NA,NA
	14	0.920448930616952	GOTERM_BP_ALL	GO:0023051:regulation of signaling	26	27.083333333333332	0.017330222789344374	91	3070	16792	1.5627733829688226	1.0	0.6079974494540347	26.38616248120912	91663,773,5880,1869,204851,1452,51496,8874,394,324,3690,9575,9066,55959,7133,27253,5457,4082,2246,54778,2665,55188,53826,103,80762,23787	NA,NA,NA,NA,NA,NA,NA,NA,NA,NA,NA,NA,NA,NA,NA,NA,NA,NA,NA,NA,NA,NA,NA,NA,NA,NA
	3	1.49130462423563	GOTERM_BP_ALL	GO:0044707:single-multicellular organism process	43	44.79166666666667	0.017733175944436127	91	5943	16792	1.3351306274072554	1.0	0.6082606274782043	26.913320330483835	91663,1869,4303,57538,22854,9575,11174,7798,27253,5457,51552,6709,9771,2246,5887,23429,103,23133,114836,80762,773,5880,57835,204851,4137,9935,26090,8874,394,7155,324,3690,55959,7133,9066,9839,6197,54778,546,4628,58155,5592,23787	NA,NA,NA,NA,NA,NA,NA,NA,NA,NA,NA,NA,NA,NA,NA,NA,NA,NA,NA,NA,NA,NA,NA,NA,NA,NA,NA,NA,NA,NA,NA,NA,NA,NA,NA,NA,NA,NA,NA,NA,NA,NA,NA
	4	1.22832629119552	GOTERM_BP_ALL	GO:0007010:cytoskeleton organization	13	13.541666666666666	0.01880894059537501	91	1144	16792	2.096903096903097	1.0	0.6220270447707288	28.30329213643512	91663,5880,9851,1729,4137,1452,445815,114793,324,4628,4130,5592,6709	NA,NA,NA,NA,NA,NA,NA,NA,NA,NA,NA,NA,NA
	7	1.15747517534993	GOTERM_BP_ALL	GO:0007010:cytoskeleton organization	13	13.541666666666666	0.01880894059537501	91	1144	16792	2.096903096903097	1.0	0.6220270447707288	28.30329213643512	91663,5880,9851,1729,4137,1452,445815,114793,324,4628,4130,5592,6709	NA,NA,NA,NA,NA,NA,NA,NA,NA,NA,NA,NA,NA
	10	1.1275990318616	GOTERM_BP_ALL	GO:0007010:cytoskeleton organization	13	13.541666666666666	0.01880894059537501	91	1144	16792	2.096903096903097	1.0	0.6220270447707288	28.30329213643512	91663,5880,9851,1729,4137,1452,445815,114793,324,4628,4130,5592,6709	NA,NA,NA,NA,NA,NA,NA,NA,NA,NA,NA,NA,NA
	13	1.02289817640938	GOTERM_BP_ALL	GO:0007010:cytoskeleton organization	13	13.541666666666666	0.01880894059537501	91	1144	16792	2.096903096903097	1.0	0.6220270447707288	28.30329213643512	91663,5880,9851,1729,4137,1452,445815,114793,324,4628,4130,5592,6709	NA,NA,NA,NA,NA,NA,NA,NA,NA,NA,NA,NA,NA
	11	1.06063138835767	GOTERM_BP_ALL	GO:0015031:protein transport	18	18.75	0.019074959099704074	91	1860	16792	1.785749734136831	1.0	0.6193329074298188	28.643144183571312	91663,773,5880,51496,9575,9066,55959,51552,255967,9135,4082,28972,64393,2665,6642,81609,103,80762	NA,NA,NA,NA,NA,NA,NA,NA,NA,NA,NA,NA,NA,NA,NA,NA,NA,NA
	7	1.15747517534993	GOTERM_BP_ALL	GO:0000904:cell morphogenesis involved in differentiation	10	10.416666666666668	0.019416840562602483	91	753	16792	2.450564044189542	1.0	0.6181875808247224	29.077684707389572	91663,773,4137,22854,8874,7155,4628,3690,5457,6709	NA,NA,NA,NA,NA,NA,NA,NA,NA,NA
	10	1.1275990318616	GOTERM_BP_ALL	GO:0000904:cell morphogenesis involved in differentiation	10	10.416666666666668	0.019416840562602483	91	753	16792	2.450564044189542	1.0	0.6181875808247224	29.077684707389572	91663,773,4137,22854,8874,7155,4628,3690,5457,6709	NA,NA,NA,NA,NA,NA,NA,NA,NA,NA
	11	1.06063138835767	GOTERM_BP_ALL	GO:0045184:establishment of protein localization	19	19.791666666666664	0.020159521425179388	91	2021	16792	1.7347956348451152	1.0	0.6245470043000534	30.01306951543864	91663,773,5880,1869,51496,9575,9066,55959,51552,255967,9135,4082,28972,64393,2665,6642,81609,103,80762	NA,NA,NA,NA,NA,NA,NA,NA,NA,NA,NA,NA,NA,NA,NA,NA,NA,NA,NA
	18	0.852312358595993	GOTERM_BP_ALL	GO:0070848:response to growth factor	9	9.375	0.020336748284546027	91	634	16792	2.6194751620619128	1.0	0.6203694311373421	30.234555963073294	1869,2246,54778,51496,7525,3690,55959,7133,51552	NA,NA,NA,NA,NA,NA,NA,NA,NA
	13	1.02289817640938	GOTERM_BP_ALL	GO:2001251:negative regulation of chromosome organization	4	4.166666666666666	0.020787496030543383	91	109	16792	6.771650367980644	1.0	0.6212331104707199	30.794896411151917	1487,546,324,23133	NA,NA,NA,NA
	5	1.17676488274639	GOTERM_BP_ALL	GO:0010498:proteasomal protein catabolic process	7	7.291666666666667	0.021181153914537044	91	403	16792	3.205191830502004	1.0	0.6210648495085715	31.28079229880315	1452,54778,5887,324,9575,147339,64795	NA,NA,NA,NA,NA,NA,NA
	3	1.49130462423563	GOTERM_BP_ALL	GO:0048519:negative regulation of biological process	35	36.45833333333333	0.021838135949887795	91	4623	16792	1.3970282367427078	1.0	0.6254164182896161	32.08455470957241	91663,1869,4303,1452,58487,8535,51496,55861,9575,27253,5457,6709,9830,23429,23133,103,80762,773,1487,4137,9935,8874,7155,324,3690,55959,7133,9839,27328,6197,146059,546,58155,85004,5592	NA,NA,NA,NA,NA,NA,NA,NA,NA,NA,NA,NA,NA,NA,NA,NA,NA,NA,NA,NA,NA,NA,NA,NA,NA,NA,NA,NA,NA,NA,NA,NA,NA,NA,NA
	14	0.920448930616952	GOTERM_BP_ALL	GO:0048519:negative regulation of biological process	35	36.45833333333333	0.021838135949887795	91	4623	16792	1.3970282367427078	1.0	0.6254164182896161	32.08455470957241	91663,1869,4303,1452,58487,8535,51496,55861,9575,27253,5457,6709,9830,23429,23133,103,80762,773,1487,4137,9935,8874,7155,324,3690,55959,7133,9839,27328,6197,146059,546,58155,85004,5592	NA,NA,NA,NA,NA,NA,NA,NA,NA,NA,NA,NA,NA,NA,NA,NA,NA,NA,NA,NA,NA,NA,NA,NA,NA,NA,NA,NA,NA,NA,NA,NA,NA,NA,NA
	18	0.852312358595993	GOTERM_BP_ALL	GO:0048519:negative regulation of biological process	35	36.45833333333333	0.021838135949887795	91	4623	16792	1.3970282367427078	1.0	0.6254164182896161	32.08455470957241	91663,1869,4303,1452,58487,8535,51496,55861,9575,27253,5457,6709,9830,23429,23133,103,80762,773,1487,4137,9935,8874,7155,324,3690,55959,7133,9839,27328,6197,146059,546,58155,85004,5592	NA,NA,NA,NA,NA,NA,NA,NA,NA,NA,NA,NA,NA,NA,NA,NA,NA,NA,NA,NA,NA,NA,NA,NA,NA,NA,NA,NA,NA,NA,NA,NA,NA,NA,NA
	10	1.1275990318616	GOTERM_BP_ALL	GO:0007417:central nervous system development	11	11.458333333333332	0.022665192232966293	91	904	16792	2.2453564134980066	1.0	0.6323696283795317	33.083787805269296	6197,773,1869,9935,546,7155,4628,23133,58155,5592,5457	NA,NA,NA,NA,NA,NA,NA,NA,NA,NA,NA
	18	0.852312358595993	GOTERM_BP_ALL	GO:0007417:central nervous system development	11	11.458333333333332	0.022665192232966293	91	904	16792	2.2453564134980066	1.0	0.6323696283795317	33.083787805269296	6197,773,1869,9935,546,7155,4628,23133,58155,5592,5457	NA,NA,NA,NA,NA,NA,NA,NA,NA,NA,NA
	18	0.852312358595993	GOTERM_BP_ALL	GO:0048523:negative regulation of cellular process	33	34.375	0.022958800698785566	91	4300	16792	1.4161410682340916	1.0	0.6304093833380191	33.43517336243219	91663,1869,4303,1452,58487,8535,51496,55861,9575,27253,6709,5457,9830,23429,23133,103,80762,773,1487,9935,8874,7155,324,3690,55959,9839,27328,6197,146059,546,58155,85004,5592	NA,NA,NA,NA,NA,NA,NA,NA,NA,NA,NA,NA,NA,NA,NA,NA,NA,NA,NA,NA,NA,NA,NA,NA,NA,NA,NA,NA,NA,NA,NA,NA,NA
	15	0.908443663138157	GOTERM_BP_ALL	GO:0090276:regulation of peptide hormone secretion	5	5.208333333333334	0.0232899787435126	91	202	16792	4.567511696224567	1.0	0.6291115974116005	33.82943327486879	773,4082,8874,9575,9066	NA,NA,NA,NA,NA
	4	1.22832629119552	GOTERM_BP_ALL	GO:0032989:cellular component morphogenesis	14	14.583333333333334	0.02346267322212828	91	1321	16792	1.9556280207302161	1.0	0.6253507824241664	34.034147618703635	91663,773,4137,1452,22854,8874,7155,3690,6709,5457,1729,445815,6642,4628	NA,NA,NA,NA,NA,NA,NA,NA,NA,NA,NA,NA,NA,NA
	7	1.15747517534993	GOTERM_BP_ALL	GO:0032989:cellular component morphogenesis	14	14.583333333333334	0.02346267322212828	91	1321	16792	1.9556280207302161	1.0	0.6253507824241664	34.034147618703635	91663,773,4137,1452,22854,8874,7155,3690,6709,5457,1729,445815,6642,4628	NA,NA,NA,NA,NA,NA,NA,NA,NA,NA,NA,NA,NA,NA
	10	1.1275990318616	GOTERM_BP_ALL	GO:0032989:cellular component morphogenesis	14	14.583333333333334	0.02346267322212828	91	1321	16792	1.9556280207302161	1.0	0.6253507824241664	34.034147618703635	91663,773,4137,1452,22854,8874,7155,3690,6709,5457,1729,445815,6642,4628	NA,NA,NA,NA,NA,NA,NA,NA,NA,NA,NA,NA,NA,NA
	17	0.873987030938584	GOTERM_BP_ALL	GO:0098602:single organism cell adhesion	10	10.416666666666668	0.023588634863937894	91	779	16792	2.3687737166556166	1.0	0.620947390179469	34.18308742601015	91663,5880,9935,7525,8874,3690,114836,926,5592,80762	NA,NA,NA,NA,NA,NA,NA,NA,NA,NA
	18	0.852312358595993	GOTERM_BP_ALL	GO:0009892:negative regulation of metabolic process	22	22.916666666666664	0.023993115268022266	91	2522	16792	1.6096766041254542	1.0	0.6209892384199223	34.65921287464059	91663,1487,773,1869,58487,8535,55861,324,3690,9575,9839,5457,27328,9830,6197,146059,546,23429,58155,103,23133,80762	NA,NA,NA,NA,NA,NA,NA,NA,NA,NA,NA,NA,NA,NA,NA,NA,NA,NA,NA,NA,NA,NA
	3	1.49130462423563	GOTERM_BP_ALL	GO:0030154:cell differentiation	29	30.208333333333332	0.024424124929569566	91	3652	16792	1.4653057785587904	1.0	0.6214368543160946	35.1629914135308	91663,1869,4303,22854,9575,6709,5457,2246,114836,103,80762,1487,773,57835,204851,4137,9935,7525,8874,7155,324,3690,55959,9839,6197,546,4628,5592,23787	NA,NA,NA,NA,NA,NA,NA,NA,NA,NA,NA,NA,NA,NA,NA,NA,NA,NA,NA,NA,NA,NA,NA,NA,NA,NA,NA,NA,NA
	10	1.1275990318616	GOTERM_BP_ALL	GO:0030154:cell differentiation	29	30.208333333333332	0.024424124929569566	91	3652	16792	1.4653057785587904	1.0	0.6214368543160946	35.1629914135308	91663,1869,4303,22854,9575,6709,5457,2246,114836,103,80762,1487,773,57835,204851,4137,9935,7525,8874,7155,324,3690,55959,9839,6197,546,4628,5592,23787	NA,NA,NA,NA,NA,NA,NA,NA,NA,NA,NA,NA,NA,NA,NA,NA,NA,NA,NA,NA,NA,NA,NA,NA,NA,NA,NA,NA,NA
	5	1.17676488274639	GOTERM_BP_ALL	GO:0051603:proteolysis involved in cellular protein catabolic process	9	9.375	0.024539072205832024	91	657	16792	2.527773596266747	1.0	0.6171075742636178	35.29672570713868	1452,54778,84196,5887,324,9575,147339,80762,64795	NA,NA,NA,NA,NA,NA,NA,NA,NA
	15	0.908443663138157	GOTERM_BP_ALL	GO:0002791:regulation of peptide secretion	5	5.208333333333334	0.025193942559692963	91	207	16792	4.457185326750544	1.0	0.6209350826178713	36.053679840713706	773,4082,8874,9575,9066	NA,NA,NA,NA,NA
	15	0.908443663138157	GOTERM_BP_ALL	GO:0090087:regulation of peptide transport	5	5.208333333333334	0.025981136500110868	91	209	16792	4.414532835585467	1.0	0.6265139550588253	36.95253360010335	773,4082,8874,9575,9066	NA,NA,NA,NA,NA
	11	1.06063138835767	GOTERM_BP_ALL	GO:0010646:regulation of cell communication	25	26.041666666666668	0.02611855945798215	91	3020	16792	1.5275453023797394	1.0	0.622687818673304	37.10822273464256	91663,773,5880,1869,204851,1452,51496,8874,394,324,3690,9575,9066,7133,55959,27253,5457,4082,2246,54778,2665,55188,103,80762,23787	NA,NA,NA,NA,NA,NA,NA,NA,NA,NA,NA,NA,NA,NA,NA,NA,NA,NA,NA,NA,NA,NA,NA,NA,NA
	14	0.920448930616952	GOTERM_BP_ALL	GO:0010646:regulation of cell communication	25	26.041666666666668	0.02611855945798215	91	3020	16792	1.5275453023797394	1.0	0.622687818673304	37.10822273464256	91663,773,5880,1869,204851,1452,51496,8874,394,324,3690,9575,9066,7133,55959,27253,5457,4082,2246,54778,2665,55188,103,80762,23787	NA,NA,NA,NA,NA,NA,NA,NA,NA,NA,NA,NA,NA,NA,NA,NA,NA,NA,NA,NA,NA,NA,NA,NA,NA
	18	0.852312358595993	GOTERM_BP_ALL	GO:0010629:negative regulation of gene expression	15	15.625	0.026194843298692653	91	1485	16792	1.863913863913864	1.0	0.618073737967869	37.19448963441656	91663,1487,1869,58487,8535,9575,9839,5457,9830,546,23429,103,23133,58155,80762	NA,NA,NA,NA,NA,NA,NA,NA,NA,NA,NA,NA,NA,NA,NA
	8	1.15185496474792	GOTERM_BP_ALL	GO:0065009:regulation of molecular function	24	25.0	0.026420131339848198	91	2863	16792	1.5468597068317642	1.0	0.6156519884483347	37.448609632666006	5880,1869,1452,58487,55861,394,8874,324,3690,9575,6709,9839,27328,9771,9830,6197,9135,2246,2665,55188,103,80762,5592,23787	NA,NA,NA,NA,NA,NA,NA,NA,NA,NA,NA,NA,NA,NA,NA,NA,NA,NA,NA,NA,NA,NA,NA,NA
	14	0.920448930616952	GOTERM_BP_ALL	GO:0065009:regulation of molecular function	24	25.0	0.026420131339848198	91	2863	16792	1.5468597068317642	1.0	0.6156519884483347	37.448609632666006	5880,1869,1452,58487,55861,394,8874,324,3690,9575,6709,9839,27328,9771,9830,6197,9135,2246,2665,55188,103,80762,5592,23787	NA,NA,NA,NA,NA,NA,NA,NA,NA,NA,NA,NA,NA,NA,NA,NA,NA,NA,NA,NA,NA,NA,NA,NA
	13	1.02289817640938	GOTERM_BP_ALL	GO:0010639:negative regulation of organelle organization	6	2025-06-01	0.026497237834565722	91	313	16792	3.537267843977109	1.0	0.6112121165184061	37.53536115138386	91663,1487,546,324,23133,6709	NA,NA,NA,NA,NA,NA
	14	0.920448930616952	GOTERM_BP_ALL	GO:0006950:response to stress	29	30.208333333333332	0.02655368985445004	91	3677	16792	1.4553431338854237	1.0	0.6065646240326462	37.59880263994858	1869,4303,9575,926,51552,9830,2246,64393,5887,114836,103,80762,773,5880,10036,204851,7525,324,3690,80854,55959,7133,9066,6197,9766,54778,546,4628,5592	NA,NA,NA,NA,NA,NA,NA,NA,NA,NA,NA,NA,NA,NA,NA,NA,NA,NA,NA,NA,NA,NA,NA,NA,NA,NA,NA,NA,NA
	18	0.852312358595993	GOTERM_BP_ALL	GO:0009890:negative regulation of biosynthetic process	15	15.625	0.028815636464430493	91	1504	16792	1.8403670797287819	1.0	0.6316736406574861	40.091395911496704	1487,773,1869,58487,8535,3690,9575,9839,5457,9830,146059,546,23429,103,23133	NA,NA,NA,NA,NA,NA,NA,NA,NA,NA,NA,NA,NA,NA,NA
	26	0.677021490850888	GOTERM_BP_ALL	GO:0009890:negative regulation of biosynthetic process	15	15.625	0.028815636464430493	91	1504	16792	1.8403670797287819	1.0	0.6316736406574861	40.091395911496704	1487,773,1869,58487,8535,3690,9575,9839,5457,9830,146059,546,23429,103,23133	NA,NA,NA,NA,NA,NA,NA,NA,NA,NA,NA,NA,NA,NA,NA
	4	1.22832629119552	GOTERM_BP_ALL	GO:0030036:actin cytoskeleton organization	8	8.333333333333332	0.028901008412994204	91	553	16792	2.6694751902708505	1.0	0.6274848364769797	40.183608927306736	91663,5880,1729,445815,114793,4628,5592,6709	NA,NA,NA,NA,NA,NA,NA,NA
	10	1.1275990318616	GOTERM_BP_ALL	GO:0030036:actin cytoskeleton organization	8	8.333333333333332	0.028901008412994204	91	553	16792	2.6694751902708505	1.0	0.6274848364769797	40.183608927306736	91663,5880,1729,445815,114793,4628,5592,6709	NA,NA,NA,NA,NA,NA,NA,NA
	18	0.852312358595993	GOTERM_BP_ALL	GO:0051172:negative regulation of nitrogen compound metabolic process	15	15.625	0.029102475637299736	91	1506	16792	1.8379230331421565	1.0	0.6248604938815627	40.40068991569578	1487,1869,58487,8535,9575,9839,5457,9830,146059,546,23429,103,23133,58155,80762	NA,NA,NA,NA,NA,NA,NA,NA,NA,NA,NA,NA,NA,NA,NA
	18	0.852312358595993	GOTERM_BP_ALL	GO:0044267:cellular protein metabolic process	36	37.5	0.030043494852713085	91	4900	16792	1.355712043058982	1.0	0.6315992440008427	41.404836812004206	91663,57538,1452,55861,8535,51496,9575,6709,26100,255967,28972,2246,84196,5887,23429,23133,103,80762,1487,5880,204851,7525,7155,324,23367,3690,80854,7133,6197,54778,546,10478,5592,147339,23787,64795	NA,NA,NA,NA,NA,NA,NA,NA,NA,NA,NA,NA,NA,NA,NA,NA,NA,NA,NA,NA,NA,NA,NA,NA,NA,NA,NA,NA,NA,NA,NA,NA,NA,NA,NA,NA
	18	0.852312358595993	GOTERM_BP_ALL	GO:0045930:negative regulation of mitotic cell cycle	5	5.208333333333334	0.03013871556544853	91	219	16792	4.2129559937779115	1.0	0.6277071598555752	41.505551688820056	1869,4303,546,7155,324	NA,NA,NA,NA,NA
	18	0.852312358595993	GOTERM_BP_ALL	GO:0045934:negative regulation of nucleobase-containing compound metabolic process	14	14.583333333333334	0.030610519080123532	91	1371	16792	1.8843067945912586	1.0	0.6285052352154805	42.00217440181993	1487,1869,58487,8535,9575,9839,5457,9830,146059,546,23429,23133,58155,80762	NA,NA,NA,NA,NA,NA,NA,NA,NA,NA,NA,NA,NA,NA
	7	1.15747517534993	GOTERM_BP_ALL	GO:0007167:enzyme linked receptor protein signaling pathway	11	11.458333333333332	0.03132839220557172	91	954	16792	2.1276752597507316	1.0	0.6322305158306303	42.75019068791088	4303,2246,54778,445815,51496,7525,8874,3690,926,55959,51552	NA,NA,NA,NA,NA,NA,NA,NA,NA,NA,NA
	18	0.852312358595993	GOTERM_BP_ALL	GO:0007167:enzyme linked receptor protein signaling pathway	11	11.458333333333332	0.03132839220557172	91	954	16792	2.1276752597507316	1.0	0.6322305158306303	42.75019068791088	4303,2246,54778,445815,51496,7525,8874,3690,926,55959,51552	NA,NA,NA,NA,NA,NA,NA,NA,NA,NA,NA
	5	1.17676488274639	GOTERM_BP_ALL	GO:0044257:cellular protein catabolic process	9	9.375	0.03135681492598244	91	689	16792	2.410373371186143	1.0	0.627696951833694	42.77961882170692	1452,54778,84196,5887,324,9575,147339,80762,64795	NA,NA,NA,NA,NA,NA,NA,NA,NA
	10	1.1275990318616	GOTERM_BP_ALL	GO:0001764:neuron migration	4	4.166666666666666	0.031453400461048976	91	128	16792	5.766483516483517	1.0	0.6240381905294154	42.87951437748864	4137,7155,4628,5592	NA,NA,NA,NA
	18	0.852312358595993	GOTERM_BP_ALL	GO:0043412:macromolecule modification	31	32.29166666666667	0.031605865562327445	91	4065	16792	1.4072205777002824	1.0	0.6211000118238654	43.03686990174367	91663,57538,1452,8535,51496,55861,9575,6709,26100,255967,2246,84196,23429,23133,103,80762,1487,5880,204851,7525,7155,324,3690,80854,7133,6197,54778,546,5592,147339,64795	NA,NA,NA,NA,NA,NA,NA,NA,NA,NA,NA,NA,NA,NA,NA,NA,NA,NA,NA,NA,NA,NA,NA,NA,NA,NA,NA,NA,NA,NA,NA
	8	1.15185496474792	GOTERM_BP_ALL	GO:0043087:regulation of GTPase activity	9	9.375	0.03182223105836253	91	691	16792	2.4033968925430576	1.0	0.6189654359693761	43.25947398792612	9771,9135,2246,55188,2665,8874,394,5592,6709	NA,NA,NA,NA,NA,NA,NA,NA,NA
	18	0.852312358595993	GOTERM_BP_ALL	GO:0000075:cell cycle checkpoint	5	5.208333333333334	0.03466926104862582	91	229	16792	4.028984116320361	1.0	0.6463931694700686	46.11323156086954	1869,4303,7155,324,9575	NA,NA,NA,NA,NA
	3	1.49130462423563	GOTERM_BP_ALL	GO:0043933:macromolecular complex subunit organization	21	21.875	0.034789716804871	91	2461	16792	1.5745944425343044	1.0	0.6431239165657471	46.23093544512695	91663,1487,23243,10036,4137,1452,8535,324,9575,55752,80854,6709,255967,146059,1729,546,5887,23429,58155,103,23133	NA,NA,NA,NA,NA,NA,NA,NA,NA,NA,NA,NA,NA,NA,NA,NA,NA,NA,NA,NA,NA
	13	1.02289817640938	GOTERM_BP_ALL	GO:0043933:macromolecular complex subunit organization	21	21.875	0.034789716804871	91	2461	16792	1.5745944425343044	1.0	0.6431239165657471	46.23093544512695	91663,1487,23243,10036,4137,1452,8535,324,9575,55752,80854,6709,255967,146059,1729,546,5887,23429,58155,103,23133	NA,NA,NA,NA,NA,NA,NA,NA,NA,NA,NA,NA,NA,NA,NA,NA,NA,NA,NA,NA,NA
	11	1.06063138835767	GOTERM_BP_ALL	GO:0051649:establishment of localization in cell	18	18.75	0.03617894829449897	91	2004	16792	1.65743238797131	1.0	0.6532676924621591	47.57102473689056	91663,23243,773,5880,1869,4137,51496,9066,55959,6709,51552,255967,28972,1729,6642,81609,4628,103	NA,NA,NA,NA,NA,NA,NA,NA,NA,NA,NA,NA,NA,NA,NA,NA,NA,NA
	15	0.908443663138157	GOTERM_BP_ALL	GO:0051649:establishment of localization in cell	18	18.75	0.03617894829449897	91	2004	16792	1.65743238797131	1.0	0.6532676924621591	47.57102473689056	91663,23243,773,5880,1869,4137,51496,9066,55959,6709,51552,255967,28972,1729,6642,81609,4628,103	NA,NA,NA,NA,NA,NA,NA,NA,NA,NA,NA,NA,NA,NA,NA,NA,NA,NA
	7	1.15747517534993	GOTERM_BP_ALL	GO:0006468:protein phosphorylation	17	17.708333333333336	0.03628779301298604	91	1852	16792	1.6938266916668645	1.0	0.6499390178330591	47.674677781948894	91663,1487,5880,204851,57538,1452,55861,7525,324,3690,7133,6709,255967,6197,2246,103,5592	NA,NA,NA,NA,NA,NA,NA,NA,NA,NA,NA,NA,NA,NA,NA,NA,NA
	18	0.852312358595993	GOTERM_BP_ALL	GO:0006468:protein phosphorylation	17	17.708333333333336	0.03628779301298604	91	1852	16792	1.6938266916668645	1.0	0.6499390178330591	47.674677781948894	91663,1487,5880,204851,57538,1452,55861,7525,324,3690,7133,6709,255967,6197,2246,103,5592	NA,NA,NA,NA,NA,NA,NA,NA,NA,NA,NA,NA,NA,NA,NA,NA,NA
	21	0.813700524876507	GOTERM_BP_ALL	GO:0006468:protein phosphorylation	17	17.708333333333336	0.03628779301298604	91	1852	16792	1.6938266916668645	1.0	0.6499390178330591	47.674677781948894	91663,1487,5880,204851,57538,1452,55861,7525,324,3690,7133,6709,255967,6197,2246,103,5592	NA,NA,NA,NA,NA,NA,NA,NA,NA,NA,NA,NA,NA,NA,NA,NA,NA
	3	1.49130462423563	GOTERM_BP_ALL	GO:0009653:anatomical structure morphogenesis	22	22.916666666666664	0.036299728575058546	91	2631	16792	1.5429891279378165	1.0	0.6456604396185688	47.686032278146065	91663,773,204851,4303,4137,1452,22854,9935,8874,7155,3690,55959,7798,6709,5457,1729,2246,445815,114793,546,6642,4628	NA,NA,NA,NA,NA,NA,NA,NA,NA,NA,NA,NA,NA,NA,NA,NA,NA,NA,NA,NA,NA,NA
	7	1.15747517534993	GOTERM_BP_ALL	GO:0009653:anatomical structure morphogenesis	22	22.916666666666664	0.036299728575058546	91	2631	16792	1.5429891279378165	1.0	0.6456604396185688	47.686032278146065	91663,773,204851,4303,4137,1452,22854,9935,8874,7155,3690,55959,7798,6709,5457,1729,2246,445815,114793,546,6642,4628	NA,NA,NA,NA,NA,NA,NA,NA,NA,NA,NA,NA,NA,NA,NA,NA,NA,NA,NA,NA,NA,NA
	10	1.1275990318616	GOTERM_BP_ALL	GO:0009653:anatomical structure morphogenesis	22	22.916666666666664	0.036299728575058546	91	2631	16792	1.5429891279378165	1.0	0.6456604396185688	47.686032278146065	91663,773,204851,4303,4137,1452,22854,9935,8874,7155,3690,55959,7798,6709,5457,1729,2246,445815,114793,546,6642,4628	NA,NA,NA,NA,NA,NA,NA,NA,NA,NA,NA,NA,NA,NA,NA,NA,NA,NA,NA,NA,NA,NA
	24	0.720451689723765	GOTERM_BP_ALL	GO:0009653:anatomical structure morphogenesis	22	22.916666666666664	0.036299728575058546	91	2631	16792	1.5429891279378165	1.0	0.6456604396185688	47.686032278146065	91663,773,204851,4303,4137,1452,22854,9935,8874,7155,3690,55959,7798,6709,5457,1729,2246,445815,114793,546,6642,4628	NA,NA,NA,NA,NA,NA,NA,NA,NA,NA,NA,NA,NA,NA,NA,NA,NA,NA,NA,NA,NA,NA
	14	0.920448930616952	GOTERM_BP_ALL	GO:0050789:regulation of biological process	68	70.83333333333334	0.03645132349525039	91	10922	16792	1.1488617590064212	1.0	0.6428702283720334	47.83004501507151	91663,4857,4303,1869,8535,84435,255967,9830,284119,1729,2246,64393,55188,5887,23133,1487,773,57835,5880,204851,8874,3690,23367,7133,9066,55959,27328,6197,4082,445815,546,2665,58155,85004,5592,23787,1452,58487,51496,55861,9575,926,27253,51552,6709,5457,9771,114793,23429,6642,81609,103,114836,80762,51586,4137,9935,394,7525,26135,7155,324,80854,9839,146059,54778,4628,53826	NA,NA,NA,NA,NA,NA,NA,NA,NA,NA,NA,NA,NA,NA,NA,NA,NA,NA,NA,NA,NA,NA,NA,NA,NA,NA,NA,NA,NA,NA,NA,NA,NA,NA,NA,NA,NA,NA,NA,NA,NA,NA,NA,NA,NA,NA,NA,NA,NA,NA,NA,NA,NA,NA,NA,NA,NA,NA,NA,NA,NA,NA,NA,NA,NA,NA,NA,NA
	3	1.49130462423563	GOTERM_BP_ALL	GO:0048731:system development	32	33.33333333333333	0.037504411869268874	91	4291	16792	1.3761079284267355	1.0	0.6492401641998597	48.820192006184485	1869,4303,57538,22854,11174,7798,5457,6709,9771,2246,5887,23133,114836,103,80762,773,57835,204851,4137,9935,8874,394,7155,3690,55959,9839,6197,546,4628,58155,5592,23787	NA,NA,NA,NA,NA,NA,NA,NA,NA,NA,NA,NA,NA,NA,NA,NA,NA,NA,NA,NA,NA,NA,NA,NA,NA,NA,NA,NA,NA,NA,NA,NA
	10	1.1275990318616	GOTERM_BP_ALL	GO:0048731:system development	32	33.33333333333333	0.037504411869268874	91	4291	16792	1.3761079284267355	1.0	0.6492401641998597	48.820192006184485	1869,4303,57538,22854,11174,7798,5457,6709,9771,2246,5887,23133,114836,103,80762,773,57835,204851,4137,9935,8874,394,7155,3690,55959,9839,6197,546,4628,58155,5592,23787	NA,NA,NA,NA,NA,NA,NA,NA,NA,NA,NA,NA,NA,NA,NA,NA,NA,NA,NA,NA,NA,NA,NA,NA,NA,NA,NA,NA,NA,NA,NA,NA
	18	0.852312358595993	GOTERM_BP_ALL	GO:0090287:regulation of cellular response to growth factor stimulus	5	5.208333333333334	0.03756812803125005	91	235	16792	3.9261164367547345	1.0	0.6456269265598487	48.87952781843723	2246,54778,51496,3690,55959	NA,NA,NA,NA,NA
	18	0.852312358595993	GOTERM_BP_ALL	GO:0010605:negative regulation of macromolecule metabolic process	20	20.833333333333336	0.03785234482038937	91	2326	16792	1.5866506666162727	1.0	0.6442500398875113	49.14341618720234	91663,1487,1869,58487,8535,55861,324,3690,9575,9839,5457,9830,6197,146059,546,23429,58155,103,23133,80762	NA,NA,NA,NA,NA,NA,NA,NA,NA,NA,NA,NA,NA,NA,NA,NA,NA,NA,NA,NA
	18	0.852312358595993	GOTERM_BP_ALL	GO:0010558:negative regulation of macromolecule biosynthetic process	14	14.583333333333334	0.03868359579006391	91	1418	16792	1.8218509276337205	1.0	0.6482394495842803	49.9078599216729	1487,1869,58487,8535,3690,9575,9839,5457,9830,146059,546,23429,103,23133	NA,NA,NA,NA,NA,NA,NA,NA,NA,NA,NA,NA,NA,NA
	26	0.677021490850888	GOTERM_BP_ALL	GO:0010558:negative regulation of macromolecule biosynthetic process	14	14.583333333333334	0.03868359579006391	91	1418	16792	1.8218509276337205	1.0	0.6482394495842803	49.9078599216729	1487,1869,58487,8535,3690,9575,9839,5457,9830,146059,546,23429,103,23133	NA,NA,NA,NA,NA,NA,NA,NA,NA,NA,NA,NA,NA,NA
	17	0.873987030938584	GOTERM_BP_ALL	GO:0016337:single organismal cell-cell adhesion	9	9.375	0.040476385611327395	91	725	16792	2.2906858658582796	1.0	0.6611106912773741	51.51983885915623	91663,5880,9935,7525,3690,114836,926,5592,80762	NA,NA,NA,NA,NA,NA,NA,NA,NA
	15	0.908443663138157	GOTERM_BP_ALL	GO:0030072:peptide hormone secretion	5	5.208333333333334	0.040602982222558884	91	241	16792	3.828370799325156	1.0	0.6582269220393164	51.63179863878964	773,4082,8874,9575,9066	NA,NA,NA,NA,NA
	11	1.06063138835767	GOTERM_BP_ALL	GO:0006810:transport	34	35.41666666666667	0.04084464847446062	91	4663	16792	1.34547159895648	1.0	0.6524701615324293	51.844847357741884	91663,1869,1452,51496,9575,27253,51552,6709,255967,28972,1729,64393,6541,81609,6642,103,80762,773,23243,5880,57835,4137,7525,8874,3690,55959,9066,9135,4082,10478,2665,4628,53826,23787	NA,NA,NA,NA,NA,NA,NA,NA,NA,NA,NA,NA,NA,NA,NA,NA,NA,NA,NA,NA,NA,NA,NA,NA,NA,NA,NA,NA,NA,NA,NA,NA,NA,NA
	10	1.1275990318616	GOTERM_BP_ALL	GO:0008360:regulation of cell shape	4	4.166666666666666	0.04300182037778604	91	145	16792	5.090413035240622	1.0	0.6678331569887663	53.70776279741409	1729,1452,445815,4628	NA,NA,NA,NA
	13	1.02289817640938	GOTERM_BP_ALL	GO:0033043:regulation of organelle organization	12	2020-05-12	0.043625076570819224	91	1152	16792	1.9221611721611722	1.0	0.6693451059708562	54.23321530732515	91663,255967,1487,5880,1869,4137,546,324,23133,80854,9839,6709	NA,NA,NA,NA,NA,NA,NA,NA,NA,NA,NA,NA
	18	0.852312358595993	GOTERM_BP_ALL	GO:0033043:regulation of organelle organization	12	2020-05-12	0.043625076570819224	91	1152	16792	1.9221611721611722	1.0	0.6693451059708562	54.23321530732515	91663,255967,1487,5880,1869,4137,546,324,23133,80854,9839,6709	NA,NA,NA,NA,NA,NA,NA,NA,NA,NA,NA,NA
	10	1.1275990318616	GOTERM_BP_ALL	GO:0030900:forebrain development	6	2025-06-01	0.04461475391255702	91	361	16792	3.0669386015646407	1.0	0.6739068901240011	55.05604870967088	1869,546,7155,4628,5592,5457	NA,NA,NA,NA,NA,NA
	18	0.852312358595993	GOTERM_BP_ALL	GO:0030900:forebrain development	6	2025-06-01	0.04461475391255702	91	361	16792	3.0669386015646407	1.0	0.6739068901240011	55.05604870967088	1869,546,7155,4628,5592,5457	NA,NA,NA,NA,NA,NA
	7	1.15747517534993	GOTERM_BP_ALL	GO:0034330:cell junction organization	5	5.208333333333334	0.04486132692174132	91	249	16792	3.705370934286597	1.0	0.672180492262906	55.25887179880849	91663,204851,8874,324,3690	NA,NA,NA,NA,NA
	11	1.06063138835767	GOTERM_BP_ALL	GO:0034613:cellular protein localization	15	15.625	0.04512088969654049	91	1600	16792	1.7299450549450548	1.0	0.6705887870955972	55.47144721574788	91663,773,5880,1869,51496,55959,26100,255967,28972,1729,9851,546,6642,81609,103	NA,NA,NA,NA,NA,NA,NA,NA,NA,NA,NA,NA,NA,NA,NA
	15	0.908443663138157	GOTERM_BP_ALL	GO:0034613:cellular protein localization	15	15.625	0.04512088969654049	91	1600	16792	1.7299450549450548	1.0	0.6705887870955972	55.47144721574788	91663,773,5880,1869,51496,55959,26100,255967,28972,1729,9851,546,6642,81609,103	NA,NA,NA,NA,NA,NA,NA,NA,NA,NA,NA,NA,NA,NA,NA
	3	1.49130462423563	GOTERM_BP_ALL	GO:0010604:positive regulation of macromolecule metabolic process	23	23.958333333333336	0.045377802135033854	91	2856	16792	1.4860405700741837	1.0	0.6690004462934435	55.68091398633784	1487,1869,4303,1452,9935,7525,324,3690,23367,9575,7133,80854,5457,9839,6197,2246,54778,546,6642,103,23133,80762,23787	NA,NA,NA,NA,NA,NA,NA,NA,NA,NA,NA,NA,NA,NA,NA,NA,NA,NA,NA,NA,NA,NA,NA
	7	1.15747517534993	GOTERM_BP_ALL	GO:0010604:positive regulation of macromolecule metabolic process	23	23.958333333333336	0.045377802135033854	91	2856	16792	1.4860405700741837	1.0	0.6690004462934435	55.68091398633784	1487,1869,4303,1452,9935,7525,324,3690,23367,9575,7133,80854,5457,9839,6197,2246,54778,546,6642,103,23133,80762,23787	NA,NA,NA,NA,NA,NA,NA,NA,NA,NA,NA,NA,NA,NA,NA,NA,NA,NA,NA,NA,NA,NA,NA
	14	0.920448930616952	GOTERM_BP_ALL	GO:0010604:positive regulation of macromolecule metabolic process	23	23.958333333333336	0.045377802135033854	91	2856	16792	1.4860405700741837	1.0	0.6690004462934435	55.68091398633784	1487,1869,4303,1452,9935,7525,324,3690,23367,9575,7133,80854,5457,9839,6197,2246,54778,546,6642,103,23133,80762,23787	NA,NA,NA,NA,NA,NA,NA,NA,NA,NA,NA,NA,NA,NA,NA,NA,NA,NA,NA,NA,NA,NA,NA
	18	0.852312358595993	GOTERM_BP_ALL	GO:0010604:positive regulation of macromolecule metabolic process	23	23.958333333333336	0.045377802135033854	91	2856	16792	1.4860405700741837	1.0	0.6690004462934435	55.68091398633784	1487,1869,4303,1452,9935,7525,324,3690,23367,9575,7133,80854,5457,9839,6197,2246,54778,546,6642,103,23133,80762,23787	NA,NA,NA,NA,NA,NA,NA,NA,NA,NA,NA,NA,NA,NA,NA,NA,NA,NA,NA,NA,NA,NA,NA
	15	0.908443663138157	GOTERM_BP_ALL	GO:0002790:peptide secretion	5	5.208333333333334	0.04541064580677761	91	250	16792	3.6905494505494505	1.0	0.6655917766156689	55.7076251255304	773,4082,8874,9575,9066	NA,NA,NA,NA,NA
	15	0.908443663138157	GOTERM_BP_ALL	GO:0046883:regulation of hormone secretion	5	5.208333333333334	0.04764572317720655	91	254	16792	3.63243056156442	1.0	0.6799416129710869	57.490125799557255	773,4082,8874,9575,9066	NA,NA,NA,NA,NA
	11	1.06063138835767	GOTERM_BP_ALL	GO:0070727:cellular macromolecule localization	15	15.625	0.047752111388195226	91	1613	16792	1.7160025343534333	1.0	0.6771812450285418	57.57326175787911	91663,773,5880,1869,51496,55959,26100,255967,28972,1729,9851,546,6642,81609,103	NA,NA,NA,NA,NA,NA,NA,NA,NA,NA,NA,NA,NA,NA,NA
	15	0.908443663138157	GOTERM_BP_ALL	GO:0070727:cellular macromolecule localization	15	15.625	0.047752111388195226	91	1613	16792	1.7160025343534333	1.0	0.6771812450285418	57.57326175787911	91663,773,5880,1869,51496,55959,26100,255967,28972,1729,9851,546,6642,81609,103	NA,NA,NA,NA,NA,NA,NA,NA,NA,NA,NA,NA,NA,NA,NA
	5	1.17676488274639	GOTERM_BP_ALL	GO:0042176:regulation of protein catabolic process	6	2025-06-01	0.04867338879815708	91	370	16792	2.9923373923373924	1.0	0.6807679080768578	58.28679996544185	1452,5887,6642,324,7133,80762	NA,NA,NA,NA,NA,NA
	5	1.17676488274639	GOTERM_BP_ALL	GO:0045732:positive regulation of protein catabolic process	5	5.208333333333334	0.04936168357173234	91	257	16792	3.5900286483944073	1.0	0.6824947310559769	58.812489457425166	1452,6642,324,7133,80762	NA,NA,NA,NA,NA
	10	1.1275990318616	GOTERM_BP_ALL	GO:0048667:cell morphogenesis involved in neuron differentiation	7	7.291666666666667	0.050253915260395285	91	496	16792	2.6042183622828783	1.0	0.6857017541112055	59.484643162021825	773,4137,22854,7155,4628,5457,6709	NA,NA,NA,NA,NA,NA,NA
	24	0.720451689723765	GOTERM_BP_ALL	GO:0003205:cardiac chamber development	4	4.166666666666666	0.05065611431626206	91	155	16792	4.761999291031549	1.0	0.685229781637648	59.78424146541484	4628,11174,7798,5457	NA,NA,NA,NA
	13	1.02289817640938	GOTERM_BP_ALL	GO:0051276:chromosome organization	12	2020-05-12	0.05136621938517647	91	1184	16792	1.8702108702108704	1.0	0.6870126464906192	60.30810547921899	1487,146059,10036,546,8535,23429,5887,7155,324,23133,9575,80854	NA,NA,NA,NA,NA,NA,NA,NA,NA,NA,NA,NA
	16	0.877857633899693	GOTERM_BP_ALL	GO:0051276:chromosome organization	12	2020-05-12	0.05136621938517647	91	1184	16792	1.8702108702108704	1.0	0.6870126464906192	60.30810547921899	1487,146059,10036,546,8535,23429,5887,7155,324,23133,9575,80854	NA,NA,NA,NA,NA,NA,NA,NA,NA,NA,NA,NA
	18	0.852312358595993	GOTERM_BP_ALL	GO:0051276:chromosome organization	12	2020-05-12	0.05136621938517647	91	1184	16792	1.8702108702108704	1.0	0.6870126464906192	60.30810547921899	1487,146059,10036,546,8535,23429,5887,7155,324,23133,9575,80854	NA,NA,NA,NA,NA,NA,NA,NA,NA,NA,NA,NA
	28	0.508022463734563	GOTERM_BP_ALL	GO:0051276:chromosome organization	12	2020-05-12	0.05136621938517647	91	1184	16792	1.8702108702108704	1.0	0.6870126464906192	60.30810547921899	1487,146059,10036,546,8535,23429,5887,7155,324,23133,9575,80854	NA,NA,NA,NA,NA,NA,NA,NA,NA,NA,NA,NA
	18	0.852312358595993	GOTERM_BP_ALL	GO:0031327:negative regulation of cellular biosynthetic process	14	14.583333333333334	0.05154146725996292	91	1480	16792	1.7455301455301457	1.0	0.6849012182387899	60.43639707029966	1487,773,1869,58487,8535,9575,9839,5457,9830,146059,546,23429,103,23133	NA,NA,NA,NA,NA,NA,NA,NA,NA,NA,NA,NA,NA,NA
	18	0.852312358595993	GOTERM_BP_ALL	GO:0045944:positive regulation of transcription from RNA polymerase II promoter	11	11.458333333333332	0.051617068329352284	91	1041	16792	1.949858019022284	1.0	0.682093403283327	60.49162062237795	6197,1869,4303,2246,9935,54778,546,7525,9575,5457,9839	NA,NA,NA,NA,NA,NA,NA,NA,NA,NA,NA
	18	0.852312358595993	GOTERM_BP_ALL	GO:0019538:protein metabolic process	38	39.58333333333333	0.052792174163198556	91	5457	16792	1.284963158520058	1.0	0.6871857435141249	61.34069840933962	91663,57538,1452,55861,8535,51496,9575,11174,26100,6709,255967,28972,2246,84196,5887,23429,6642,23133,103,80762,1487,5880,204851,7525,7155,324,23367,3690,80854,7133,6197,54778,546,10478,5592,147339,23787,64795	NA,NA,NA,NA,NA,NA,NA,NA,NA,NA,NA,NA,NA,NA,NA,NA,NA,NA,NA,NA,NA,NA,NA,NA,NA,NA,NA,NA,NA,NA,NA,NA,NA,NA,NA,NA,NA,NA
	18	0.852312358595993	GOTERM_BP_ALL	GO:0031570:DNA integrity checkpoint	4	4.166666666666666	0.053073546997390524	91	158	16792	4.671581582973988	1.0	0.68588137761853	61.54143673532276	1869,4303,7155,9575	NA,NA,NA,NA
	14	0.920448930616952	GOTERM_BP_ALL	GO:0019222:regulation of metabolic process	42	43.75	0.05315184620825697	91	6171	16792	1.255899181032871	1.0	0.6831686431548636	61.59712227337417	91663,4857,1869,4303,1452,58487,55861,51496,8535,9575,5457,9830,284119,2246,5887,23429,6642,23133,103,80762,773,1487,5880,57835,204851,51586,9935,26135,7525,324,23367,3690,80854,7133,9839,27328,6197,146059,54778,546,58155,23787	NA,NA,NA,NA,NA,NA,NA,NA,NA,NA,NA,NA,NA,NA,NA,NA,NA,NA,NA,NA,NA,NA,NA,NA,NA,NA,NA,NA,NA,NA,NA,NA,NA,NA,NA,NA,NA,NA,NA,NA,NA,NA
	18	0.852312358595993	GOTERM_BP_ALL	GO:0019222:regulation of metabolic process	42	43.75	0.05315184620825697	91	6171	16792	1.255899181032871	1.0	0.6831686431548636	61.59712227337417	91663,4857,1869,4303,1452,58487,55861,51496,8535,9575,5457,9830,284119,2246,5887,23429,6642,23133,103,80762,773,1487,5880,57835,204851,51586,9935,26135,7525,324,23367,3690,80854,7133,9839,27328,6197,146059,54778,546,58155,23787	NA,NA,NA,NA,NA,NA,NA,NA,NA,NA,NA,NA,NA,NA,NA,NA,NA,NA,NA,NA,NA,NA,NA,NA,NA,NA,NA,NA,NA,NA,NA,NA,NA,NA,NA,NA,NA,NA,NA,NA,NA,NA
	14	0.920448930616952	GOTERM_BP_ALL	GO:0060255:regulation of macromolecule metabolic process	40	41.66666666666667	0.053293136889136006	91	5815	16792	1.2693205332930182	1.0	0.6809242863293736	61.697414325765166	91663,4857,1869,4303,1452,58487,55861,51496,8535,9575,5457,9830,284119,2246,5887,23429,6642,23133,103,80762,1487,5880,57835,204851,51586,9935,26135,7525,324,23367,3690,80854,7133,9839,6197,146059,54778,546,58155,23787	NA,NA,NA,NA,NA,NA,NA,NA,NA,NA,NA,NA,NA,NA,NA,NA,NA,NA,NA,NA,NA,NA,NA,NA,NA,NA,NA,NA,NA,NA,NA,NA,NA,NA,NA,NA,NA,NA,NA,NA
	18	0.852312358595993	GOTERM_BP_ALL	GO:0060255:regulation of macromolecule metabolic process	40	41.66666666666667	0.053293136889136006	91	5815	16792	1.2693205332930182	1.0	0.6809242863293736	61.697414325765166	91663,4857,1869,4303,1452,58487,55861,51496,8535,9575,5457,9830,284119,2246,5887,23429,6642,23133,103,80762,1487,5880,57835,204851,51586,9935,26135,7525,324,23367,3690,80854,7133,9839,6197,146059,54778,546,58155,23787	NA,NA,NA,NA,NA,NA,NA,NA,NA,NA,NA,NA,NA,NA,NA,NA,NA,NA,NA,NA,NA,NA,NA,NA,NA,NA,NA,NA,NA,NA,NA,NA,NA,NA,NA,NA,NA,NA,NA,NA
	18	0.852312358595993	GOTERM_BP_ALL	GO:0006325:chromatin organization	9	9.375	0.05352015057172911	91	768	16792	2.1624313186813184	1.0	0.6793050330799462	61.85803792095443	1487,146059,10036,546,8535,23429,23133,9575,80854	NA,NA,NA,NA,NA,NA,NA,NA,NA
	8	1.15185496474792	GOTERM_BP_ALL	GO:0043547:positive regulation of GTPase activity	8	8.333333333333332	0.05365546919271059	91	634	16792	2.328422366277256	1.0	0.6770656051210346	61.953480290424444	9771,9135,2246,55188,2665,8874,394,6709	NA,NA,NA,NA,NA,NA,NA,NA
	18	0.852312358595993	GOTERM_BP_ALL	GO:0007093:mitotic cell cycle checkpoint	4	4.166666666666666	0.05389160194025055	91	159	16792	4.642200566728869	1.0	0.6755528784069039	62.119489329765784	1869,4303,7155,324	NA,NA,NA,NA
	7	1.15747517534993	GOTERM_BP_ALL	GO:0006928:movement of cell or subcellular component	16	16.666666666666664	0.05396089556227039	91	1795	16792	1.64481312559307	1.0	0.6728993726905379	62.16807523607588	91663,5880,4303,4137,8874,7525,7155,324,3690,6709,9839,5457,1729,2246,4628,5592	NA,NA,NA,NA,NA,NA,NA,NA,NA,NA,NA,NA,NA,NA,NA,NA
	10	1.1275990318616	GOTERM_BP_ALL	GO:0006928:movement of cell or subcellular component	16	16.666666666666664	0.05396089556227039	91	1795	16792	1.64481312559307	1.0	0.6728993726905379	62.16807523607588	91663,5880,4303,4137,8874,7525,7155,324,3690,6709,9839,5457,1729,2246,4628,5592	NA,NA,NA,NA,NA,NA,NA,NA,NA,NA,NA,NA,NA,NA,NA,NA
	13	1.02289817640938	GOTERM_BP_ALL	GO:0006928:movement of cell or subcellular component	16	16.666666666666664	0.05396089556227039	91	1795	16792	1.64481312559307	1.0	0.6728993726905379	62.16807523607588	91663,5880,4303,4137,8874,7525,7155,324,3690,6709,9839,5457,1729,2246,4628,5592	NA,NA,NA,NA,NA,NA,NA,NA,NA,NA,NA,NA,NA,NA,NA,NA
	17	0.873987030938584	GOTERM_BP_ALL	GO:0006928:movement of cell or subcellular component	16	16.666666666666664	0.05396089556227039	91	1795	16792	1.64481312559307	1.0	0.6728993726905379	62.16807523607588	91663,5880,4303,4137,8874,7525,7155,324,3690,6709,9839,5457,1729,2246,4628,5592	NA,NA,NA,NA,NA,NA,NA,NA,NA,NA,NA,NA,NA,NA,NA,NA
	18	0.852312358595993	GOTERM_BP_ALL	GO:1902275:regulation of chromatin organization	4	4.166666666666666	0.054715744563366676	91	160	16792	4.613186813186814	1.0	0.6750101615112966	62.69355246515852	1487,546,23133,80854	NA,NA,NA,NA
	9	1.14952067250094	GOTERM_BP_ALL	GO:0016192:vesicle-mediated transport	14	14.583333333333334	0.05481429263749679	91	1494	16792	1.7291731026670787	1.0	0.6726028484305607	62.76164515418257	773,23243,5880,1452,7525,3690,9066,6709,51552,9135,2665,6642,81609,4628	NA,NA,NA,NA,NA,NA,NA,NA,NA,NA,NA,NA,NA,NA
	11	1.06063138835767	GOTERM_BP_ALL	GO:0016192:vesicle-mediated transport	14	14.583333333333334	0.05481429263749679	91	1494	16792	1.7291731026670787	1.0	0.6726028484305607	62.76164515418257	773,23243,5880,1452,7525,3690,9066,6709,51552,9135,2665,6642,81609,4628	NA,NA,NA,NA,NA,NA,NA,NA,NA,NA,NA,NA,NA,NA
	15	0.908443663138157	GOTERM_BP_ALL	GO:0016192:vesicle-mediated transport	14	14.583333333333334	0.05481429263749679	91	1494	16792	1.7291731026670787	1.0	0.6726028484305607	62.76164515418257	773,23243,5880,1452,7525,3690,9066,6709,51552,9135,2665,6642,81609,4628	NA,NA,NA,NA,NA,NA,NA,NA,NA,NA,NA,NA,NA,NA
	19	0.835859313499127	GOTERM_BP_ALL	GO:0016192:vesicle-mediated transport	14	14.583333333333334	0.05481429263749679	91	1494	16792	1.7291731026670787	1.0	0.6726028484305607	62.76164515418257	773,23243,5880,1452,7525,3690,9066,6709,51552,9135,2665,6642,81609,4628	NA,NA,NA,NA,NA,NA,NA,NA,NA,NA,NA,NA,NA,NA
	5	1.17676488274639	GOTERM_BP_ALL	GO:0009057:macromolecule catabolic process	12	2020-05-12	0.0558391922021033	91	1201	16792	1.8437382767107997	1.0	0.6765097180421683	63.46289608509703	255967,1452,54778,84196,5887,6642,324,9575,7133,147339,80762,64795	NA,NA,NA,NA,NA,NA,NA,NA,NA,NA,NA,NA
	15	0.908443663138157	GOTERM_BP_ALL	GO:0015833:peptide transport	5	5.208333333333334	0.05594332702440658	91	268	16792	3.4426767262588154	1.0	0.6741791571496859	63.533445486561845	773,4082,8874,9575,9066	NA,NA,NA,NA,NA
	18	0.852312358595993	GOTERM_BP_ALL	GO:1903508:positive regulation of nucleic acid-templated transcription	13	13.541666666666666	0.05596237564390901	91	1349	16792	1.7782484379963994	1.0	0.6712986100611467	63.5463366660945	6197,1869,4303,2246,9935,54778,546,7525,9575,23133,80854,5457,9839	NA,NA,NA,NA,NA,NA,NA,NA,NA,NA,NA,NA,NA
	18	0.852312358595993	GOTERM_BP_ALL	GO:0045893:positive regulation of transcription, DNA-templated	13	13.541666666666666	0.05596237564390901	91	1349	16792	1.7782484379963994	1.0	0.6712986100611467	63.5463366660945	6197,1869,4303,2246,9935,54778,546,7525,9575,23133,80854,5457,9839	NA,NA,NA,NA,NA,NA,NA,NA,NA,NA,NA,NA,NA
	11	1.06063138835767	GOTERM_BP_ALL	GO:0051234:establishment of localization	34	35.41666666666667	0.05746754101514849	91	4790	16792	1.3097983436188028	1.0	0.6783003921129953	64.5514846405974	91663,1869,1452,51496,9575,27253,51552,6709,255967,28972,1729,64393,6541,81609,6642,103,80762,773,23243,5880,57835,4137,7525,8874,3690,55959,9066,9135,4082,10478,2665,4628,53826,23787	NA,NA,NA,NA,NA,NA,NA,NA,NA,NA,NA,NA,NA,NA,NA,NA,NA,NA,NA,NA,NA,NA,NA,NA,NA,NA,NA,NA,NA,NA,NA,NA,NA,NA
	7	1.15747517534993	GOTERM_BP_ALL	GO:0007169:transmembrane receptor protein tyrosine kinase signaling pathway	8	8.333333333333332	0.058974977567707025	91	648	16792	2.2781169447836116	1.0	0.6850733820573722	65.53191548269302	4303,2246,7525,8874,3690,926,55959,51552	NA,NA,NA,NA,NA,NA,NA,NA
	18	0.852312358595993	GOTERM_BP_ALL	GO:0007169:transmembrane receptor protein tyrosine kinase signaling pathway	8	8.333333333333332	0.058974977567707025	91	648	16792	2.2781169447836116	1.0	0.6850733820573722	65.53191548269302	4303,2246,7525,8874,3690,926,55959,51552	NA,NA,NA,NA,NA,NA,NA,NA
	18	0.852312358595993	GOTERM_BP_ALL	GO:0006366:transcription from RNA polymerase II promoter	16	16.666666666666664	0.05953845540494114	91	1820	16792	1.6222195387030554	1.0	0.6857185938679049	65.89178962076825	1487,1869,4303,51586,9935,8535,51496,7525,9575,9839,5457,6197,2246,54778,546,23429	NA,NA,NA,NA,NA,NA,NA,NA,NA,NA,NA,NA,NA,NA,NA,NA
	18	0.852312358595993	GOTERM_BP_ALL	GO:1902680:positive regulation of RNA biosynthetic process	13	13.541666666666666	0.0612319647891556	91	1369	16792	1.752269644161536	1.0	0.6904663578643784	66.95217015605367	6197,1869,4303,2246,9935,54778,546,7525,9575,23133,80854,5457,9839	NA,NA,NA,NA,NA,NA,NA,NA,NA,NA,NA,NA,NA
	18	0.852312358595993	GOTERM_BP_ALL	GO:0006357:regulation of transcription from RNA polymerase II promoter	16	16.666666666666664	0.06307131112039056	91	1835	16792	1.6089588885229213	1.0	0.6986977258398532	68.06861589277153	1487,1869,4303,51586,9935,8535,51496,7525,9575,9839,5457,6197,2246,54778,546,23429	NA,NA,NA,NA,NA,NA,NA,NA,NA,NA,NA,NA,NA,NA,NA,NA
	14	0.920448930616952	GOTERM_BP_ALL	GO:0065007:biological regulation	70	72.91666666666666	0.06323933871652698	91	11548	16792	1.118542005275639	1.0	0.696877658882206	68.16881258186231	91663,4857,4303,1869,8535,84435,255967,9830,284119,1729,2246,64393,55188,5887,23133,1487,773,57835,5880,204851,8874,3690,23367,7133,9066,55959,27328,6197,4082,445815,546,2665,58155,85004,5592,23787,1452,58487,51496,55861,9575,926,27253,51552,6709,5457,9771,114793,23429,6642,81609,103,114836,80762,51586,4137,9935,160335,394,7525,26135,7155,324,80854,9839,9135,146059,54778,4628,53826	NA,NA,NA,NA,NA,NA,NA,NA,NA,NA,NA,NA,NA,NA,NA,NA,NA,NA,NA,NA,NA,NA,NA,NA,NA,NA,NA,NA,NA,NA,NA,NA,NA,NA,NA,NA,NA,NA,NA,NA,NA,NA,NA,NA,NA,NA,NA,NA,NA,NA,NA,NA,NA,NA,NA,NA,NA,NA,NA,NA,NA,NA,NA,NA,NA,NA,NA,NA,NA,NA
	20	0.825919644854341	GOTERM_BP_ALL	GO:0007264:small GTPase mediated signal transduction	7	7.291666666666667	0.06367265312614993	91	527	16792	2.451029046854474	1.0	0.6966371722903084	68.42583639699014	9771,5880,2665,8874,394,85004,51552	NA,NA,NA,NA,NA,NA,NA
	10	1.1275990318616	GOTERM_BP_ALL	GO:0048858:cell projection morphogenesis	9	9.375	0.06370234018277803	91	797	16792	2.083748121389276	1.0	0.694036868941464	68.44337368410511	773,4137,22854,8874,7155,6642,4628,5457,6709	NA,NA,NA,NA,NA,NA,NA,NA,NA
	3	1.49130462423563	GOTERM_BP_ALL	GO:0048513:animal organ development	24	25.0	0.06395566155170403	91	3129	16792	1.4153593290697797	1.0	0.6927675027513472	68.5926472404399	773,57835,1869,204851,4303,57538,9935,394,8874,7155,11174,55959,7798,5457,2246,546,5887,4628,58155,103,114836,23133,5592,80762	NA,NA,NA,NA,NA,NA,NA,NA,NA,NA,NA,NA,NA,NA,NA,NA,NA,NA,NA,NA,NA,NA,NA,NA
	7	1.15747517534993	GOTERM_BP_ALL	GO:0051270:regulation of cellular component movement	9	9.375	0.06557330557590671	91	802	16792	2.070757173001562	1.0	0.6993865252330431	69.53028148933498	91663,5880,4303,1729,2246,4137,8874,324,3690	NA,NA,NA,NA,NA,NA,NA,NA,NA
	10	1.1275990318616	GOTERM_BP_ALL	GO:0051270:regulation of cellular component movement	9	9.375	0.06557330557590671	91	802	16792	2.070757173001562	1.0	0.6993865252330431	69.53028148933498	91663,5880,4303,1729,2246,4137,8874,324,3690	NA,NA,NA,NA,NA,NA,NA,NA,NA
	3	1.49130462423563	GOTERM_BP_ALL	GO:0023052:signaling	42	43.75	0.06564844675522313	91	6260	16792	1.2380437453919884	1.0	0.6971067532368118	69.57318744666172	91663,4857,1869,4303,1452,51496,84435,9575,926,27253,5457,51552,6709,9771,2246,64393,55188,81609,103,80762,773,5880,204851,7525,8874,394,324,23367,3690,55959,7133,9066,6197,4082,54778,445815,546,2665,53826,85004,5592,23787	NA,NA,NA,NA,NA,NA,NA,NA,NA,NA,NA,NA,NA,NA,NA,NA,NA,NA,NA,NA,NA,NA,NA,NA,NA,NA,NA,NA,NA,NA,NA,NA,NA,NA,NA,NA,NA,NA,NA,NA,NA,NA
	14	0.920448930616952	GOTERM_BP_ALL	GO:0023052:signaling	42	43.75	0.06564844675522313	91	6260	16792	1.2380437453919884	1.0	0.6971067532368118	69.57318744666172	91663,4857,1869,4303,1452,51496,84435,9575,926,27253,5457,51552,6709,9771,2246,64393,55188,81609,103,80762,773,5880,204851,7525,8874,394,324,23367,3690,55959,7133,9066,6197,4082,54778,445815,546,2665,53826,85004,5592,23787	NA,NA,NA,NA,NA,NA,NA,NA,NA,NA,NA,NA,NA,NA,NA,NA,NA,NA,NA,NA,NA,NA,NA,NA,NA,NA,NA,NA,NA,NA,NA,NA,NA,NA,NA,NA,NA,NA,NA,NA,NA,NA
	18	0.852312358595993	GOTERM_BP_ALL	GO:0010628:positive regulation of gene expression	15	15.625	0.06610978058865327	91	1692	16792	1.635881848647806	1.0	0.6970387081992795	69.83536513558903	1869,4303,9935,7525,23367,9575,80854,9839,5457,6197,2246,54778,546,103,23133	NA,NA,NA,NA,NA,NA,NA,NA,NA,NA,NA,NA,NA,NA,NA
	16	0.877857633899693	GOTERM_BP_ALL	GO:0071103:DNA conformation change	5	5.208333333333334	0.06632213686128871	91	284	16792	3.2487231078780376	1.0	0.6955690593677548	69.9553306895186	146059,10036,546,5887,7155	NA,NA,NA,NA,NA
	18	0.852312358595993	GOTERM_BP_ALL	GO:0051253:negative regulation of RNA metabolic process	12	2020-05-12	0.06707715756002672	91	1240	16792	1.785749734136831	1.0	0.6971591622731477	70.3782282647342	9830,1487,1869,58487,546,8535,23429,23133,9575,58155,5457,9839	NA,NA,NA,NA,NA,NA,NA,NA,NA,NA,NA,NA
	18	0.852312358595993	GOTERM_BP_ALL	GO:0018205:peptidyl-lysine modification	6	2025-06-01	0.06759877063132239	91	407	16792	2.7203067203067204	1.0	0.6974304114551527	70.66710579805856	1487,546,8535,7155,9575,80854	NA,NA,NA,NA,NA,NA
	3	1.49130462423563	GOTERM_BP_ALL	GO:0045595:regulation of cell differentiation	14	14.583333333333334	0.06767050270410929	91	1544	16792	1.6731765643682743	1.0	0.6952148725197723	70.70662374125088	91663,773,1869,4303,4137,9935,8874,324,3690,9575,9839,5457,6197,80762	NA,NA,NA,NA,NA,NA,NA,NA,NA,NA,NA,NA,NA,NA
	7	1.15747517534993	GOTERM_BP_ALL	GO:0045595:regulation of cell differentiation	14	14.583333333333334	0.06767050270410929	91	1544	16792	1.6731765643682743	1.0	0.6952148725197723	70.70662374125088	91663,773,1869,4303,4137,9935,8874,324,3690,9575,9839,5457,6197,80762	NA,NA,NA,NA,NA,NA,NA,NA,NA,NA,NA,NA,NA,NA
	10	1.1275990318616	GOTERM_BP_ALL	GO:0045595:regulation of cell differentiation	14	14.583333333333334	0.06767050270410929	91	1544	16792	1.6731765643682743	1.0	0.6952148725197723	70.70662374125088	91663,773,1869,4303,4137,9935,8874,324,3690,9575,9839,5457,6197,80762	NA,NA,NA,NA,NA,NA,NA,NA,NA,NA,NA,NA,NA,NA
	12	1.03448257889462	GOTERM_BP_ALL	GO:0045595:regulation of cell differentiation	14	14.583333333333334	0.06767050270410929	91	1544	16792	1.6731765643682743	1.0	0.6952148725197723	70.70662374125088	91663,773,1869,4303,4137,9935,8874,324,3690,9575,9839,5457,6197,80762	NA,NA,NA,NA,NA,NA,NA,NA,NA,NA,NA,NA,NA,NA
	18	0.852312358595993	GOTERM_BP_ALL	GO:0045595:regulation of cell differentiation	14	14.583333333333334	0.06767050270410929	91	1544	16792	1.6731765643682743	1.0	0.6952148725197723	70.70662374125088	91663,773,1869,4303,4137,9935,8874,324,3690,9575,9839,5457,6197,80762	NA,NA,NA,NA,NA,NA,NA,NA,NA,NA,NA,NA,NA,NA
	15	0.908443663138157	GOTERM_BP_ALL	GO:0050796:regulation of insulin secretion	4	4.166666666666666	0.06779341361804982	91	175	16792	4.217770800627944	1.0	0.6932987433757778	70.77421995904416	773,4082,9575,9066	NA,NA,NA,NA
	4	1.22832629119552	GOTERM_BP_ALL	GO:0030029:actin filament-based process	8	8.333333333333332	0.0688352679928932	91	672	16792	2.196755625327054	1.0	0.6964448395235541	71.34132122625034	91663,5880,1729,445815,114793,4628,5592,6709	NA,NA,NA,NA,NA,NA,NA,NA
	10	1.1275990318616	GOTERM_BP_ALL	GO:0030029:actin filament-based process	8	8.333333333333332	0.0688352679928932	91	672	16792	2.196755625327054	1.0	0.6964448395235541	71.34132122625034	91663,5880,1729,445815,114793,4628,5592,6709	NA,NA,NA,NA,NA,NA,NA,NA
	13	1.02289817640938	GOTERM_BP_ALL	GO:0033044:regulation of chromosome organization	5	5.208333333333334	0.06906409029585685	91	288	16792	3.2036019536019538	1.0	0.6951317676011275	71.46447604839335	1487,546,324,23133,80854	NA,NA,NA,NA,NA
	18	0.852312358595993	GOTERM_BP_ALL	GO:0033044:regulation of chromosome organization	5	5.208333333333334	0.06906409029585685	91	288	16792	3.2036019536019538	1.0	0.6951317676011275	71.46447604839335	1487,546,324,23133,80854	NA,NA,NA,NA,NA
	24	0.720451689723765	GOTERM_BP_ALL	GO:0009790:embryo development	10	10.416666666666668	0.06932445655648206	91	954	16792	1.9342502361370286	1.0	0.6940027948780079	71.60400119086606	91663,204851,9935,5887,4628,3690,103,55959,7798,51552	NA,NA,NA,NA,NA,NA,NA,NA,NA,NA
	15	0.908443663138157	GOTERM_BP_ALL	GO:0042886:amide transport	5	5.208333333333334	0.06975868163829171	91	289	16792	3.192516825734819	1.0	0.6938237815167254	71.83526381233989	773,4082,8874,9575,9066	NA,NA,NA,NA,NA
	7	1.15747517534993	GOTERM_BP_ALL	GO:0042127:regulation of cell proliferation	14	14.583333333333334	0.06990068998285388	91	1552	16792	1.6645519429024584	1.0	0.6920794269211057	71.91050942330183	1487,5880,1869,4303,204851,2246,7525,324,3690,58155,7133,55959,85004,80762	NA,NA,NA,NA,NA,NA,NA,NA,NA,NA,NA,NA,NA,NA
	14	0.920448930616952	GOTERM_BP_ALL	GO:0042127:regulation of cell proliferation	14	14.583333333333334	0.06990068998285388	91	1552	16792	1.6645519429024584	1.0	0.6920794269211057	71.91050942330183	1487,5880,1869,4303,204851,2246,7525,324,3690,58155,7133,55959,85004,80762	NA,NA,NA,NA,NA,NA,NA,NA,NA,NA,NA,NA,NA,NA
	18	0.852312358595993	GOTERM_BP_ALL	GO:0042127:regulation of cell proliferation	14	14.583333333333334	0.06990068998285388	91	1552	16792	1.6645519429024584	1.0	0.6920794269211057	71.91050942330183	1487,5880,1869,4303,204851,2246,7525,324,3690,58155,7133,55959,85004,80762	NA,NA,NA,NA,NA,NA,NA,NA,NA,NA,NA,NA,NA,NA
	6	1.16594356406939	GOTERM_BP_ALL	GO:0065003:macromolecular complex assembly	15	15.625	0.07088405107046816	91	1710	16792	1.6186620397146714	1.0	0.6948411578987663	72.42638299089225	91663,255967,23243,146059,10036,1729,4137,1452,546,5887,324,58155,55752,103,6709	NA,NA,NA,NA,NA,NA,NA,NA,NA,NA,NA,NA,NA,NA,NA
	13	1.02289817640938	GOTERM_BP_ALL	GO:0065003:macromolecular complex assembly	15	15.625	0.07088405107046816	91	1710	16792	1.6186620397146714	1.0	0.6948411578987663	72.42638299089225	91663,255967,23243,146059,10036,1729,4137,1452,546,5887,324,58155,55752,103,6709	NA,NA,NA,NA,NA,NA,NA,NA,NA,NA,NA,NA,NA,NA,NA
	10	1.1275990318616	GOTERM_BP_ALL	GO:0007409:axonogenesis	6	2025-06-01	0.07100682470910057	91	413	16792	2.6807865258228456	1.0	0.6930183846670077	72.49015935977098	4137,22854,7155,4628,5457,6709	NA,NA,NA,NA,NA,NA
	10	1.1275990318616	GOTERM_BP_ALL	GO:0048812:neuron projection morphogenesis	7	7.291666666666667	0.07135707833724697	91	543	16792	2.3788071964867545	1.0	0.6924118044813026	72.67133961983652	773,4137,22854,7155,4628,5457,6709	NA,NA,NA,NA,NA,NA,NA
	10	1.1275990318616	GOTERM_BP_ALL	GO:0032990:cell part morphogenesis	9	9.375	0.07139184165384094	91	817	16792	2.032738375455634	1.0	0.6901518347097924	72.6892605837837	773,4137,22854,8874,7155,6642,4628,5457,6709	NA,NA,NA,NA,NA,NA,NA,NA,NA
	7	1.15747517534993	GOTERM_BP_ALL	GO:0032268:regulation of cellular protein metabolic process	19	19.791666666666664	0.07139880444025104	91	2346	16792	1.4944680213222414	1.0	0.6877588767363699	72.69284866291206	91663,1487,5880,1452,55861,7525,324,23367,3690,7133,80854,6197,2246,54778,546,5887,103,80762,23787	NA,NA,NA,NA,NA,NA,NA,NA,NA,NA,NA,NA,NA,NA,NA,NA,NA,NA,NA
	18	0.852312358595993	GOTERM_BP_ALL	GO:0032268:regulation of cellular protein metabolic process	19	19.791666666666664	0.07139880444025104	91	2346	16792	1.4944680213222414	1.0	0.6877588767363699	72.69284866291206	91663,1487,5880,1452,55861,7525,324,23367,3690,7133,80854,6197,2246,54778,546,5887,103,80762,23787	NA,NA,NA,NA,NA,NA,NA,NA,NA,NA,NA,NA,NA,NA,NA,NA,NA,NA,NA
	3	1.49130462423563	GOTERM_BP_ALL	GO:0032501:multicellular organismal process	46	47.91666666666667	0.07214562263594744	91	7027	16792	1.2079498699678008	1.0	0.6892696347336622	73.07513064091455	91663,1869,4303,57538,22854,9575,11174,7798,27253,5457,51552,6709,9771,1729,2246,5887,23429,103,114836,23133,80762,773,5880,57835,204851,4137,9935,26090,7525,8874,394,7155,324,3690,55959,7133,9066,9839,6197,54778,546,4628,53826,58155,5592,23787	NA,NA,NA,NA,NA,NA,NA,NA,NA,NA,NA,NA,NA,NA,NA,NA,NA,NA,NA,NA,NA,NA,NA,NA,NA,NA,NA,NA,NA,NA,NA,NA,NA,NA,NA,NA,NA,NA,NA,NA,NA,NA,NA,NA,NA,NA
	11	1.06063138835767	GOTERM_BP_ALL	GO:0032880:regulation of protein localization	10	10.416666666666668	0.07223470491091988	91	962	16792	1.918164995088072	1.0	0.6873368628889287	73.12039178480359	773,5880,4082,1869,51496,9575,9066,55959,80762,51552	NA,NA,NA,NA,NA,NA,NA,NA,NA,NA
	15	0.908443663138157	GOTERM_BP_ALL	GO:0032880:regulation of protein localization	10	10.416666666666668	0.07223470491091988	91	962	16792	1.918164995088072	1.0	0.6873368628889287	73.12039178480359	773,5880,4082,1869,51496,9575,9066,55959,80762,51552	NA,NA,NA,NA,NA,NA,NA,NA,NA,NA
	5	1.17676488274639	GOTERM_BP_ALL	GO:0051246:regulation of protein metabolic process	20	20.833333333333336	0.07233969953886285	91	2512	16792	1.469167774900259	1.0	0.6855007301421587	73.17364560607429	91663,1487,5880,1452,55861,7525,324,23367,3690,7133,80854,6197,2246,54778,546,5887,6642,103,80762,23787	NA,NA,NA,NA,NA,NA,NA,NA,NA,NA,NA,NA,NA,NA,NA,NA,NA,NA,NA,NA
	7	1.15747517534993	GOTERM_BP_ALL	GO:0051246:regulation of protein metabolic process	20	20.833333333333336	0.07233969953886285	91	2512	16792	1.469167774900259	1.0	0.6855007301421587	73.17364560607429	91663,1487,5880,1452,55861,7525,324,23367,3690,7133,80854,6197,2246,54778,546,5887,6642,103,80762,23787	NA,NA,NA,NA,NA,NA,NA,NA,NA,NA,NA,NA,NA,NA,NA,NA,NA,NA,NA,NA
	18	0.852312358595993	GOTERM_BP_ALL	GO:0051246:regulation of protein metabolic process	20	20.833333333333336	0.07233969953886285	91	2512	16792	1.469167774900259	1.0	0.6855007301421587	73.17364560607429	91663,1487,5880,1452,55861,7525,324,23367,3690,7133,80854,6197,2246,54778,546,5887,6642,103,80762,23787	NA,NA,NA,NA,NA,NA,NA,NA,NA,NA,NA,NA,NA,NA,NA,NA,NA,NA,NA,NA
	11	1.06063138835767	GOTERM_BP_ALL	GO:0070201:regulation of establishment of protein localization	9	9.375	0.07259268163084757	91	820	16792	2.025301527740552	1.0	0.6844494709967766	73.30155109097214	773,5880,4082,1869,51496,9575,9066,55959,80762	NA,NA,NA,NA,NA,NA,NA,NA,NA
	15	0.908443663138157	GOTERM_BP_ALL	GO:0070201:regulation of establishment of protein localization	9	9.375	0.07259268163084757	91	820	16792	2.025301527740552	1.0	0.6844494709967766	73.30155109097214	773,5880,4082,1869,51496,9575,9066,55959,80762	NA,NA,NA,NA,NA,NA,NA,NA,NA
	15	0.908443663138157	GOTERM_BP_ALL	GO:0046879:hormone secretion	5	5.208333333333334	0.07400218714258204	91	295	16792	3.127584280126653	1.0	0.6893609951729885	74.00372199581226	773,4082,8874,9575,9066	NA,NA,NA,NA,NA
	7	1.15747517534993	GOTERM_BP_ALL	GO:0030334:regulation of cell migration	8	8.333333333333332	0.07456980938688096	91	685	16792	2.155065372583621	1.0	0.6899103468825614	74.28154460229071	91663,5880,4303,1729,2246,8874,324,3690	NA,NA,NA,NA,NA,NA,NA,NA
	18	0.852312358595993	GOTERM_BP_ALL	GO:0051254:positive regulation of RNA metabolic process	13	13.541666666666666	0.07459625528263869	91	1415	16792	1.6953054013124684	1.0	0.6877230799203955	74.29442003549711	6197,1869,4303,2246,9935,54778,546,7525,9575,23133,80854,5457,9839	NA,NA,NA,NA,NA,NA,NA,NA,NA,NA,NA,NA,NA
	18	0.852312358595993	GOTERM_BP_ALL	GO:0016569:covalent chromatin modification	7	7.291666666666667	0.07488163241421314	91	550	16792	2.348531468531469	1.0	0.6868583833367576	74.43297245613942	1487,546,8535,23429,23133,9575,80854	NA,NA,NA,NA,NA,NA,NA
	5	1.17676488274639	GOTERM_BP_ALL	GO:0044265:cellular macromolecule catabolic process	10	10.416666666666668	0.0775105530014116	91	976	16792	1.890650333273284	1.0	0.6975932935536906	75.67662727201329	255967,1452,54778,84196,5887,324,9575,147339,80762,64795	NA,NA,NA,NA,NA,NA,NA,NA,NA,NA
	3	1.49130462423563	GOTERM_BP_ALL	GO:0048518:positive regulation of biological process	36	37.5	0.08170654897332492	91	5285	16792	1.2569515631010426	1.0	0.7151140498027699	77.54412664367948	91663,1869,4303,1452,51496,9575,5457,9830,255967,1729,2246,64393,6642,103,23133,114836,80762,1487,5880,204851,4137,9935,7525,8874,324,23367,3690,55959,80854,7133,9066,9839,6197,54778,546,23787	NA,NA,NA,NA,NA,NA,NA,NA,NA,NA,NA,NA,NA,NA,NA,NA,NA,NA,NA,NA,NA,NA,NA,NA,NA,NA,NA,NA,NA,NA,NA,NA,NA,NA,NA,NA
	7	1.15747517534993	GOTERM_BP_ALL	GO:0048518:positive regulation of biological process	36	37.5	0.08170654897332492	91	5285	16792	1.2569515631010426	1.0	0.7151140498027699	77.54412664367948	91663,1869,4303,1452,51496,9575,5457,9830,255967,1729,2246,64393,6642,103,23133,114836,80762,1487,5880,204851,4137,9935,7525,8874,324,23367,3690,55959,80854,7133,9066,9839,6197,54778,546,23787	NA,NA,NA,NA,NA,NA,NA,NA,NA,NA,NA,NA,NA,NA,NA,NA,NA,NA,NA,NA,NA,NA,NA,NA,NA,NA,NA,NA,NA,NA,NA,NA,NA,NA,NA,NA
	14	0.920448930616952	GOTERM_BP_ALL	GO:0048518:positive regulation of biological process	36	37.5	0.08170654897332492	91	5285	16792	1.2569515631010426	1.0	0.7151140498027699	77.54412664367948	91663,1869,4303,1452,51496,9575,5457,9830,255967,1729,2246,64393,6642,103,23133,114836,80762,1487,5880,204851,4137,9935,7525,8874,324,23367,3690,55959,80854,7133,9066,9839,6197,54778,546,23787	NA,NA,NA,NA,NA,NA,NA,NA,NA,NA,NA,NA,NA,NA,NA,NA,NA,NA,NA,NA,NA,NA,NA,NA,NA,NA,NA,NA,NA,NA,NA,NA,NA,NA,NA,NA
	18	0.852312358595993	GOTERM_BP_ALL	GO:0048518:positive regulation of biological process	36	37.5	0.08170654897332492	91	5285	16792	1.2569515631010426	1.0	0.7151140498027699	77.54412664367948	91663,1869,4303,1452,51496,9575,5457,9830,255967,1729,2246,64393,6642,103,23133,114836,80762,1487,5880,204851,4137,9935,7525,8874,324,23367,3690,55959,80854,7133,9066,9839,6197,54778,546,23787	NA,NA,NA,NA,NA,NA,NA,NA,NA,NA,NA,NA,NA,NA,NA,NA,NA,NA,NA,NA,NA,NA,NA,NA,NA,NA,NA,NA,NA,NA,NA,NA,NA,NA,NA,NA
	15	0.908443663138157	GOTERM_BP_ALL	GO:0009914:hormone transport	5	5.208333333333334	0.08211606751850682	91	306	16792	3.015154779860662	1.0	0.7147522921954632	77.71896133742014	773,4082,8874,9575,9066	NA,NA,NA,NA,NA
	9	1.14952067250094	GOTERM_BP_ALL	GO:0046907:intracellular transport	14	14.583333333333334	0.08241290933969583	91	1594	16792	1.6206929833027701	1.0	0.713884623393628	77.84488800308833	91663,23243,5880,4137,51496,55959,9066,6709,51552,255967,28972,6642,81609,103	NA,NA,NA,NA,NA,NA,NA,NA,NA,NA,NA,NA,NA,NA
	11	1.06063138835767	GOTERM_BP_ALL	GO:0046907:intracellular transport	14	14.583333333333334	0.08241290933969583	91	1594	16792	1.6206929833027701	1.0	0.713884623393628	77.84488800308833	91663,23243,5880,4137,51496,55959,9066,6709,51552,255967,28972,6642,81609,103	NA,NA,NA,NA,NA,NA,NA,NA,NA,NA,NA,NA,NA,NA
	3	1.49130462423563	GOTERM_BP_ALL	GO:0009893:positive regulation of metabolic process	23	23.958333333333336	0.08285937305449378	91	3052	16792	1.390606771996025	1.0	0.7137015693309672	78.0330244132214	1487,1869,4303,1452,9935,7525,324,3690,23367,9575,7133,80854,5457,9839,6197,2246,54778,546,6642,103,23133,80762,23787	NA,NA,NA,NA,NA,NA,NA,NA,NA,NA,NA,NA,NA,NA,NA,NA,NA,NA,NA,NA,NA,NA,NA
	7	1.15747517534993	GOTERM_BP_ALL	GO:0009893:positive regulation of metabolic process	23	23.958333333333336	0.08285937305449378	91	3052	16792	1.390606771996025	1.0	0.7137015693309672	78.0330244132214	1487,1869,4303,1452,9935,7525,324,3690,23367,9575,7133,80854,5457,9839,6197,2246,54778,546,6642,103,23133,80762,23787	NA,NA,NA,NA,NA,NA,NA,NA,NA,NA,NA,NA,NA,NA,NA,NA,NA,NA,NA,NA,NA,NA,NA
	14	0.920448930616952	GOTERM_BP_ALL	GO:0009893:positive regulation of metabolic process	23	23.958333333333336	0.08285937305449378	91	3052	16792	1.390606771996025	1.0	0.7137015693309672	78.0330244132214	1487,1869,4303,1452,9935,7525,324,3690,23367,9575,7133,80854,5457,9839,6197,2246,54778,546,6642,103,23133,80762,23787	NA,NA,NA,NA,NA,NA,NA,NA,NA,NA,NA,NA,NA,NA,NA,NA,NA,NA,NA,NA,NA,NA,NA
	18	0.852312358595993	GOTERM_BP_ALL	GO:0009893:positive regulation of metabolic process	23	23.958333333333336	0.08285937305449378	91	3052	16792	1.390606771996025	1.0	0.7137015693309672	78.0330244132214	1487,1869,4303,1452,9935,7525,324,3690,23367,9575,7133,80854,5457,9839,6197,2246,54778,546,6642,103,23133,80762,23787	NA,NA,NA,NA,NA,NA,NA,NA,NA,NA,NA,NA,NA,NA,NA,NA,NA,NA,NA,NA,NA,NA,NA
	18	0.852312358595993	GOTERM_BP_ALL	GO:0010557:positive regulation of macromolecule biosynthetic process	14	14.583333333333334	0.08335883517778198	91	1597	16792	1.6176484755069602	1.0	0.7137595541659342	78.24170832379284	4303,1869,9935,7525,23367,9575,80854,9839,5457,6197,2246,54778,546,23133	NA,NA,NA,NA,NA,NA,NA,NA,NA,NA,NA,NA,NA,NA
	14	0.920448930616952	GOTERM_BP_ALL	GO:0050794:regulation of cellular process	64	66.66666666666666	0.08367659059650404	91	10489	16792	1.1259184137437548	1.0	0.7130061460220224	78.37349757205669	91663,4857,4303,1869,8535,84435,9830,255967,284119,1729,2246,64393,55188,5887,23133,1487,773,5880,204851,8874,3690,23367,7133,9066,55959,27328,6197,4082,445815,546,2665,58155,85004,5592,23787,1452,58487,51496,55861,9575,926,27253,51552,6709,5457,9771,114793,23429,81609,103,80762,51586,4137,9935,394,7525,26135,7155,324,80854,9839,146059,54778,4628	NA,NA,NA,NA,NA,NA,NA,NA,NA,NA,NA,NA,NA,NA,NA,NA,NA,NA,NA,NA,NA,NA,NA,NA,NA,NA,NA,NA,NA,NA,NA,NA,NA,NA,NA,NA,NA,NA,NA,NA,NA,NA,NA,NA,NA,NA,NA,NA,NA,NA,NA,NA,NA,NA,NA,NA,NA,NA,NA,NA,NA,NA,NA,NA
	17	0.873987030938584	GOTERM_BP_ALL	GO:0009605:response to external stimulus	17	17.708333333333336	0.08388258683934471	91	2073	16792	1.513249895304888	1.0	0.7117614907197869	78.4585320966888	773,5880,4303,58487,26090,3690,9575,926,7133,6709,51552,6197,2246,4628,103,80762,5592	NA,NA,NA,NA,NA,NA,NA,NA,NA,NA,NA,NA,NA,NA,NA,NA,NA
	14	0.920448930616952	GOTERM_BP_ALL	GO:0009966:regulation of signal transduction	21	21.875	0.08482822361348223	91	2728	16792	1.4204827430633882	1.0	0.7116692918152423	78.8448580439649	91663,5880,1869,204851,1452,51496,8874,394,324,3690,9575,7133,55959,5457,2246,54778,2665,55188,103,80762,23787	NA,NA,NA,NA,NA,NA,NA,NA,NA,NA,NA,NA,NA,NA,NA,NA,NA,NA,NA,NA,NA
	18	0.852312358595993	GOTERM_BP_ALL	GO:0009966:regulation of signal transduction	21	21.875	0.08482822361348223	91	2728	16792	1.4204827430633882	1.0	0.7116692918152423	78.8448580439649	91663,5880,1869,204851,1452,51496,8874,394,324,3690,9575,7133,55959,5457,2246,54778,2665,55188,103,80762,23787	NA,NA,NA,NA,NA,NA,NA,NA,NA,NA,NA,NA,NA,NA,NA,NA,NA,NA,NA,NA,NA
	14	0.920448930616952	GOTERM_BP_ALL	GO:0031323:regulation of cellular metabolic process	39	40.625	0.086503032559553	91	5844	16792	1.231446171897917	1.0	0.7168659768045915	79.51309428202416	91663,4857,1869,4303,1452,58487,55861,8535,51496,9575,5457,9830,284119,2246,5887,23429,23133,103,80762,773,1487,5880,204851,51586,9935,7525,324,23367,3690,80854,7133,9839,27328,6197,146059,54778,546,58155,23787	NA,NA,NA,NA,NA,NA,NA,NA,NA,NA,NA,NA,NA,NA,NA,NA,NA,NA,NA,NA,NA,NA,NA,NA,NA,NA,NA,NA,NA,NA,NA,NA,NA,NA,NA,NA,NA,NA,NA
	18	0.852312358595993	GOTERM_BP_ALL	GO:0031323:regulation of cellular metabolic process	39	40.625	0.086503032559553	91	5844	16792	1.231446171897917	1.0	0.7168659768045915	79.51309428202416	91663,4857,1869,4303,1452,58487,55861,8535,51496,9575,5457,9830,284119,2246,5887,23429,23133,103,80762,773,1487,5880,204851,51586,9935,7525,324,23367,3690,80854,7133,9839,27328,6197,146059,54778,546,58155,23787	NA,NA,NA,NA,NA,NA,NA,NA,NA,NA,NA,NA,NA,NA,NA,NA,NA,NA,NA,NA,NA,NA,NA,NA,NA,NA,NA,NA,NA,NA,NA,NA,NA,NA,NA,NA,NA,NA,NA
	10	1.1275990318616	GOTERM_BP_ALL	GO:0030030:cell projection organization	12	2020-05-12	0.08746677407698578	91	1301	16792	1.702021268508586	1.0	0.7189007234279421	79.88854560777466	773,5880,4137,22854,8874,7155,6642,324,4628,5592,5457,6709	NA,NA,NA,NA,NA,NA,NA,NA,NA,NA,NA,NA
	18	0.852312358595993	GOTERM_BP_ALL	GO:0016570:histone modification	6	2025-06-01	0.08749727774665425	91	440	16792	2.5162837162837164	1.0	0.7169372867455173	79.90032253059395	1487,546,23429,23133,9575,80854	NA,NA,NA,NA,NA,NA
	6	1.16594356406939	GOTERM_BP_ALL	GO:0034622:cellular macromolecular complex assembly	10	10.416666666666668	0.08876389284331818	91	1004	16792	1.8379230331421565	1.0	0.7202289437995548	80.38363883628446	91663,255967,10036,1729,4137,546,5887,58155,103,6709	NA,NA,NA,NA,NA,NA,NA,NA,NA,NA
	13	1.02289817640938	GOTERM_BP_ALL	GO:0034622:cellular macromolecular complex assembly	10	10.416666666666668	0.08876389284331818	91	1004	16792	1.8379230331421565	1.0	0.7202289437995548	80.38363883628446	91663,255967,10036,1729,4137,546,5887,58155,103,6709	NA,NA,NA,NA,NA,NA,NA,NA,NA,NA
	24	0.720451689723765	GOTERM_BP_ALL	GO:0001568:blood vessel development	7	7.291666666666667	0.0888346766109855	91	576	16792	2.242521367521368	1.0	0.7184595408040014	80.41032261933955	4303,204851,2246,4628,3690,11174,7798	NA,NA,NA,NA,NA,NA,NA
	18	0.852312358595993	GOTERM_BP_ALL	GO:0033554:cellular response to stress	15	15.625	0.0893973185132462	91	1773	16792	1.5611461296740483	1.0	0.7187642339520786	80.62121115267223	204851,4303,10036,1869,324,9575,80854,7133,6197,2246,9766,54778,64393,546,5887	NA,NA,NA,NA,NA,NA,NA,NA,NA,NA,NA,NA,NA,NA,NA
	25	0.677338593807157	GOTERM_BP_ALL	GO:0033554:cellular response to stress	15	15.625	0.0893973185132462	91	1773	16792	1.5611461296740483	1.0	0.7187642339520786	80.62121115267223	204851,4303,10036,1869,324,9575,80854,7133,6197,2246,9766,54778,64393,546,5887	NA,NA,NA,NA,NA,NA,NA,NA,NA,NA,NA,NA,NA,NA,NA
	28	0.508022463734563	GOTERM_BP_ALL	GO:0033554:cellular response to stress	15	15.625	0.0893973185132462	91	1773	16792	1.5611461296740483	1.0	0.7187642339520786	80.62121115267223	204851,4303,10036,1869,324,9575,80854,7133,6197,2246,9766,54778,64393,546,5887	NA,NA,NA,NA,NA,NA,NA,NA,NA,NA,NA,NA,NA,NA,NA
	10	1.1275990318616	GOTERM_BP_ALL	GO:0061564:axon development	6	2025-06-01	0.09075541690435249	91	445	16792	2.4880108655389557	1.0	0.7223559581495965	81.12146573723517	4137,22854,7155,4628,5457,6709	NA,NA,NA,NA,NA,NA
	17	0.873987030938584	GOTERM_BP_ALL	GO:0042110:T cell activation	6	2025-06-01	0.09141459267753757	91	446	16792	2.4824323658404377	1.0	0.7230302554698158	81.35985929616719	5880,9935,7525,114836,926,80762	NA,NA,NA,NA,NA,NA
	17	0.873987030938584	GOTERM_BP_ALL	GO:0070489:T cell aggregation	6	2025-06-01	0.09141459267753757	91	446	16792	2.4824323658404377	1.0	0.7230302554698158	81.35985929616719	5880,9935,7525,114836,926,80762	NA,NA,NA,NA,NA,NA
	17	0.873987030938584	GOTERM_BP_ALL	GO:0071593:lymphocyte aggregation	6	2025-06-01	0.09207627507587213	91	447	16792	2.4768788258721144	1.0	0.7237074181188577	81.5963025749481	5880,9935,7525,114836,926,80762	NA,NA,NA,NA,NA,NA
	18	0.852312358595993	GOTERM_BP_ALL	GO:2000113:negative regulation of cellular macromolecule biosynthetic process	12	2020-05-12	0.0960632162076939	91	1324	16792	1.6724544337837388	1.0	0.7374579265748744	82.96219837349841	1487,146059,1869,58487,546,8535,23429,23133,9575,103,5457,9839	NA,NA,NA,NA,NA,NA,NA,NA,NA,NA,NA,NA
	17	0.873987030938584	GOTERM_BP_ALL	GO:0070486:leukocyte aggregation	6	2025-06-01	0.09677788337915136	91	454	16792	2.438689064239725	1.0	0.738229567232846	83.19670218439302	5880,9935,7525,114836,926,80762	NA,NA,NA,NA,NA,NA
	25	0.677338593807157	GOTERM_BP_ALL	GO:0008219:cell death	16	16.666666666666664	0.09755094090716068	91	1958	16792	1.5078853730539126	1.0	0.7392135782177524	83.44693747715185	773,1869,204851,8535,26135,8874,324,7133,5457,6197,9135,9766,64393,23429,103,23787	NA,NA,NA,NA,NA,NA,NA,NA,NA,NA,NA,NA,NA,NA,NA,NA
	7	1.15747517534993	GOTERM_BP_ALL	GO:2000145:regulation of cell motility	8	8.333333333333332	0.09973645279162233	91	736	16792	2.005733397037745	1.0	0.7454358486422051	84.13550530608507	91663,5880,4303,1729,2246,8874,324,3690	NA,NA,NA,NA,NA,NA,NA,NA
	3	1.49130462423563	GOTERM_BP_ALL	GO:0050793:regulation of developmental process	17	17.708333333333336	0.10057297291165115	91	2129	16792	1.4734462343668544	1.0	0.7465842826340879	84.39183990696397	91663,773,204851,4303,4137,1452,9935,8874,9575,55959,5457,1729,2246,445815,114793,4628,80762	NA,NA,NA,NA,NA,NA,NA,NA,NA,NA,NA,NA,NA,NA,NA,NA,NA
	7	1.15747517534993	GOTERM_BP_ALL	GO:0050793:regulation of developmental process	17	17.708333333333336	0.10057297291165115	91	2129	16792	1.4734462343668544	1.0	0.7465842826340879	84.39183990696397	91663,773,204851,4303,4137,1452,9935,8874,9575,55959,5457,1729,2246,445815,114793,4628,80762	NA,NA,NA,NA,NA,NA,NA,NA,NA,NA,NA,NA,NA,NA,NA,NA,NA
	10	1.1275990318616	GOTERM_BP_ALL	GO:0050793:regulation of developmental process	17	17.708333333333336	0.10057297291165115	91	2129	16792	1.4734462343668544	1.0	0.7465842826340879	84.39183990696397	91663,773,204851,4303,4137,1452,9935,8874,9575,55959,5457,1729,2246,445815,114793,4628,80762	NA,NA,NA,NA,NA,NA,NA,NA,NA,NA,NA,NA,NA,NA,NA,NA,NA
	3	1.49130462423563	GOTERM_BP_ALL	GO:0007154:cell communication	41	42.70833333333333	0.10077724596648144	91	6275	16792	1.2056775097412546	1.0	0.7454220702045156	84.45383924731344	91663,4857,1869,4303,1452,51496,84435,9575,926,27253,5457,51552,6709,9771,2246,64393,55188,81609,103,80762,773,5880,204851,7525,8874,394,324,23367,3690,55959,7133,9066,6197,4082,54778,445815,546,2665,85004,5592,23787	NA,NA,NA,NA,NA,NA,NA,NA,NA,NA,NA,NA,NA,NA,NA,NA,NA,NA,NA,NA,NA,NA,NA,NA,NA,NA,NA,NA,NA,NA,NA,NA,NA,NA,NA,NA,NA,NA,NA,NA,NA
	14	0.920448930616952	GOTERM_BP_ALL	GO:0007154:cell communication	41	42.70833333333333	0.10077724596648144	91	6275	16792	1.2056775097412546	1.0	0.7454220702045156	84.45383924731344	91663,4857,1869,4303,1452,51496,84435,9575,926,27253,5457,51552,6709,9771,2246,64393,55188,81609,103,80762,773,5880,204851,7525,8874,394,324,23367,3690,55959,7133,9066,6197,4082,54778,445815,546,2665,85004,5592,23787	NA,NA,NA,NA,NA,NA,NA,NA,NA,NA,NA,NA,NA,NA,NA,NA,NA,NA,NA,NA,NA,NA,NA,NA,NA,NA,NA,NA,NA,NA,NA,NA,NA,NA,NA,NA,NA,NA,NA,NA,NA
	3	1.49130462423563	GOTERM_BP_ALL	GO:0048468:cell development	16	16.666666666666664	0.10079805119194765	91	1968	16792	1.5002233538818905	1.0	0.7435980826478804	84.46014083755323	91663,773,57835,4137,22854,8874,7155,3690,9575,55959,6709,5457,546,4628,5592,23787	NA,NA,NA,NA,NA,NA,NA,NA,NA,NA,NA,NA,NA,NA,NA,NA
	10	1.1275990318616	GOTERM_BP_ALL	GO:0048468:cell development	16	16.666666666666664	0.10079805119194765	91	1968	16792	1.5002233538818905	1.0	0.7435980826478804	84.46014083755323	91663,773,57835,4137,22854,8874,7155,3690,9575,55959,6709,5457,546,4628,5592,23787	NA,NA,NA,NA,NA,NA,NA,NA,NA,NA,NA,NA,NA,NA,NA,NA
	13	1.02289817640938	GOTERM_BP_ALL	GO:0048468:cell development	16	16.666666666666664	0.10079805119194765	91	1968	16792	1.5002233538818905	1.0	0.7435980826478804	84.46014083755323	91663,773,57835,4137,22854,8874,7155,3690,9575,55959,6709,5457,546,4628,5592,23787	NA,NA,NA,NA,NA,NA,NA,NA,NA,NA,NA,NA,NA,NA,NA,NA
	30	0.403488541472577	GOTERM_BP_ALL	GO:0048468:cell development	16	16.666666666666664	0.10079805119194765	91	1968	16792	1.5002233538818905	1.0	0.7435980826478804	84.46014083755323	91663,773,57835,4137,22854,8874,7155,3690,9575,55959,6709,5457,546,4628,5592,23787	NA,NA,NA,NA,NA,NA,NA,NA,NA,NA,NA,NA,NA,NA,NA,NA
	8	1.15185496474792	GOTERM_BP_ALL	GO:0051336:regulation of hydrolase activity	12	2020-05-12	0.10114353492254188	91	1337	16792	1.6561927227596638	1.0	0.7429663510760258	84.56443124412154	27328,9771,6197,9135,2246,55188,2665,8874,394,5592,23787,6709	NA,NA,NA,NA,NA,NA,NA,NA,NA,NA,NA,NA
	3	1.49130462423563	GOTERM_BP_ALL	GO:0048583:regulation of response to stimulus	26	27.083333333333332	0.10146305889015621	91	3636	16792	1.3195033789093193	1.0	0.7422460128533571	84.66029747735023	91663,5880,1869,204851,1452,51496,8874,7525,394,324,3690,9575,926,55959,7133,5457,6197,2246,54778,2665,55188,103,114836,5592,80762,23787	NA,NA,NA,NA,NA,NA,NA,NA,NA,NA,NA,NA,NA,NA,NA,NA,NA,NA,NA,NA,NA,NA,NA,NA,NA,NA
	7	1.15747517534993	GOTERM_BP_ALL	GO:0048583:regulation of response to stimulus	26	27.083333333333332	0.10146305889015621	91	3636	16792	1.3195033789093193	1.0	0.7422460128533571	84.66029747735023	91663,5880,1869,204851,1452,51496,8874,7525,394,324,3690,9575,926,55959,7133,5457,6197,2246,54778,2665,55188,103,114836,5592,80762,23787	NA,NA,NA,NA,NA,NA,NA,NA,NA,NA,NA,NA,NA,NA,NA,NA,NA,NA,NA,NA,NA,NA,NA,NA,NA,NA
	14	0.920448930616952	GOTERM_BP_ALL	GO:0048583:regulation of response to stimulus	26	27.083333333333332	0.10146305889015621	91	3636	16792	1.3195033789093193	1.0	0.7422460128533571	84.66029747735023	91663,5880,1869,204851,1452,51496,8874,7525,394,324,3690,9575,926,55959,7133,5457,6197,2246,54778,2665,55188,103,114836,5592,80762,23787	NA,NA,NA,NA,NA,NA,NA,NA,NA,NA,NA,NA,NA,NA,NA,NA,NA,NA,NA,NA,NA,NA,NA,NA,NA,NA
	17	0.873987030938584	GOTERM_BP_ALL	GO:0048583:regulation of response to stimulus	26	27.083333333333332	0.10146305889015621	91	3636	16792	1.3195033789093193	1.0	0.7422460128533571	84.66029747735023	91663,5880,1869,204851,1452,51496,8874,7525,394,324,3690,9575,926,55959,7133,5457,6197,2246,54778,2665,55188,103,114836,5592,80762,23787	NA,NA,NA,NA,NA,NA,NA,NA,NA,NA,NA,NA,NA,NA,NA,NA,NA,NA,NA,NA,NA,NA,NA,NA,NA,NA
	18	0.852312358595993	GOTERM_BP_ALL	GO:0048583:regulation of response to stimulus	26	27.083333333333332	0.10146305889015621	91	3636	16792	1.3195033789093193	1.0	0.7422460128533571	84.66029747735023	91663,5880,1869,204851,1452,51496,8874,7525,394,324,3690,9575,926,55959,7133,5457,6197,2246,54778,2665,55188,103,114836,5592,80762,23787	NA,NA,NA,NA,NA,NA,NA,NA,NA,NA,NA,NA,NA,NA,NA,NA,NA,NA,NA,NA,NA,NA,NA,NA,NA,NA
	5	1.17676488274639	GOTERM_BP_ALL	GO:0009896:positive regulation of catabolic process	5	5.208333333333334	0.10380113974369966	91	333	16792	2.7706827706827704	1.0	0.7487583355446605	85.34489415187522	1452,6642,324,7133,80762	NA,NA,NA,NA,NA
	11	1.06063138835767	GOTERM_BP_ALL	GO:0051223:regulation of protein transport	8	8.333333333333332	0.10516505096141178	91	746	16792	1.9788468903750407	1.0	0.7516924549324597	85.73083778456422	773,5880,4082,51496,9575,9066,55959,80762	NA,NA,NA,NA,NA,NA,NA,NA
	15	0.908443663138157	GOTERM_BP_ALL	GO:0051223:regulation of protein transport	8	8.333333333333332	0.10516505096141178	91	746	16792	1.9788468903750407	1.0	0.7516924549324597	85.73083778456422	773,5880,4082,51496,9575,9066,55959,80762	NA,NA,NA,NA,NA,NA,NA,NA
	4	1.22832629119552	GOTERM_BP_ALL	GO:0007015:actin filament organization	5	5.208333333333334	0.10550371107501756	91	335	16792	2.7541413810070523	1.0	0.7510335201085725	85.82517153996379	91663,5880,1729,445815,6709	NA,NA,NA,NA,NA
	18	0.852312358595993	GOTERM_BP_ALL	GO:1902679:negative regulation of RNA biosynthetic process	11	11.458333333333332	0.1056087722741104	91	1194	16792	1.700001840705358	1.0	0.7495700506523633	85.85431661265004	9830,1487,1869,58487,546,8535,23429,23133,9575,5457,9839	NA,NA,NA,NA,NA,NA,NA,NA,NA,NA,NA
	7	1.15747517534993	GOTERM_BP_ALL	GO:0032879:regulation of localization	19	19.791666666666664	0.1056620108321079	91	2473	16792	1.4177201690343624	1.0	0.7479332963892587	85.86906396334686	91663,773,5880,1869,4303,4137,51496,8874,324,3690,9575,9066,55959,27253,51552,4082,1729,2246,80762	NA,NA,NA,NA,NA,NA,NA,NA,NA,NA,NA,NA,NA,NA,NA,NA,NA,NA,NA
	10	1.1275990318616	GOTERM_BP_ALL	GO:0032879:regulation of localization	19	19.791666666666664	0.1056620108321079	91	2473	16792	1.4177201690343624	1.0	0.7479332963892587	85.86906396334686	91663,773,5880,1869,4303,4137,51496,8874,324,3690,9575,9066,55959,27253,51552,4082,1729,2246,80762	NA,NA,NA,NA,NA,NA,NA,NA,NA,NA,NA,NA,NA,NA,NA,NA,NA,NA,NA
	11	1.06063138835767	GOTERM_BP_ALL	GO:0032879:regulation of localization	19	19.791666666666664	0.1056620108321079	91	2473	16792	1.4177201690343624	1.0	0.7479332963892587	85.86906396334686	91663,773,5880,1869,4303,4137,51496,8874,324,3690,9575,9066,55959,27253,51552,4082,1729,2246,80762	NA,NA,NA,NA,NA,NA,NA,NA,NA,NA,NA,NA,NA,NA,NA,NA,NA,NA,NA
	14	0.920448930616952	GOTERM_BP_ALL	GO:0032879:regulation of localization	19	19.791666666666664	0.1056620108321079	91	2473	16792	1.4177201690343624	1.0	0.7479332963892587	85.86906396334686	91663,773,5880,1869,4303,4137,51496,8874,324,3690,9575,9066,55959,27253,51552,4082,1729,2246,80762	NA,NA,NA,NA,NA,NA,NA,NA,NA,NA,NA,NA,NA,NA,NA,NA,NA,NA,NA
	15	0.908443663138157	GOTERM_BP_ALL	GO:0032879:regulation of localization	19	19.791666666666664	0.1056620108321079	91	2473	16792	1.4177201690343624	1.0	0.7479332963892587	85.86906396334686	91663,773,5880,1869,4303,4137,51496,8874,324,3690,9575,9066,55959,27253,51552,4082,1729,2246,80762	NA,NA,NA,NA,NA,NA,NA,NA,NA,NA,NA,NA,NA,NA,NA,NA,NA,NA,NA
	18	0.852312358595993	GOTERM_BP_ALL	GO:0032879:regulation of localization	19	19.791666666666664	0.1056620108321079	91	2473	16792	1.4177201690343624	1.0	0.7479332963892587	85.86906396334686	91663,773,5880,1869,4303,4137,51496,8874,324,3690,9575,9066,55959,27253,51552,4082,1729,2246,80762	NA,NA,NA,NA,NA,NA,NA,NA,NA,NA,NA,NA,NA,NA,NA,NA,NA,NA,NA
	18	0.852312358595993	GOTERM_BP_ALL	GO:0010468:regulation of gene expression	30	31.25	0.10591302485820234	91	4345	16792	1.274067704447451	1.0	0.7469909774325076	85.93840101958217	91663,1869,4303,58487,8535,51496,9575,5457,9830,284119,2246,23429,23133,103,80762,1487,57835,204851,51586,9935,26135,7525,23367,80854,7133,9839,6197,54778,546,58155	NA,NA,NA,NA,NA,NA,NA,NA,NA,NA,NA,NA,NA,NA,NA,NA,NA,NA,NA,NA,NA,NA,NA,NA,NA,NA,NA,NA,NA,NA
	7	1.15747517534993	GOTERM_BP_ALL	GO:0031399:regulation of protein modification process	14	14.583333333333334	0.10632286082627376	91	1664	16792	1.5525147928994083	1.0	0.746605705308577	86.05092006506418	91663,1487,5880,2246,54778,55861,546,7525,324,3690,103,7133,80854,80762	NA,NA,NA,NA,NA,NA,NA,NA,NA,NA,NA,NA,NA,NA
	14	0.920448930616952	GOTERM_BP_ALL	GO:0031399:regulation of protein modification process	14	14.583333333333334	0.10632286082627376	91	1664	16792	1.5525147928994083	1.0	0.746605705308577	86.05092006506418	91663,1487,5880,2246,54778,55861,546,7525,324,3690,103,7133,80854,80762	NA,NA,NA,NA,NA,NA,NA,NA,NA,NA,NA,NA,NA,NA
	18	0.852312358595993	GOTERM_BP_ALL	GO:0031399:regulation of protein modification process	14	14.583333333333334	0.10632286082627376	91	1664	16792	1.5525147928994083	1.0	0.746605705308577	86.05092006506418	91663,1487,5880,2246,54778,55861,546,7525,324,3690,103,7133,80854,80762	NA,NA,NA,NA,NA,NA,NA,NA,NA,NA,NA,NA,NA,NA
	18	0.852312358595993	GOTERM_BP_ALL	GO:0045786:negative regulation of cell cycle	6	2025-06-01	0.10797658598641853	91	470	16792	2.355669862052841	1.0	0.7504847667406375	86.49637797735402	1869,4303,546,7155,324,5457	NA,NA,NA,NA,NA,NA
	24	0.720451689723765	GOTERM_BP_ALL	GO:0001944:vasculature development	7	7.291666666666667	0.10909599654710325	91	610	16792	2.117528373266078	1.0	0.752487457792598	86.79025911578047	4303,204851,2246,4628,3690,11174,7798	NA,NA,NA,NA,NA,NA,NA
	10	1.1275990318616	GOTERM_BP_ALL	GO:0007049:cell cycle	14	14.583333333333334	0.10930098694850808	91	1672	16792	1.5450864924549135	1.0	0.7514067799080179	86.84341807170358	6197,1869,9851,10036,4303,1452,546,7155,324,4628,9575,55752,23133,5457	NA,NA,NA,NA,NA,NA,NA,NA,NA,NA,NA,NA,NA,NA
	18	0.852312358595993	GOTERM_BP_ALL	GO:0007049:cell cycle	14	14.583333333333334	0.10930098694850808	91	1672	16792	1.5450864924549135	1.0	0.7514067799080179	86.84341807170358	6197,1869,9851,10036,4303,1452,546,7155,324,4628,9575,55752,23133,5457	NA,NA,NA,NA,NA,NA,NA,NA,NA,NA,NA,NA,NA,NA
	25	0.677338593807157	GOTERM_BP_ALL	GO:0010608:posttranscriptional regulation of gene expression	6	2025-06-01	0.10941991922032226	91	472	16792	2.34568821009499	1.0	0.7500437522578944	86.87416754508057	6197,1869,26135,23367,103,7133	NA,NA,NA,NA,NA,NA
	14	0.920448930616952	GOTERM_BP_ALL	GO:0035556:intracellular signal transduction	20	20.833333333333336	0.111176221866925	91	2657	16792	1.388991136827042	1.0	0.7541333623689174	87.32043690124705	91663,5880,1869,204851,394,8874,23367,7133,6709,51552,5457,9771,6197,2246,64393,546,2665,85004,5592,80762	NA,NA,NA,NA,NA,NA,NA,NA,NA,NA,NA,NA,NA,NA,NA,NA,NA,NA,NA,NA
	17	0.873987030938584	GOTERM_BP_ALL	GO:0001775:cell activation	9	9.375	0.11438150828093036	91	910	16792	1.824996981040937	1.0	0.7610527277607213	88.09824156182012	5880,9935,7525,81609,3690,114836,926,5592,80762	NA,NA,NA,NA,NA,NA,NA,NA,NA
	14	0.920448930616952	GOTERM_BP_ALL	GO:0080090:regulation of primary metabolic process	38	39.58333333333333	0.11476971722569473	91	5798	16792	1.2093901269479055	1.0	0.7605790005076367	88.1893299140165	91663,4857,1869,4303,1452,58487,55861,51496,8535,9575,5457,9830,284119,2246,5887,23429,6642,23133,103,80762,1487,5880,204851,51586,9935,7525,324,23367,3690,80854,7133,9839,6197,146059,54778,546,58155,23787	NA,NA,NA,NA,NA,NA,NA,NA,NA,NA,NA,NA,NA,NA,NA,NA,NA,NA,NA,NA,NA,NA,NA,NA,NA,NA,NA,NA,NA,NA,NA,NA,NA,NA,NA,NA,NA,NA
	18	0.852312358595993	GOTERM_BP_ALL	GO:0080090:regulation of primary metabolic process	38	39.58333333333333	0.11476971722569473	91	5798	16792	1.2093901269479055	1.0	0.7605790005076367	88.1893299140165	91663,4857,1869,4303,1452,58487,55861,51496,8535,9575,5457,9830,284119,2246,5887,23429,6642,23133,103,80762,1487,5880,204851,51586,9935,7525,324,23367,3690,80854,7133,9839,6197,146059,54778,546,58155,23787	NA,NA,NA,NA,NA,NA,NA,NA,NA,NA,NA,NA,NA,NA,NA,NA,NA,NA,NA,NA,NA,NA,NA,NA,NA,NA,NA,NA,NA,NA,NA,NA,NA,NA,NA,NA,NA,NA
	25	0.677338593807157	GOTERM_BP_ALL	GO:0012501:programmed cell death	15	15.625	0.11666590282962759	91	1852	16792	1.4945529632354686	1.0	0.7648367955013875	88.62487775411553	773,1869,204851,8535,26135,8874,324,7133,5457,6197,9135,64393,23429,103,23787	NA,NA,NA,NA,NA,NA,NA,NA,NA,NA,NA,NA,NA,NA,NA
	5	1.17676488274639	GOTERM_BP_ALL	GO:0006508:proteolysis	14	14.583333333333334	0.11735814168632101	91	1693	16792	1.5259212140487983	1.0	0.7653001188509972	88.78007446795688	1452,324,11174,9575,7133,6197,28972,54778,84196,5887,80762,147339,23787,64795	NA,NA,NA,NA,NA,NA,NA,NA,NA,NA,NA,NA,NA,NA
	7	1.15747517534993	GOTERM_BP_ALL	GO:0006508:proteolysis	14	14.583333333333334	0.11735814168632101	91	1693	16792	1.5259212140487983	1.0	0.7653001188509972	88.78007446795688	1452,324,11174,9575,7133,6197,28972,54778,84196,5887,80762,147339,23787,64795	NA,NA,NA,NA,NA,NA,NA,NA,NA,NA,NA,NA,NA,NA
	7	1.15747517534993	GOTERM_BP_ALL	GO:0040012:regulation of locomotion	8	8.333333333333332	0.11766574393037613	91	768	16792	1.9221611721611724	1.0	0.7645766298585115	88.84839478924368	91663,5880,4303,1729,2246,8874,324,3690	NA,NA,NA,NA,NA,NA,NA,NA
	3	1.49130462423563	GOTERM_BP_ALL	GO:0048522:positive regulation of cellular process	32	33.33333333333333	0.11796052640092311	91	4744	16792	1.2447047050757	1.0	0.763818866774967	88.91349951328891	91663,1869,4303,1452,9575,5457,255967,1729,2246,64393,23133,103,80762,1487,5880,204851,4137,9935,7525,8874,324,23367,3690,55959,80854,7133,9066,9839,6197,54778,546,23787	NA,NA,NA,NA,NA,NA,NA,NA,NA,NA,NA,NA,NA,NA,NA,NA,NA,NA,NA,NA,NA,NA,NA,NA,NA,NA,NA,NA,NA,NA,NA,NA
	7	1.15747517534993	GOTERM_BP_ALL	GO:0048522:positive regulation of cellular process	32	33.33333333333333	0.11796052640092311	91	4744	16792	1.2447047050757	1.0	0.763818866774967	88.91349951328891	91663,1869,4303,1452,9575,5457,255967,1729,2246,64393,23133,103,80762,1487,5880,204851,4137,9935,7525,8874,324,23367,3690,55959,80854,7133,9066,9839,6197,54778,546,23787	NA,NA,NA,NA,NA,NA,NA,NA,NA,NA,NA,NA,NA,NA,NA,NA,NA,NA,NA,NA,NA,NA,NA,NA,NA,NA,NA,NA,NA,NA,NA,NA
	14	0.920448930616952	GOTERM_BP_ALL	GO:0048522:positive regulation of cellular process	32	33.33333333333333	0.11796052640092311	91	4744	16792	1.2447047050757	1.0	0.763818866774967	88.91349951328891	91663,1869,4303,1452,9575,5457,255967,1729,2246,64393,23133,103,80762,1487,5880,204851,4137,9935,7525,8874,324,23367,3690,55959,80854,7133,9066,9839,6197,54778,546,23787	NA,NA,NA,NA,NA,NA,NA,NA,NA,NA,NA,NA,NA,NA,NA,NA,NA,NA,NA,NA,NA,NA,NA,NA,NA,NA,NA,NA,NA,NA,NA,NA
	18	0.852312358595993	GOTERM_BP_ALL	GO:0048522:positive regulation of cellular process	32	33.33333333333333	0.11796052640092311	91	4744	16792	1.2447047050757	1.0	0.763818866774967	88.91349951328891	91663,1869,4303,1452,9575,5457,255967,1729,2246,64393,23133,103,80762,1487,5880,204851,4137,9935,7525,8874,324,23367,3690,55959,80854,7133,9066,9839,6197,54778,546,23787	NA,NA,NA,NA,NA,NA,NA,NA,NA,NA,NA,NA,NA,NA,NA,NA,NA,NA,NA,NA,NA,NA,NA,NA,NA,NA,NA,NA,NA,NA,NA,NA
	8	1.15185496474792	GOTERM_BP_ALL	GO:0051345:positive regulation of hydrolase activity	9	9.375	0.11809402938240088	91	917	16792	1.8110657063765023	1.0	0.7625700302445397	88.94286649643178	9771,9135,2246,55188,2665,8874,394,23787,6709	NA,NA,NA,NA,NA,NA,NA,NA,NA
	18	0.852312358595993	GOTERM_BP_ALL	GO:0008283:cell proliferation	15	15.625	0.1200607745776327	91	1861	16792	1.487325141274631	1.0	0.7669163059936903	89.36708589996398	1487,5880,1869,4303,204851,2246,324,4628,3690,23367,58155,114836,55959,85004,80762	NA,NA,NA,NA,NA,NA,NA,NA,NA,NA,NA,NA,NA,NA,NA
	23	0.731064717439177	GOTERM_BP_ALL	GO:0008283:cell proliferation	15	15.625	0.1200607745776327	91	1861	16792	1.487325141274631	1.0	0.7669163059936903	89.36708589996398	1487,5880,1869,4303,204851,2246,324,4628,3690,23367,58155,114836,55959,85004,80762	NA,NA,NA,NA,NA,NA,NA,NA,NA,NA,NA,NA,NA,NA,NA
	24	0.720451689723765	GOTERM_BP_ALL	GO:0008283:cell proliferation	15	15.625	0.1200607745776327	91	1861	16792	1.487325141274631	1.0	0.7669163059936903	89.36708589996398	1487,5880,1869,4303,204851,2246,324,4628,3690,23367,58155,114836,55959,85004,80762	NA,NA,NA,NA,NA,NA,NA,NA,NA,NA,NA,NA,NA,NA,NA
	1	2.29842557645529	GOTERM_BP_ALL	GO:0044260:cellular macromolecule metabolic process	52	54.166666666666664	0.12035875916153294	91	8387	16792	1.1440835306341446	1.0	0.7661777390945396	89.43000517635231	91663,4857,1869,4303,57538,8535,9830,255967,284119,28972,2246,5887,23133,1487,5880,204851,3690,23367,55959,7133,6197,546,10478,58155,5592,23787,1452,58487,55861,51496,9575,5457,6709,26100,84196,23429,6642,103,80762,10036,51586,22826,9935,7525,7155,324,80854,9839,146059,54778,147339,64795	NA,NA,NA,NA,NA,NA,NA,NA,NA,NA,NA,NA,NA,NA,NA,NA,NA,NA,NA,NA,NA,NA,NA,NA,NA,NA,NA,NA,NA,NA,NA,NA,NA,NA,NA,NA,NA,NA,NA,NA,NA,NA,NA,NA,NA,NA,NA,NA,NA,NA,NA,NA
	18	0.852312358595993	GOTERM_BP_ALL	GO:0044260:cellular macromolecule metabolic process	52	54.166666666666664	0.12035875916153294	91	8387	16792	1.1440835306341446	1.0	0.7661777390945396	89.43000517635231	91663,4857,1869,4303,57538,8535,9830,255967,284119,28972,2246,5887,23133,1487,5880,204851,3690,23367,55959,7133,6197,546,10478,58155,5592,23787,1452,58487,55861,51496,9575,5457,6709,26100,84196,23429,6642,103,80762,10036,51586,22826,9935,7525,7155,324,80854,9839,146059,54778,147339,64795	NA,NA,NA,NA,NA,NA,NA,NA,NA,NA,NA,NA,NA,NA,NA,NA,NA,NA,NA,NA,NA,NA,NA,NA,NA,NA,NA,NA,NA,NA,NA,NA,NA,NA,NA,NA,NA,NA,NA,NA,NA,NA,NA,NA,NA,NA,NA,NA,NA,NA,NA,NA
	7	1.15747517534993	GOTERM_BP_ALL	GO:0050790:regulation of catalytic activity	18	18.75	0.12169360220716591	91	2357	16792	1.4092042874393318	1.0	0.7685444427293227	89.70757249776469	5880,55861,8874,394,324,3690,6709,9839,27328,9771,6197,9135,2246,2665,55188,103,5592,23787	NA,NA,NA,NA,NA,NA,NA,NA,NA,NA,NA,NA,NA,NA,NA,NA,NA,NA
	8	1.15185496474792	GOTERM_BP_ALL	GO:0050790:regulation of catalytic activity	18	18.75	0.12169360220716591	91	2357	16792	1.4092042874393318	1.0	0.7685444427293227	89.70757249776469	5880,55861,8874,394,324,3690,6709,9839,27328,9771,6197,9135,2246,2665,55188,103,5592,23787	NA,NA,NA,NA,NA,NA,NA,NA,NA,NA,NA,NA,NA,NA,NA,NA,NA,NA
	10	1.1275990318616	GOTERM_BP_ALL	GO:0051640:organelle localization	6	2025-06-01	0.12206819688113596	91	489	16792	2.264140767208252	1.0	0.7680392081813652	89.78422188789035	23243,773,57835,4137,4628,9066	NA,NA,NA,NA,NA,NA
	17	0.873987030938584	GOTERM_BP_ALL	GO:0007159:leukocyte cell-cell adhesion	6	2025-06-01	0.12360014120648377	91	491	16792	2.254918197891721	1.0	0.7709399363956175	90.09212159196161	5880,9935,7525,114836,926,80762	NA,NA,NA,NA,NA,NA
	10	1.1275990318616	GOTERM_BP_ALL	GO:0065008:regulation of biological quality	25	26.041666666666668	0.12420571485351956	91	3548	16792	1.300221762454006	1.0	0.7711078112509901	90.21140302447985	91663,1869,1452,9575,6709,1729,103,80762,773,57835,5880,4137,9935,160335,7525,8874,26135,3690,7133,9066,4082,445815,546,4628,5592	NA,NA,NA,NA,NA,NA,NA,NA,NA,NA,NA,NA,NA,NA,NA,NA,NA,NA,NA,NA,NA,NA,NA,NA,NA
	14	0.920448930616952	GOTERM_BP_ALL	GO:0044700:single organism signaling	40	41.66666666666667	0.12646470265082455	91	6207	16792	1.189157225889947	1.0	0.7760115924376279	90.64452241328678	91663,4857,1869,4303,1452,51496,84435,9575,926,27253,5457,51552,6709,9771,2246,64393,55188,81609,103,80762,773,5880,204851,7525,8874,394,324,23367,3690,55959,7133,9066,6197,4082,54778,445815,546,2665,85004,5592	NA,NA,NA,NA,NA,NA,NA,NA,NA,NA,NA,NA,NA,NA,NA,NA,NA,NA,NA,NA,NA,NA,NA,NA,NA,NA,NA,NA,NA,NA,NA,NA,NA,NA,NA,NA,NA,NA,NA,NA
	12	1.03448257889462	GOTERM_BP_ALL	GO:0042981:regulation of apoptotic process	12	2020-05-12	0.128017846113503	91	1400	16792	1.581664050235479	1.0	0.7788181134926693	90.93175555749306	6197,773,1869,64393,8535,26135,8874,324,103,7133,5457,23787	NA,NA,NA,NA,NA,NA,NA,NA,NA,NA,NA,NA
	25	0.677338593807157	GOTERM_BP_ALL	GO:0042981:regulation of apoptotic process	12	2020-05-12	0.128017846113503	91	1400	16792	1.581664050235479	1.0	0.7788181134926693	90.93175555749306	6197,773,1869,64393,8535,26135,8874,324,103,7133,5457,23787	NA,NA,NA,NA,NA,NA,NA,NA,NA,NA,NA,NA
	17	0.873987030938584	GOTERM_BP_ALL	GO:0046649:lymphocyte activation	7	7.291666666666667	0.13086244034439493	91	643	16792	2.008852733580572	1.0	0.7850981396560821	91.43638936155989	5880,9935,7525,81609,114836,926,80762	NA,NA,NA,NA,NA,NA,NA
	18	0.852312358595993	GOTERM_BP_ALL	GO:0031328:positive regulation of cellular biosynthetic process	14	14.583333333333334	0.13197325256023698	91	1729	16792	1.494149575121235	1.0	0.7865623672990947	91.62616239218109	4303,1869,9935,7525,23367,9575,80854,9839,5457,6197,2246,54778,546,23133	NA,NA,NA,NA,NA,NA,NA,NA,NA,NA,NA,NA,NA,NA
	18	0.852312358595993	GOTERM_BP_ALL	GO:0007050:cell cycle arrest	4	4.166666666666666	0.1320299934685955	91	235	16792	3.1408931494037877	1.0	0.785190467483442	91.63574884793344	1869,4303,324,5457	NA,NA,NA,NA
	24	0.720451689723765	GOTERM_BP_ALL	GO:0072358:cardiovascular system development	9	9.375	0.13359025650159892	91	945	16792	1.7574045002616432	1.0	0.7878372239553234	91.89533861653247	4303,204851,2246,57538,4628,3690,11174,7798,5457	NA,NA,NA,NA,NA,NA,NA,NA,NA
	24	0.720451689723765	GOTERM_BP_ALL	GO:0072359:circulatory system development	9	9.375	0.13359025650159892	91	945	16792	1.7574045002616432	1.0	0.7878372239553234	91.89533861653247	4303,204851,2246,57538,4628,3690,11174,7798,5457	NA,NA,NA,NA,NA,NA,NA,NA,NA
	12	1.03448257889462	GOTERM_BP_ALL	GO:0043067:regulation of programmed cell death	12	2020-05-12	0.13402303214204137	91	1413	16792	1.5671122932269428	1.0	0.7874757794960824	91.96598468504834	6197,773,1869,64393,8535,26135,8874,324,103,7133,5457,23787	NA,NA,NA,NA,NA,NA,NA,NA,NA,NA,NA,NA
	25	0.677338593807157	GOTERM_BP_ALL	GO:0043067:regulation of programmed cell death	12	2020-05-12	0.13402303214204137	91	1413	16792	1.5671122932269428	1.0	0.7874757794960824	91.96598468504834	6197,773,1869,64393,8535,26135,8874,324,103,7133,5457,23787	NA,NA,NA,NA,NA,NA,NA,NA,NA,NA,NA,NA
	7	1.15747517534993	GOTERM_BP_ALL	GO:0016310:phosphorylation	17	17.708333333333336	0.13532582557164644	91	2229	16792	1.4073427693885299	1.0	0.7893989566970572	92.17516342441867	91663,1487,5880,204851,57538,1452,55861,7525,324,3690,7133,6709,255967,6197,2246,103,5592	NA,NA,NA,NA,NA,NA,NA,NA,NA,NA,NA,NA,NA,NA,NA,NA,NA
	18	0.852312358595993	GOTERM_BP_ALL	GO:0016310:phosphorylation	17	17.708333333333336	0.13532582557164644	91	2229	16792	1.4073427693885299	1.0	0.7893989566970572	92.17516342441867	91663,1487,5880,204851,57538,1452,55861,7525,324,3690,7133,6709,255967,6197,2246,103,5592	NA,NA,NA,NA,NA,NA,NA,NA,NA,NA,NA,NA,NA,NA,NA,NA,NA
	21	0.813700524876507	GOTERM_BP_ALL	GO:0016310:phosphorylation	17	17.708333333333336	0.13532582557164644	91	2229	16792	1.4073427693885299	1.0	0.7893989566970572	92.17516342441867	91663,1487,5880,204851,57538,1452,55861,7525,324,3690,7133,6709,255967,6197,2246,103,5592	NA,NA,NA,NA,NA,NA,NA,NA,NA,NA,NA,NA,NA,NA,NA,NA,NA
	5	1.17676488274639	GOTERM_BP_ALL	GO:0009894:regulation of catabolic process	6	2025-06-01	0.13778951459913868	91	509	16792	2.1751764934476134	1.0	0.7942661999525835	92.55677468545812	1452,5887,6642,324,7133,80762	NA,NA,NA,NA,NA,NA
	18	0.852312358595993	GOTERM_BP_ALL	GO:0010948:negative regulation of cell cycle process	4	4.166666666666666	0.13811824609493278	91	240	16792	3.0754578754578756	1.0	0.7936328672250443	92.60634556930722	1869,4303,546,324	NA,NA,NA,NA
	25	0.677338593807157	GOTERM_BP_ALL	GO:0006915:apoptotic process	14	14.583333333333334	0.13965728588690315	91	1747	16792	1.4787547884285148	1.0	0.796056521070927	92.83431223403764	773,1869,204851,8535,8874,324,7133,5457,6197,9135,64393,23429,103,23787	NA,NA,NA,NA,NA,NA,NA,NA,NA,NA,NA,NA,NA,NA
	10	1.1275990318616	GOTERM_BP_ALL	GO:0048666:neuron development	9	9.375	0.14527748873198532	91	965	16792	1.7209816090645107	1.0	0.8082911180267459	93.61175113735587	773,4137,22854,7155,4628,5592,5457,23787,6709	NA,NA,NA,NA,NA,NA,NA,NA,NA
	18	0.852312358595993	GOTERM_BP_ALL	GO:0009891:positive regulation of biosynthetic process	14	14.583333333333334	0.1453609877111511	91	1760	16792	1.467832167832168	1.0	0.8070761033752449	93.62267791881897	4303,1869,9935,7525,23367,9575,80854,9839,5457,6197,2246,54778,546,23133	NA,NA,NA,NA,NA,NA,NA,NA,NA,NA,NA,NA,NA,NA
	13	1.02289817640938	GOTERM_BP_ALL	GO:0051258:protein polymerization	4	4.166666666666666	0.145549280371534	91	246	16792	3.000446707763781	1.0	0.8061124039757415	93.64725348941872	91663,1729,4137,6709	NA,NA,NA,NA
	10	1.1275990318616	GOTERM_BP_ALL	GO:0031175:neuron projection development	8	8.333333333333332	0.14816849696308154	91	817	16792	1.8068785559605636	1.0	0.810833452123507	93.97998033938342	773,4137,22854,7155,4628,5592,5457,6709	NA,NA,NA,NA,NA,NA,NA,NA
	18	0.852312358595993	GOTERM_BP_ALL	GO:0051173:positive regulation of nitrogen compound metabolic process	14	14.583333333333334	0.14848527385405136	91	1767	16792	1.4620173261938967	1.0	0.8101781607629217	94.01908863089096	4303,1869,9935,7525,23367,9575,80854,9839,5457,6197,2246,54778,546,23133	NA,NA,NA,NA,NA,NA,NA,NA,NA,NA,NA,NA,NA,NA
	18	0.852312358595993	GOTERM_BP_ALL	GO:0045892:negative regulation of transcription, DNA-templated	10	10.416666666666668	0.15084230518391872	91	1130	16792	1.6329864825440046	1.0	0.8141737086021501	94.30264719437524	1487,1869,58487,546,8535,23429,23133,9575,5457,9839	NA,NA,NA,NA,NA,NA,NA,NA,NA,NA
	18	0.852312358595993	GOTERM_BP_ALL	GO:0090068:positive regulation of cell cycle process	4	4.166666666666666	0.15184145208366095	91	251	16792	2.9406768530274507	1.0	0.8150538994179785	94.41898009194269	1869,4303,546,5457	NA,NA,NA,NA
	17	0.873987030938584	GOTERM_BP_ALL	GO:0022407:regulation of cell-cell adhesion	5	5.208333333333334	0.15298864599321532	91	386	16792	2.3902522348118205	1.0	0.8162529259972933	94.54978746468483	91663,5880,7525,5592,80762	NA,NA,NA,NA,NA
	5	1.17676488274639	GOTERM_BP_ALL	GO:0044248:cellular catabolic process	13	13.541666666666666	0.15405449958076933	91	1616	16792	1.4844413012729842	1.0	0.8172589101724084	94.66872465555822	255967,1452,54778,26090,10478,84196,5887,324,9575,7133,147339,80762,64795	NA,NA,NA,NA,NA,NA,NA,NA,NA,NA,NA,NA,NA
	17	0.873987030938584	GOTERM_BP_ALL	GO:0031347:regulation of defense response	7	7.291666666666667	0.15457249385684962	91	676	16792	1.9107874374146563	1.0	0.817058027052929	94.725639167017	6197,9575,114836,103,926,7133,80762	NA,NA,NA,NA,NA,NA,NA
	11	1.06063138835767	GOTERM_BP_ALL	GO:0060341:regulation of cellular localization	8	8.333333333333332	0.15956661346904946	91	834	16792	1.7700476981052522	1.0	0.8264006228581705	95.2457481772465	773,5880,1869,1729,4137,51496,55959,27253	NA,NA,NA,NA,NA,NA,NA,NA
	15	0.908443663138157	GOTERM_BP_ALL	GO:0060341:regulation of cellular localization	8	8.333333333333332	0.15956661346904946	91	834	16792	1.7700476981052522	1.0	0.8264006228581705	95.2457481772465	773,5880,1869,1729,4137,51496,55959,27253	NA,NA,NA,NA,NA,NA,NA,NA
	11	1.06063138835767	GOTERM_BP_ALL	GO:0051049:regulation of transport	14	14.583333333333334	0.16181904721372314	91	1796	16792	1.4384101421963338	1.0	0.829747177800509	95.4641452960547	773,5880,1869,4137,51496,8874,3690,9575,55959,9066,27253,4082,1729,80762	NA,NA,NA,NA,NA,NA,NA,NA,NA,NA,NA,NA,NA,NA
	14	0.920448930616952	GOTERM_BP_ALL	GO:0051049:regulation of transport	14	14.583333333333334	0.16181904721372314	91	1796	16792	1.4384101421963338	1.0	0.829747177800509	95.4641452960547	773,5880,1869,4137,51496,8874,3690,9575,55959,9066,27253,4082,1729,80762	NA,NA,NA,NA,NA,NA,NA,NA,NA,NA,NA,NA,NA,NA
	15	0.908443663138157	GOTERM_BP_ALL	GO:0051049:regulation of transport	14	14.583333333333334	0.16181904721372314	91	1796	16792	1.4384101421963338	1.0	0.829747177800509	95.4641452960547	773,5880,1869,4137,51496,8874,3690,9575,55959,9066,27253,4082,1729,80762	NA,NA,NA,NA,NA,NA,NA,NA,NA,NA,NA,NA,NA,NA
	26	0.677021490850888	GOTERM_BP_ALL	GO:0050792:regulation of viral process	4	4.166666666666666	0.16598273342687558	91	262	16792	2.817213321030115	1.0	0.8367878705851118	95.8431758194846	9830,23367,103,926	NA,NA,NA,NA
	18	0.852312358595993	GOTERM_BP_ALL	GO:0043170:macromolecule metabolic process	55	57.291666666666664	0.16636202535864916	91	9130	16792	1.111611280285979	1.0	0.8362770859387796	95.87617735743585	91663,4857,1869,4303,57538,8535,9830,255967,284119,28972,2246,5887,23133,1487,57835,5880,204851,3690,23367,55959,7133,6197,546,10478,58155,5592,23787,1452,58487,55861,51496,9575,11174,5457,6709,26100,84196,23429,6642,103,80762,10036,51586,22826,9935,7525,26135,7155,324,80854,9839,146059,54778,147339,64795	NA,NA,NA,NA,NA,NA,NA,NA,NA,NA,NA,NA,NA,NA,NA,NA,NA,NA,NA,NA,NA,NA,NA,NA,NA,NA,NA,NA,NA,NA,NA,NA,NA,NA,NA,NA,NA,NA,NA,NA,NA,NA,NA,NA,NA,NA,NA,NA,NA,NA,NA,NA,NA,NA,NA
	15	0.908443663138157	GOTERM_BP_ALL	GO:0006887:exocytosis	5	5.208333333333334	0.1714249277114648	91	404	16792	2.2837558481122837	1.0	0.844685882676838	96.2936958995522	773,5880,4628,3690,9066	NA,NA,NA,NA,NA
	18	0.852312358595993	GOTERM_BP_ALL	GO:0045935:positive regulation of nucleobase-containing compound metabolic process	13	13.541666666666666	0.17489903918198585	91	1658	16792	1.446837842495261	1.0	0.8498244477065386	96.55677137919115	6197,1869,4303,2246,9935,54778,546,7525,9575,23133,80854,5457,9839	NA,NA,NA,NA,NA,NA,NA,NA,NA,NA,NA,NA,NA
	7	1.15747517534993	GOTERM_BP_ALL	GO:0031325:positive regulation of cellular metabolic process	20	20.833333333333336	0.17584073030713007	91	2839	16792	1.2999469709578904	1.0	0.8503214802022114	96.62498673188668	1487,1869,4303,1452,9935,7525,3690,23367,9575,7133,80854,9839,5457,6197,2246,54778,546,23133,80762,23787	NA,NA,NA,NA,NA,NA,NA,NA,NA,NA,NA,NA,NA,NA,NA,NA,NA,NA,NA,NA
	18	0.852312358595993	GOTERM_BP_ALL	GO:0031325:positive regulation of cellular metabolic process	20	20.833333333333336	0.17584073030713007	91	2839	16792	1.2999469709578904	1.0	0.8503214802022114	96.62498673188668	1487,1869,4303,1452,9935,7525,3690,23367,9575,7133,80854,9839,5457,6197,2246,54778,546,23133,80762,23787	NA,NA,NA,NA,NA,NA,NA,NA,NA,NA,NA,NA,NA,NA,NA,NA,NA,NA,NA,NA
	18	0.852312358595993	GOTERM_BP_ALL	GO:0010467:gene expression	34	35.41666666666667	0.1773586453638974	91	5306	16792	1.1824225529464882	1.0	0.8518328167881435	96.73226736414682	91663,4857,1869,4303,58487,8535,51496,9575,5457,9830,255967,284119,28972,2246,23429,23133,103,80762,1487,204851,51586,9935,22826,26135,7525,23367,80854,7133,9839,6197,54778,546,10478,58155	NA,NA,NA,NA,NA,NA,NA,NA,NA,NA,NA,NA,NA,NA,NA,NA,NA,NA,NA,NA,NA,NA,NA,NA,NA,NA,NA,NA,NA,NA,NA,NA,NA,NA
	18	0.852312358595993	GOTERM_BP_ALL	GO:1903507:negative regulation of nucleic acid-templated transcription	10	10.416666666666668	0.1785324824658489	91	1177	16792	1.5677780163761474	1.0	0.8527217265694642	96.81301628286676	1487,1869,58487,546,8535,23429,23133,9575,5457,9839	NA,NA,NA,NA,NA,NA,NA,NA,NA,NA
	11	1.06063138835767	GOTERM_BP_ALL	GO:0006886:intracellular protein transport	9	9.375	0.17992880699780667	91	1020	16792	1.6281835811247576	1.0	0.8528297056110226	96.90661994943036	91663,255967,5880,28972,51496,6642,81609,103,55959	NA,NA,NA,NA,NA,NA,NA,NA,NA
	5	1.17676488274639	GOTERM_BP_ALL	GO:0051247:positive regulation of protein metabolic process	12	2020-05-12	0.18246368368263477	91	1508	16792	1.4683883755501794	1.0	0.8560266378911178	97.06995861536136	1487,2246,1452,54778,7525,6642,324,3690,23367,7133,80762,23787	NA,NA,NA,NA,NA,NA,NA,NA,NA,NA,NA,NA
	18	0.852312358595993	GOTERM_BP_ALL	GO:0051247:positive regulation of protein metabolic process	12	2020-05-12	0.18246368368263477	91	1508	16792	1.4683883755501794	1.0	0.8560266378911178	97.06995861536136	1487,2246,1452,54778,7525,6642,324,3690,23367,7133,80762,23787	NA,NA,NA,NA,NA,NA,NA,NA,NA,NA,NA,NA
	12	1.03448257889462	GOTERM_BP_ALL	GO:0010941:regulation of cell death	12	2020-05-12	0.18301434877241046	91	1509	16792	1.4674152884888472	1.0	0.855821654424394	97.10434956265956	6197,773,1869,64393,8535,26135,8874,324,103,7133,5457,23787	NA,NA,NA,NA,NA,NA,NA,NA,NA,NA,NA,NA
	25	0.677338593807157	GOTERM_BP_ALL	GO:0010941:regulation of cell death	12	2020-05-12	0.18301434877241046	91	1509	16792	1.4674152884888472	1.0	0.855821654424394	97.10434956265956	6197,773,1869,64393,8535,26135,8874,324,103,7133,5457,23787	NA,NA,NA,NA,NA,NA,NA,NA,NA,NA,NA,NA
	18	0.852312358595993	GOTERM_BP_ALL	GO:0018193:peptidyl-amino acid modification	10	10.416666666666668	0.18347000873554375	91	1185	16792	1.5571938609913294	1.0	0.8554582644367283	97.13251895838545	1487,2246,1452,546,8535,7525,7155,3690,9575,80854	NA,NA,NA,NA,NA,NA,NA,NA,NA,NA
	18	0.852312358595993	GOTERM_BP_ALL	GO:0071495:cellular response to endogenous stimulus	10	10.416666666666668	0.18347000873554375	91	1185	16792	1.5571938609913294	1.0	0.8554582644367283	97.13251895838545	1869,4303,1729,2246,54778,51496,7525,9575,55959,51552	NA,NA,NA,NA,NA,NA,NA,NA,NA,NA
	11	1.06063138835767	GOTERM_BP_ALL	GO:0061024:membrane organization	9	9.375	0.18458864800686062	91	1027	16792	1.6170859325679188	1.0	0.8562122775358599	97.20058257301969	91663,23243,773,9135,1869,4628,9066,23787,51552	NA,NA,NA,NA,NA,NA,NA,NA,NA
	15	0.908443663138157	GOTERM_BP_ALL	GO:0023061:signal release	5	5.208333333333334	0.18520667369733776	91	417	16792	2.212559622631565	1.0	0.8561243056319376	97.23753007591044	773,4082,8874,9575,9066	NA,NA,NA,NA,NA
	10	1.1275990318616	GOTERM_BP_ALL	GO:0051656:establishment of organelle localization	5	5.208333333333334	0.18843865357584472	91	420	16792	2.1967556253270537	1.0	0.8592372397803598	97.42337511658599	23243,773,4137,4628,9066	NA,NA,NA,NA,NA
	25	0.677338593807157	GOTERM_BP_ALL	GO:0097193:intrinsic apoptotic signaling pathway	4	4.166666666666666	0.18856276869303046	91	279	16792	2.6455551616841944	1.0	0.8583405596188732	97.430271331376	1869,204851,64393,7133	NA,NA,NA,NA
	10	1.1275990318616	GOTERM_BP_ALL	GO:0022402:cell cycle process	11	11.458333333333332	0.18959087856122026	91	1357	16792	1.4958011774518776	1.0	0.8589182995348357	97.4867308044389	1869,4303,9851,1452,546,7155,324,4628,23133,9575,5457	NA,NA,NA,NA,NA,NA,NA,NA,NA,NA,NA
	18	0.852312358595993	GOTERM_BP_ALL	GO:0022402:cell cycle process	11	11.458333333333332	0.18959087856122026	91	1357	16792	1.4958011774518776	1.0	0.8589182995348357	97.4867308044389	1869,4303,9851,1452,546,7155,324,4628,23133,9575,5457	NA,NA,NA,NA,NA,NA,NA,NA,NA,NA,NA
	17	0.873987030938584	GOTERM_BP_ALL	GO:0032101:regulation of response to external stimulus	7	7.291666666666667	0.18974418802165893	91	721	16792	1.7915288594900245	1.0	0.8580756975843534	97.4950490150757	5880,2246,9575,926,7133,5592,80762	NA,NA,NA,NA,NA,NA,NA
	25	0.677338593807157	GOTERM_BP_ALL	GO:0043065:positive regulation of apoptotic process	6	2025-06-01	0.19263182929378303	91	572	16792	1.935602858679782	1.0	0.8616273476288605	97.64695895305142	1869,64393,8874,324,5457,23787	NA,NA,NA,NA,NA,NA
	15	0.908443663138157	GOTERM_BP_ALL	GO:0071705:nitrogen compound transport	7	7.291666666666667	0.19301525008137993	91	725	16792	1.7816445623342176	1.0	0.861162699307821	97.66646347719305	773,4082,6541,8874,10478,9575,9066	NA,NA,NA,NA,NA,NA,NA
	26	0.677021490850888	GOTERM_BP_ALL	GO:0043903:regulation of symbiosis, encompassing mutualism through parasitism	4	4.166666666666666	0.1967182738250762	91	285	16792	2.5898592635434743	1.0	0.8658706635823111	97.84715013491785	9830,23367,103,926	NA,NA,NA,NA
	14	0.920448930616952	GOTERM_BP_ALL	GO:0048585:negative regulation of response to stimulus	11	11.458333333333332	0.19676037872390856	91	1369	16792	1.482689698905915	1.0	0.86488688801273	97.84912662804958	91663,1452,51496,8874,324,9575,103,55959,7133,5592,80762	NA,NA,NA,NA,NA,NA,NA,NA,NA,NA,NA
	25	0.677338593807157	GOTERM_BP_ALL	GO:0043068:positive regulation of programmed cell death	6	2025-06-01	0.19729044124604836	91	577	16792	1.9188298703030071	1.0	0.8646541620749338	97.87386298032025	1869,64393,8874,324,5457,23787	NA,NA,NA,NA,NA,NA
	10	1.1275990318616	GOTERM_BP_ALL	GO:1903047:mitotic cell cycle process	8	8.333333333333332	0.19981277399977196	91	890	16792	1.6586739103593038	1.0	0.8674454169321151	97.98794127936196	1869,4303,1452,546,7155,324,4628,23133	NA,NA,NA,NA,NA,NA,NA,NA
	18	0.852312358595993	GOTERM_BP_ALL	GO:1903047:mitotic cell cycle process	8	8.333333333333332	0.19981277399977196	91	890	16792	1.6586739103593038	1.0	0.8674454169321151	97.98794127936196	1869,4303,1452,546,7155,324,4628,23133	NA,NA,NA,NA,NA,NA,NA,NA
	15	0.908443663138157	GOTERM_BP_ALL	GO:0045055:regulated exocytosis	4	4.166666666666666	0.20082886626857172	91	288	16792	2.562881562881563	1.0	0.8669148182899142	98.03224468751566	773,5880,3690,9066	NA,NA,NA,NA
	19	0.835859313499127	GOTERM_BP_ALL	GO:0007034:vacuolar transport	4	4.166666666666666	0.20220372834886188	91	289	16792	2.5540134605878553	1.0	0.8679439314896702	98.09072826800079	6642,81609,80762,51552	NA,NA,NA,NA
	16	0.877857633899693	GOTERM_BP_ALL	GO:0006260:DNA replication	4	4.166666666666666	0.20358087287651022	91	290	16792	2.545206517620311	1.0	0.8689642079154326	98.14766308757358	146059,10036,546,7155	NA,NA,NA,NA
	7	1.15747517534993	GOTERM_BP_ALL	GO:0006796:phosphate-containing compound metabolic process	21	21.875	0.2054115013219382	91	3083	16792	1.2569175877641658	1.0	0.8706306262489825	98.22087068958616	91663,1487,5880,204851,57538,1452,26090,51496,55861,7525,8760,324,3690,7133,6709,27328,255967,6197,2246,103,5592	NA,NA,NA,NA,NA,NA,NA,NA,NA,NA,NA,NA,NA,NA,NA,NA,NA,NA,NA,NA,NA
	21	0.813700524876507	GOTERM_BP_ALL	GO:0006796:phosphate-containing compound metabolic process	21	21.875	0.2054115013219382	91	3083	16792	1.2569175877641658	1.0	0.8706306262489825	98.22087068958616	91663,1487,5880,204851,57538,1452,26090,51496,55861,7525,8760,324,3690,7133,6709,27328,255967,6197,2246,103,5592	NA,NA,NA,NA,NA,NA,NA,NA,NA,NA,NA,NA,NA,NA,NA,NA,NA,NA,NA,NA,NA
	7	1.15747517534993	GOTERM_BP_ALL	GO:0006793:phosphorus metabolic process	21	21.875	0.20798302096574228	91	3089	16792	1.2544761809896159	1.0	0.8723393886860926	98.31911057811729	91663,1487,5880,204851,57538,1452,26090,51496,55861,7525,8760,324,3690,7133,6709,27328,255967,6197,2246,103,5592	NA,NA,NA,NA,NA,NA,NA,NA,NA,NA,NA,NA,NA,NA,NA,NA,NA,NA,NA,NA,NA
	21	0.813700524876507	GOTERM_BP_ALL	GO:0006793:phosphorus metabolic process	21	21.875	0.20798302096574228	91	3089	16792	1.2544761809896159	1.0	0.8723393886860926	98.31911057811729	91663,1487,5880,204851,57538,1452,26090,51496,55861,7525,8760,324,3690,7133,6709,27328,255967,6197,2246,103,5592	NA,NA,NA,NA,NA,NA,NA,NA,NA,NA,NA,NA,NA,NA,NA,NA,NA,NA,NA,NA,NA
	5	1.17676488274639	GOTERM_BP_ALL	GO:1901575:organic substance catabolic process	14	14.583333333333334	0.20862091215449036	91	1889	16792	1.3675937614529463	1.0	0.872263491326893	98.34267565560353	1452,26090,324,9575,7133,255967,54778,84196,10478,5887,6642,80762,147339,64795	NA,NA,NA,NA,NA,NA,NA,NA,NA,NA,NA,NA,NA,NA
	11	1.06063138835767	GOTERM_BP_ALL	GO:0033365:protein localization to organelle	8	8.333333333333332	0.20893158008803353	91	902	16792	1.6366072951438806	1.0	0.8717246644254727	98.35403926615692	5880,28972,1869,9851,1729,546,103,55959	NA,NA,NA,NA,NA,NA,NA,NA
	3	1.49130462423563	GOTERM_BP_ALL	GO:0030182:neuron differentiation	10	10.416666666666668	0.20972885039371159	91	1226	16792	1.5051180467167415	1.0	0.8718780755292743	98.38286654679742	773,204851,4137,22854,7155,4628,5592,5457,23787,6709	NA,NA,NA,NA,NA,NA,NA,NA,NA,NA
	10	1.1275990318616	GOTERM_BP_ALL	GO:0030182:neuron differentiation	10	10.416666666666668	0.20972885039371159	91	1226	16792	1.5051180467167415	1.0	0.8718780755292743	98.38286654679742	773,204851,4137,22854,7155,4628,5592,5457,23787,6709	NA,NA,NA,NA,NA,NA,NA,NA,NA,NA
	9	1.14952067250094	GOTERM_BP_ALL	GO:0016050:vesicle organization	4	4.166666666666666	0.21049979187389437	91	295	16792	2.5020674241013228	1.0	0.8719941827692188	98.41028856771739	23243,6642,9066,51552	NA,NA,NA,NA
	17	0.873987030938584	GOTERM_BP_ALL	GO:0045321:leukocyte activation	7	7.291666666666667	0.21138989524425406	91	747	16792	1.7291731026670787	1.0	0.8722777228424553	98.4414036570676	5880,9935,7525,81609,114836,926,80762	NA,NA,NA,NA,NA,NA,NA
	18	0.852312358595993	GOTERM_BP_ALL	GO:0000122:negative regulation of transcription from RNA polymerase II promoter	7	7.291666666666667	0.2122399220166194	91	748	16792	1.7268613739201977	1.0	0.8725039768045828	98.47058100650341	1487,1869,546,8535,23429,5457,9839	NA,NA,NA,NA,NA,NA,NA
	3	1.49130462423563	GOTERM_BP_ALL	GO:0007165:signal transduction	36	37.5	0.2137322647153722	91	5775	16792	1.1503011274439845	1.0	0.8736203256254991	98.52056402406294	91663,1869,4303,1452,51496,84435,9575,926,5457,51552,6709,9771,2246,64393,55188,81609,103,80762,773,5880,204851,7525,8874,394,324,23367,3690,55959,7133,6197,54778,445815,546,2665,85004,5592	NA,NA,NA,NA,NA,NA,NA,NA,NA,NA,NA,NA,NA,NA,NA,NA,NA,NA,NA,NA,NA,NA,NA,NA,NA,NA,NA,NA,NA,NA,NA,NA,NA,NA,NA,NA
	14	0.920448930616952	GOTERM_BP_ALL	GO:0007165:signal transduction	36	37.5	0.2137322647153722	91	5775	16792	1.1503011274439845	1.0	0.8736203256254991	98.52056402406294	91663,1869,4303,1452,51496,84435,9575,926,5457,51552,6709,9771,2246,64393,55188,81609,103,80762,773,5880,204851,7525,8874,394,324,23367,3690,55959,7133,6197,54778,445815,546,2665,85004,5592	NA,NA,NA,NA,NA,NA,NA,NA,NA,NA,NA,NA,NA,NA,NA,NA,NA,NA,NA,NA,NA,NA,NA,NA,NA,NA,NA,NA,NA,NA,NA,NA,NA,NA,NA,NA
	20	0.825919644854341	GOTERM_BP_ALL	GO:0051056:regulation of small GTPase mediated signal transduction	4	4.166666666666666	0.21607299086033477	91	299	16792	2.4685949502003015	1.0	0.8758787854500366	98.59587067142743	5880,2665,8874,394	NA,NA,NA,NA
	13	1.02289817640938	GOTERM_BP_ALL	GO:0010638:positive regulation of organelle organization	6	2025-06-01	0.21921509448074955	91	600	16792	1.8452747252747255	1.0	0.8791535753284907	98.69129002092471	255967,1487,5880,1869,4137,546	NA,NA,NA,NA,NA,NA
	10	1.1275990318616	GOTERM_BP_ALL	GO:0031346:positive regulation of cell projection organization	4	4.166666666666666	0.22308399848900792	91	304	16792	2.427993059572007	1.0	0.8832679371590129	98.80038851563465	5880,4137,8874,324	NA,NA,NA,NA
	25	0.677338593807157	GOTERM_BP_ALL	GO:0010942:positive regulation of cell death	6	2025-06-01	0.22603812341681156	91	607	16792	1.8239947861035175	1.0	0.8861014823192088	98.8778546966482	1869,64393,8874,324,5457,23787	NA,NA,NA,NA,NA,NA
	26	0.677021490850888	GOTERM_BP_ALL	GO:0019058:viral life cycle	5	5.208333333333334	0.22740498369488057	91	455	16792	2.027774423378819	1.0	0.8869125377631265	98.91207893636206	9830,1487,3690,23367,103	NA,NA,NA,NA,NA
	15	0.908443663138157	GOTERM_BP_ALL	GO:0046903:secretion	9	9.375	0.23468000457962412	91	1098	16792	1.5125202666186273	1.0	0.8947535453801043	99.07828057789003	773,5880,57835,4082,8874,4628,3690,9575,9066	NA,NA,NA,NA,NA,NA,NA,NA,NA
	18	0.852312358595993	GOTERM_BP_ALL	GO:0051171:regulation of nitrogen compound metabolic process	28	29.166666666666668	0.24028934270454944	91	4404	16792	1.1731991895479634	1.0	0.9002554554138673	99.18975568257108	4857,1869,4303,58487,8535,51496,9575,5457,9830,284119,2246,23429,23133,103,80762,1487,204851,51586,9935,7525,23367,80854,9839,6197,146059,54778,546,58155	NA,NA,NA,NA,NA,NA,NA,NA,NA,NA,NA,NA,NA,NA,NA,NA,NA,NA,NA,NA,NA,NA,NA,NA,NA,NA,NA,NA
	13	1.02289817640938	GOTERM_BP_ALL	GO:0051129:negative regulation of cellular component organization	6	2025-06-01	0.24287095058435115	91	624	16792	1.7743026204564667	1.0	0.9022575433684108	99.23667094527514	91663,1487,546,324,23133,6709	NA,NA,NA,NA,NA,NA
	10	1.1275990318616	GOTERM_BP_ALL	GO:0001667:ameboidal-type cell migration	4	4.166666666666666	0.2458114623903118	91	320	16792	2.306593406593407	1.0	0.903801194234172	99.28698529727865	2246,8874,3690,9839	NA,NA,NA,NA
	27	0.632310087372761	GOTERM_BP_ALL	GO:0006397:mRNA processing	5	5.208333333333334	0.2458807517374429	91	471	16792	1.9588903665336785	1.0	0.9030813150559776	99.28813228906195	255967,4857,22826,58155,103	NA,NA,NA,NA,NA
	15	0.908443663138157	GOTERM_BP_ALL	GO:1903530:regulation of secretion by cell	6	2025-06-01	0.24889436270590792	91	630	16792	1.7574045002616432	1.0	0.905459051086423	99.33636853138282	773,5880,4082,8874,9575,9066	NA,NA,NA,NA,NA,NA
	15	0.908443663138157	GOTERM_BP_ALL	GO:0010817:regulation of hormone levels	5	5.208333333333334	0.2505536709045285	91	475	16792	1.9423944476576054	1.0	0.9063945356330803	99.36159462473442	773,4082,8874,9575,9066	NA,NA,NA,NA,NA
	17	0.873987030938584	GOTERM_BP_ALL	GO:0002697:regulation of immune effector process	4	4.166666666666666	0.2529923846430568	91	325	16792	2.2711073541842772	1.0	0.9081057112772153	99.39703402956852	5880,114836,926,80762	NA,NA,NA,NA
	18	0.852312358595993	GOTERM_BP_ALL	GO:0090304:nucleic acid metabolic process	32	33.33333333333333	0.2539501302028045	91	5158	16792	1.1448001397594265	1.0	0.9083079593524764	99.41043785894806	4857,1869,4303,58487,8535,51496,9575,5457,9830,255967,284119,2246,5887,23429,23133,103,80762,1487,10036,204851,51586,22826,9935,7525,7155,80854,9839,6197,146059,54778,546,58155	NA,NA,NA,NA,NA,NA,NA,NA,NA,NA,NA,NA,NA,NA,NA,NA,NA,NA,NA,NA,NA,NA,NA,NA,NA,NA,NA,NA,NA,NA,NA,NA
	14	0.920448930616952	GOTERM_BP_ALL	GO:0044763:single-organism cellular process	70	72.91666666666666	0.25500243623495716	91	12256	16792	1.053926491263306	1.0	0.9086039255016619	99.42484093958112	91663,4857,4303,1869,8535,84435,1729,2246,64393,55188,23133,1487,773,57835,5880,204851,8874,3690,23367,55752,7133,9066,55959,6197,4082,445815,546,2665,10478,85004,5592,23787,1452,22854,51496,8760,9575,926,27253,51552,26100,6709,5457,9771,9851,114793,6541,23429,6642,81609,103,114836,4130,80762,23243,10036,4137,9935,26090,394,7525,26135,7155,324,9839,9135,9766,54778,4628,53826	NA,NA,NA,NA,NA,NA,NA,NA,NA,NA,NA,NA,NA,NA,NA,NA,NA,NA,NA,NA,NA,NA,NA,NA,NA,NA,NA,NA,NA,NA,NA,NA,NA,NA,NA,NA,NA,NA,NA,NA,NA,NA,NA,NA,NA,NA,NA,NA,NA,NA,NA,NA,NA,NA,NA,NA,NA,NA,NA,NA,NA,NA,NA,NA,NA,NA,NA,NA,NA,NA
	15	0.908443663138157	GOTERM_BP_ALL	GO:0032940:secretion by cell	8	8.333333333333332	0.260053841613305	91	966	16792	1.5281778263144723	1.0	0.9127900738748733	99.48948017660261	773,5880,4082,8874,4628,3690,9575,9066	NA,NA,NA,NA,NA,NA,NA,NA
	33	0.152093617342711	GOTERM_BP_ALL	GO:0015711:organic anion transport	4	4.166666666666666	0.2616507952079553	91	331	16792	2.229939245044985	1.0	0.9135788243490135	99.50844652611947	773,57835,6541,10478	NA,NA,NA,NA
	10	1.1275990318616	GOTERM_BP_ALL	GO:0000278:mitotic cell cycle	8	8.333333333333332	0.2617110160674182	91	968	16792	1.5250204341113434	1.0	0.9129107609511276	99.5091485763337	1869,4303,1452,546,7155,324,4628,23133	NA,NA,NA,NA,NA,NA,NA,NA
	18	0.852312358595993	GOTERM_BP_ALL	GO:0000278:mitotic cell cycle	8	8.333333333333332	0.2617110160674182	91	968	16792	1.5250204341113434	1.0	0.9129107609511276	99.5091485763337	1869,4303,1452,546,7155,324,4628,23133	NA,NA,NA,NA,NA,NA,NA,NA
	17	0.873987030938584	GOTERM_BP_ALL	GO:0030155:regulation of cell adhesion	6	2025-06-01	0.26207877820848613	91	643	16792	1.7218737716404904	1.0	0.9125348037529011	99.51341544489233	91663,5880,7525,8874,5592,80762	NA,NA,NA,NA,NA,NA
	18	0.852312358595993	GOTERM_BP_ALL	GO:0019219:regulation of nucleobase-containing compound metabolic process	26	27.083333333333332	0.2648584477547665	91	4104	16792	1.1690336953494849	1.0	0.9144289803340644	99.54455300085431	4857,1869,4303,58487,8535,51496,9575,5457,9830,284119,2246,23429,23133,80762,1487,204851,51586,9935,7525,80854,9839,6197,146059,54778,546,58155	NA,NA,NA,NA,NA,NA,NA,NA,NA,NA,NA,NA,NA,NA,NA,NA,NA,NA,NA,NA,NA,NA,NA,NA,NA,NA
	18	0.852312358595993	GOTERM_BP_ALL	GO:0010556:regulation of macromolecule biosynthetic process	26	27.083333333333332	0.2661755129611666	91	4107	16792	1.1681797627743573	1.0	0.9149386087311548	99.55864144626338	1869,4303,58487,8535,51496,9575,5457,9830,284119,2246,23429,23133,103,1487,204851,51586,9935,7525,23367,3690,80854,9839,6197,146059,54778,546	NA,NA,NA,NA,NA,NA,NA,NA,NA,NA,NA,NA,NA,NA,NA,NA,NA,NA,NA,NA,NA,NA,NA,NA,NA,NA
	15	0.908443663138157	GOTERM_BP_ALL	GO:0009611:response to wounding	6	2025-06-01	0.26822116247433303	91	649	16792	1.7059550618872654	1.0	0.9161091096276631	99.5797113638079	5880,4628,3690,9066,55959,5592	NA,NA,NA,NA,NA,NA
	18	0.852312358595993	GOTERM_BP_ALL	GO:0007346:regulation of mitotic cell cycle	5	5.208333333333334	0.26943288307898405	91	491	16792	1.879098498243101	1.0	0.9165101065777737	99.5917407764775	1869,4303,546,7155,324	NA,NA,NA,NA,NA
	18	0.852312358595993	GOTERM_BP_ALL	GO:0051252:regulation of RNA metabolic process	24	25.0	0.271893539873462	91	3762	16792	1.1772087561561246	1.0	0.9173370040465114	99.6151771224481	1487,4857,1869,204851,4303,51586,58487,9935,8535,51496,7525,9575,80854,5457,9839,9830,284119,6197,2246,54778,546,23429,58155,23133	NA,NA,NA,NA,NA,NA,NA,NA,NA,NA,NA,NA,NA,NA,NA,NA,NA,NA,NA,NA,NA,NA,NA,NA
	10	1.1275990318616	GOTERM_BP_ALL	GO:0010769:regulation of cell morphogenesis involved in differentiation	4	4.166666666666666	0.27325606516450296	91	339	16792	2.177315310058673	1.0	0.9171805309519383	99.6276026394598	91663,773,4137,8874	NA,NA,NA,NA
	18	0.852312358595993	GOTERM_BP_ALL	GO:0045787:positive regulation of cell cycle	4	4.166666666666666	0.27325606516450296	91	339	16792	2.177315310058673	1.0	0.9171805309519383	99.6276026394598	1869,4303,546,5457	NA,NA,NA,NA
	10	1.1275990318616	GOTERM_BP_ALL	GO:0044765:single-organism transport	22	22.916666666666664	0.27635474307139873	91	3415	16792	1.1887567776293986	1.0	0.9192267181529612	99.65446702439102	91663,773,5880,57835,4137,1452,8874,7525,3690,9575,9066,55959,51552,4082,1729,10478,6541,6642,4628,53826,103,80762	NA,NA,NA,NA,NA,NA,NA,NA,NA,NA,NA,NA,NA,NA,NA,NA,NA,NA,NA,NA,NA,NA
	11	1.06063138835767	GOTERM_BP_ALL	GO:0044765:single-organism transport	22	22.916666666666664	0.27635474307139873	91	3415	16792	1.1887567776293986	1.0	0.9192267181529612	99.65446702439102	91663,773,5880,57835,4137,1452,8874,7525,3690,9575,9066,55959,51552,4082,1729,10478,6541,6642,4628,53826,103,80762	NA,NA,NA,NA,NA,NA,NA,NA,NA,NA,NA,NA,NA,NA,NA,NA,NA,NA,NA,NA,NA,NA
	5	1.17676488274639	GOTERM_BP_ALL	GO:0009056:catabolic process	14	14.583333333333334	0.2787678366469831	91	2012	16792	1.2839883774277412	1.0	0.9206375517214498	99.67411058903302	1452,26090,324,9575,7133,255967,54778,84196,10478,5887,6642,80762,147339,64795	NA,NA,NA,NA,NA,NA,NA,NA,NA,NA,NA,NA,NA,NA
	10	1.1275990318616	GOTERM_BP_ALL	GO:1902578:single-organism localization	23	23.958333333333336	0.28623048652802235	91	3614	16792	1.1743585689352152	1.0	0.925524452911894	99.72840741454519	91663,773,5880,57835,1869,4137,1452,8874,7525,3690,9575,9066,55959,51552,4082,1729,10478,6541,6642,4628,53826,103,80762	NA,NA,NA,NA,NA,NA,NA,NA,NA,NA,NA,NA,NA,NA,NA,NA,NA,NA,NA,NA,NA,NA,NA
	11	1.06063138835767	GOTERM_BP_ALL	GO:1902578:single-organism localization	23	23.958333333333336	0.28623048652802235	91	3614	16792	1.1743585689352152	1.0	0.925524452911894	99.72840741454519	91663,773,5880,57835,1869,4137,1452,8874,7525,3690,9575,9066,55959,51552,4082,1729,10478,6541,6642,4628,53826,103,80762	NA,NA,NA,NA,NA,NA,NA,NA,NA,NA,NA,NA,NA,NA,NA,NA,NA,NA,NA,NA,NA,NA,NA
	18	0.852312358595993	GOTERM_BP_ALL	GO:0009889:regulation of biosynthetic process	27	28.125	0.2893908844719825	91	4339	16792	1.1482465448817143	1.0	0.927407518194577	99.7487260260137	1869,4303,58487,8535,51496,9575,5457,9830,284119,2246,23429,23133,103,1487,773,204851,51586,9935,7525,23367,3690,80854,9839,6197,146059,54778,546	NA,NA,NA,NA,NA,NA,NA,NA,NA,NA,NA,NA,NA,NA,NA,NA,NA,NA,NA,NA,NA,NA,NA,NA,NA,NA,NA
	24	0.720451689723765	GOTERM_BP_ALL	GO:0007507:heart development	5	5.208333333333334	0.2933841987273195	91	511	16792	1.8055525687619622	1.0	0.9298769404524345	99.77235319598968	57538,4628,11174,7798,5457	NA,NA,NA,NA,NA
	18	0.852312358595993	GOTERM_BP_ALL	GO:2000112:regulation of cellular macromolecule biosynthetic process	25	26.041666666666668	0.2949141493488159	91	3991	16792	1.1558974726100761	1.0	0.9304310400043626	99.78083737195223	1487,1869,204851,4303,51586,58487,9935,8535,51496,7525,23367,9575,80854,5457,9839,9830,284119,6197,146059,2246,54778,546,23429,23133,103	NA,NA,NA,NA,NA,NA,NA,NA,NA,NA,NA,NA,NA,NA,NA,NA,NA,NA,NA,NA,NA,NA,NA,NA,NA
	14	0.920448930616952	GOTERM_BP_ALL	GO:0010648:negative regulation of cell communication	9	9.375	0.29938480635427034	91	1182	16792	1.4050315167066434	1.0	0.9331431152381441	99.8039528569569	91663,1452,51496,8874,324,9575,103,55959,27253	NA,NA,NA,NA,NA,NA,NA,NA,NA
	13	1.02289817640938	GOTERM_BP_ALL	GO:0051130:positive regulation of cellular component organization	9	9.375	0.30018245793798454	91	1183	16792	1.4038438315699515	1.0	0.9331387675101436	99.80782738772346	91663,255967,1487,5880,1869,4137,546,8874,324	NA,NA,NA,NA,NA,NA,NA,NA,NA
	18	0.852312358595993	GOTERM_BP_ALL	GO:0051130:positive regulation of cellular component organization	9	9.375	0.30018245793798454	91	1183	16792	1.4038438315699515	1.0	0.9331387675101436	99.80782738772346	91663,255967,1487,5880,1869,4137,546,8874,324	NA,NA,NA,NA,NA,NA,NA,NA,NA
	3	1.49130462423563	GOTERM_BP_ALL	GO:0048699:generation of neurons	10	10.416666666666668	0.3025433910770584	91	1357	16792	1.3598192522289796	1.0	0.9342565262685851	99.81887666199172	773,204851,4137,22854,7155,4628,5592,5457,23787,6709	NA,NA,NA,NA,NA,NA,NA,NA,NA,NA
	10	1.1275990318616	GOTERM_BP_ALL	GO:0048699:generation of neurons	10	10.416666666666668	0.3025433910770584	91	1357	16792	1.3598192522289796	1.0	0.9342565262685851	99.81887666199172	773,204851,4137,22854,7155,4628,5592,5457,23787,6709	NA,NA,NA,NA,NA,NA,NA,NA,NA,NA
	14	0.920448930616952	GOTERM_BP_ALL	GO:0023057:negative regulation of signaling	9	9.375	0.30257859266878356	91	1186	16792	1.4002927932101623	1.0	0.9337074979347616	99.81903678115881	91663,1452,51496,8874,324,9575,103,55959,27253	NA,NA,NA,NA,NA,NA,NA,NA,NA
	15	0.908443663138157	GOTERM_BP_ALL	GO:0051046:regulation of secretion	6	2025-06-01	0.30359959221343336	91	683	16792	1.6210319694946342	1.0	0.9338634208561869	99.82362327652262	773,5880,4082,8874,9575,9066	NA,NA,NA,NA,NA,NA
	14	0.920448930616952	GOTERM_BP_ALL	GO:0051716:cellular response to stimulus	41	42.70833333333333	0.30368890581468494	91	6927	16792	1.0921937885991588	1.0	0.9333546942517282	99.82401923044137	91663,1869,4303,1452,51496,84435,9575,926,5457,51552,6709,9771,1729,2246,64393,55188,5887,81609,103,80762,773,5880,204851,10036,7525,8874,394,324,23367,3690,55959,80854,7133,6197,9766,54778,445815,546,2665,85004,5592	NA,NA,NA,NA,NA,NA,NA,NA,NA,NA,NA,NA,NA,NA,NA,NA,NA,NA,NA,NA,NA,NA,NA,NA,NA,NA,NA,NA,NA,NA,NA,NA,NA,NA,NA,NA,NA,NA,NA,NA,NA
	11	1.06063138835767	GOTERM_BP_ALL	GO:1903829:positive regulation of cellular protein localization	4	4.166666666666666	0.30836508331216267	91	363	16792	2.0333605788151243	1.0	0.9360759667419613	99.84361818529058	5880,1869,51496,55959	NA,NA,NA,NA
	15	0.908443663138157	GOTERM_BP_ALL	GO:1903829:positive regulation of cellular protein localization	4	4.166666666666666	0.30836508331216267	91	363	16792	2.0333605788151243	1.0	0.9360759667419613	99.84361818529058	5880,1869,51496,55959	NA,NA,NA,NA
	7	1.15747517534993	GOTERM_BP_ALL	GO:0009719:response to endogenous stimulus	11	11.458333333333332	0.3159679599147542	91	1548	16792	1.311241729846381	1.0	0.9406065247402369	99.87115475865909	1869,4303,1729,2246,54778,51496,7525,9575,55959,85004,51552	NA,NA,NA,NA,NA,NA,NA,NA,NA,NA,NA
	18	0.852312358595993	GOTERM_BP_ALL	GO:0009719:response to endogenous stimulus	11	11.458333333333332	0.3159679599147542	91	1548	16792	1.311241729846381	1.0	0.9406065247402369	99.87115475865909	1869,4303,1729,2246,54778,51496,7525,9575,55959,85004,51552	NA,NA,NA,NA,NA,NA,NA,NA,NA,NA,NA
	5	1.17676488274639	GOTERM_BP_ALL	GO:0070647:protein modification by small protein conjugation or removal	8	8.333333333333332	0.3162054912446758	91	1032	16792	1.4304455234687794	1.0	0.9402308721807133	99.87193651653692	54778,8535,84196,23429,7155,147339,80762,64795	NA,NA,NA,NA,NA,NA,NA,NA
	11	1.06063138835767	GOTERM_BP_ALL	GO:0006605:protein targeting	6	2025-06-01	0.322639636214618	91	701	16792	1.5794077534448434	1.0	0.9437690247380374	99.89148757583655	91663,255967,5880,28972,103,55959	NA,NA,NA,NA,NA,NA
	3	1.49130462423563	GOTERM_BP_ALL	GO:0044699:single-organism process	75	78.125	0.3253146122880589	91	13377	16792	1.0345787874381729	1.0	0.9448907761201126	99.89875656651724	91663,4857,4303,1869,57538,8535,84435,7798,1729,2246,64393,55188,5887,23133,1487,773,57835,5880,204851,8874,3690,23367,55752,7133,9066,55959,6197,4082,445815,546,2665,10478,58155,85004,5592,23787,1452,22854,51496,8760,9575,926,11174,27253,51552,26100,6709,5457,9771,9851,114793,6541,23429,6642,81609,103,114836,4130,80762,23243,10036,4137,9935,26090,394,7525,26135,7155,324,9839,9135,9766,54778,4628…	NA,NA,NA,NA,NA,NA,NA,NA,NA,NA,NA,NA,NA,NA,NA,NA,NA,NA,NA,NA,NA,NA,NA,NA,NA,NA,NA,NA,NA,NA,NA,NA,NA,NA,NA,NA,NA,NA,NA,NA,NA,NA,NA,NA,NA,NA,NA,NA,NA,NA,NA,NA,NA,NA,NA,NA,NA,NA,NA,NA,NA,NA,NA,NA,NA,NA,NA,NA,NA,NA,NA,NA,NA,NA,NA
	26	0.677021490850888	GOTERM_BP_ALL	GO:0043900:regulation of multi-organism process	4	4.166666666666666	0.32895074999264085	91	377	16792	1.9578511674002392	1.0	0.9465542575531943	99.90790367139773	9830,23367,103,926	NA,NA,NA,NA
	15	0.908443663138157	GOTERM_BP_ALL	GO:0042060:wound healing	5	5.208333333333334	0.33103404967919187	91	542	16792	1.702282956895503	1.0	0.9472795552300987	99.91278729300555	5880,4628,3690,9066,5592	NA,NA,NA,NA,NA
	7	1.15747517534993	GOTERM_BP_ALL	GO:0010563:negative regulation of phosphorus metabolic process	5	5.208333333333334	0.3334771017174748	91	544	16792	1.6960245636716222	1.0	0.948198664224328	99.91820306751953	27328,91663,55861,324,103	NA,NA,NA,NA,NA
	7	1.15747517534993	GOTERM_BP_ALL	GO:0045936:negative regulation of phosphate metabolic process	5	5.208333333333334	0.3334771017174748	91	544	16792	1.6960245636716222	1.0	0.948198664224328	99.91820306751953	27328,91663,55861,324,103	NA,NA,NA,NA,NA
	14	0.920448930616952	GOTERM_BP_ALL	GO:0010033:response to organic substance	18	18.75	0.33920334635812405	91	2822	16792	1.1770001791263307	1.0	0.9509036694546709	99.92968067588086	1869,204851,4303,51496,7525,3690,9575,7133,80854,55959,51552,6197,1729,2246,54778,546,103,85004	NA,NA,NA,NA,NA,NA,NA,NA,NA,NA,NA,NA,NA,NA,NA,NA,NA,NA
	18	0.852312358595993	GOTERM_BP_ALL	GO:0010033:response to organic substance	18	18.75	0.33920334635812405	91	2822	16792	1.1770001791263307	1.0	0.9509036694546709	99.92968067588086	1869,204851,4303,51496,7525,3690,9575,7133,80854,55959,51552,6197,1729,2246,54778,546,103,85004	NA,NA,NA,NA,NA,NA,NA,NA,NA,NA,NA,NA,NA,NA,NA,NA,NA,NA
	5	1.17676488274639	GOTERM_BP_ALL	GO:0032446:protein modification by small protein conjugation	7	7.291666666666667	0.3396031598791493	91	887	16792	1.4562483739484868	1.0	0.9506632749283793	99.9304224979219	54778,8535,23429,7155,147339,80762,64795	NA,NA,NA,NA,NA,NA,NA
	10	1.1275990318616	GOTERM_BP_ALL	GO:0006935:chemotaxis	5	5.208333333333334	0.3432591888640786	91	552	16792	1.6714444975314542	1.0	0.9521648154891822	99.93687206957169	5880,2246,4628,3690,6709	NA,NA,NA,NA,NA
	10	1.1275990318616	GOTERM_BP_ALL	GO:0042330:taxis	5	5.208333333333334	0.34448285237966997	91	553	16792	1.6684219939192815	1.0	0.9523627309539138	99.93890172525765	5880,2246,4628,3690,6709	NA,NA,NA,NA,NA
	14	0.920448930616952	GOTERM_BP_ALL	GO:0050896:response to stimulus	48	50.0	0.3471870355228047	91	8329	16792	1.0634312259957597	1.0	0.9533258278906628	99.94317094860334	91663,1869,4303,1452,58487,51496,84435,9575,926,5457,51552,6709,9771,9830,1729,2246,64393,55188,5887,81609,103,114836,80762,773,5880,204851,10036,26090,7525,8874,394,324,23367,3690,9066,7133,55959,80854,6197,9766,54778,445815,546,2665,4628,85004,5592,23787	NA,NA,NA,NA,NA,NA,NA,NA,NA,NA,NA,NA,NA,NA,NA,NA,NA,NA,NA,NA,NA,NA,NA,NA,NA,NA,NA,NA,NA,NA,NA,NA,NA,NA,NA,NA,NA,NA,NA,NA,NA,NA,NA,NA,NA,NA,NA,NA
	18	0.852312358595993	GOTERM_BP_ALL	GO:0031326:regulation of cellular biosynthetic process	26	27.083333333333332	0.3483648234845042	91	4284	16792	1.1199146325196745	1.0	0.9534945866553308	99.94494102763134	1869,4303,58487,8535,51496,9575,5457,9830,284119,2246,23429,23133,103,1487,773,204851,51586,9935,7525,23367,80854,9839,6197,146059,54778,546	NA,NA,NA,NA,NA,NA,NA,NA,NA,NA,NA,NA,NA,NA,NA,NA,NA,NA,NA,NA,NA,NA,NA,NA,NA,NA
	18	0.852312358595993	GOTERM_BP_ALL	GO:0032270:positive regulation of cellular protein metabolic process	10	10.416666666666668	0.3505877182734609	91	1420	16792	1.299489243151215	1.0	0.9541919443444875	99.94814104168636	1487,2246,1452,54778,7525,3690,23367,7133,80762,23787	NA,NA,NA,NA,NA,NA,NA,NA,NA,NA
	15	0.908443663138157	GOTERM_BP_ALL	GO:0050708:regulation of protein secretion	4	4.166666666666666	0.35100730915952366	91	392	16792	1.882933393137475	1.0	0.9539755522615806	99.94872504809227	773,4082,9575,9066	NA,NA,NA,NA
	10	1.1275990318616	GOTERM_BP_ALL	GO:0010256:endomembrane system organization	5	5.208333333333334	0.35182773433732595	91	559	16792	1.6505140655408992	1.0	0.9539620906101245	99.94984908265526	91663,1452,8874,4628,9066	NA,NA,NA,NA,NA
	7	1.15747517534993	GOTERM_BP_ALL	GO:0001933:negative regulation of protein phosphorylation	4	4.166666666666666	0.35247609875965324	91	393	16792	1.8781422140200768	1.0	0.9538625230505696	99.95072090357347	91663,55861,324,103	NA,NA,NA,NA
	7	1.15747517534993	GOTERM_BP_ALL	GO:0045859:regulation of protein kinase activity	6	2025-06-01	0.35360207386751663	91	730	16792	1.5166641577600484	1.0	0.9540040346536205	99.95220107828813	5880,2246,55861,324,3690,103	NA,NA,NA,NA,NA,NA
	14	0.920448930616952	GOTERM_BP_ALL	GO:0007166:cell surface receptor signaling pathway	17	17.708333333333336	0.3542695483834528	91	2669	16792	1.1753342199202073	1.0	0.9539155149573618	99.95305862310994	204851,4303,1452,51496,8874,7525,324,84435,3690,926,7133,55959,51552,2246,445815,54778,103	NA,NA,NA,NA,NA,NA,NA,NA,NA,NA,NA,NA,NA,NA,NA,NA,NA
	18	0.852312358595993	GOTERM_BP_ALL	GO:0007166:cell surface receptor signaling pathway	17	17.708333333333336	0.3542695483834528	91	2669	16792	1.1753342199202073	1.0	0.9539155149573618	99.95305862310994	204851,4303,1452,51496,8874,7525,324,84435,3690,926,7133,55959,51552,2246,445815,54778,103	NA,NA,NA,NA,NA,NA,NA,NA,NA,NA,NA,NA,NA,NA,NA,NA,NA
	17	0.873987030938584	GOTERM_BP_ALL	GO:0030097:hemopoiesis	6	2025-06-01	0.36325538917519445	91	739	16792	1.498193281684486	1.0	0.9574479628575169	99.96327921906423	204851,9935,8874,114836,103,80762	NA,NA,NA,NA,NA,NA
	17	0.873987030938584	GOTERM_BP_ALL	GO:0050776:regulation of immune response	7	7.291666666666667	0.3637195195212607	91	912	16792	1.4163292847503375	1.0	0.9572664970575562	99.96374542544007	6197,5880,7525,114836,103,926,80762	NA,NA,NA,NA,NA,NA,NA
	14	0.920448930616952	GOTERM_BP_ALL	GO:0009968:negative regulation of signal transduction	8	8.333333333333332	0.3664323969316193	91	1089	16792	1.355573719210083	1.0	0.958129741940853	99.96636071716378	91663,1452,51496,8874,324,9575,103,55959	NA,NA,NA,NA,NA,NA,NA,NA
	17	0.873987030938584	GOTERM_BP_ALL	GO:0002252:immune effector process	6	2025-06-01	0.3664757466875764	91	742	16792	1.492135896448565	1.0	0.9577571847992871	99.96640102596004	5880,7525,114836,103,926,80762	NA,NA,NA,NA,NA,NA
	10	1.1275990318616	GOTERM_BP_ALL	GO:0031344:regulation of cell projection organization	5	5.208333333333334	0.3677486488229458	91	572	16792	1.6130023822331516	1.0	0.9575605713335729	99.96756453263046	773,5880,4137,8874,324	NA,NA,NA,NA,NA
	13	1.02289817640938	GOTERM_BP_ALL	GO:0006461:protein complex assembly	10	10.416666666666668	0.3700101652395221	91	1445	16792	1.2770067302939274	1.0	0.958209625474004	99.96953854328248	91663,23243,10036,1729,4137,1452,546,324,55752,6709	NA,NA,NA,NA,NA,NA,NA,NA,NA,NA
	13	1.02289817640938	GOTERM_BP_ALL	GO:0070271:protein complex biogenesis	10	10.416666666666668	0.3707900329518017	91	1446	16792	1.276123599775052	1.0	0.9581785701100357	99.97019258766375	91663,23243,10036,1729,4137,1452,546,324,55752,6709	NA,NA,NA,NA,NA,NA,NA,NA,NA,NA
	18	0.852312358595993	GOTERM_BP_ALL	GO:0006355:regulation of transcription, DNA-templated	22	22.916666666666664	0.3715064512375079	91	3603	16792	1.126728946878822	1.0	0.9577334078701013	99.97078172956063	1487,1869,204851,4303,51586,58487,9935,8535,51496,7525,9575,80854,5457,9839,9830,284119,6197,2246,54778,546,23429,23133	NA,NA,NA,NA,NA,NA,NA,NA,NA,NA,NA,NA,NA,NA,NA,NA,NA,NA,NA,NA,NA,NA
	3	1.49130462423563	GOTERM_BP_ALL	GO:0022008:neurogenesis	10	10.416666666666668	0.3715701000555376	91	1447	16792	1.275241689892692	1.0	0.9573756143303114	99.9708335362197	773,204851,4137,22854,7155,4628,5592,5457,23787,6709	NA,NA,NA,NA,NA,NA,NA,NA,NA,NA
	10	1.1275990318616	GOTERM_BP_ALL	GO:0022008:neurogenesis	10	10.416666666666668	0.3715701000555376	91	1447	16792	1.275241689892692	1.0	0.9573756143303114	99.9708335362197	773,204851,4137,22854,7155,4628,5592,5457,23787,6709	NA,NA,NA,NA,NA,NA,NA,NA,NA,NA
	18	0.852312358595993	GOTERM_BP_ALL	GO:0006351:transcription, DNA-templated	22	22.916666666666664	0.3725619311010941	91	3605	16792	1.126103854536587	1.0	0.9574450781003015	99.97162972526753	1487,1869,204851,4303,51586,58487,9935,8535,51496,7525,9575,80854,5457,9839,9830,284119,6197,2246,54778,546,23429,23133	NA,NA,NA,NA,NA,NA,NA,NA,NA,NA,NA,NA,NA,NA,NA,NA,NA,NA,NA,NA,NA,NA
	17	0.873987030938584	GOTERM_BP_ALL	GO:0051704:multi-organism process	15	15.625	0.3730409801743707	91	2341	16792	1.1823631302486493	1.0	0.9572793281475964	99.97200689808508	1487,1869,58487,23367,3690,9575,926,7133,51552,5457,9830,6197,546,5887,103	NA,NA,NA,NA,NA,NA,NA,NA,NA,NA,NA,NA,NA,NA,NA
	18	0.852312358595993	GOTERM_BP_ALL	GO:0051704:multi-organism process	15	15.625	0.3730409801743707	91	2341	16792	1.1823631302486493	1.0	0.9572793281475964	99.97200689808508	1487,1869,58487,23367,3690,9575,926,7133,51552,5457,9830,6197,546,5887,103	NA,NA,NA,NA,NA,NA,NA,NA,NA,NA,NA,NA,NA,NA,NA
	26	0.677021490850888	GOTERM_BP_ALL	GO:0051704:multi-organism process	15	15.625	0.3730409801743707	91	2341	16792	1.1823631302486493	1.0	0.9572793281475964	99.97200689808508	1487,1869,58487,23367,3690,9575,926,7133,51552,5457,9830,6197,546,5887,103	NA,NA,NA,NA,NA,NA,NA,NA,NA,NA,NA,NA,NA,NA,NA
	28	0.508022463734563	GOTERM_BP_ALL	GO:0051704:multi-organism process	15	15.625	0.3730409801743707	91	2341	16792	1.1823631302486493	1.0	0.9572793281475964	99.97200689808508	1487,1869,58487,23367,3690,9575,926,7133,51552,5457,9830,6197,546,5887,103	NA,NA,NA,NA,NA,NA,NA,NA,NA,NA,NA,NA,NA,NA,NA
	7	1.15747517534993	GOTERM_BP_ALL	GO:0031400:negative regulation of protein modification process	5	5.208333333333334	0.3750943184916126	91	578	16792	1.5962584128674095	1.0	0.9578345903692327	99.97357064675091	91663,1487,55861,324,103	NA,NA,NA,NA,NA
	24	0.720451689723765	GOTERM_BP_ALL	GO:0001525:angiogenesis	4	4.166666666666666	0.38175964655084993	91	413	16792	1.7871910172152303	1.0	0.9604086079804409	99.97809816936865	4303,204851,2246,3690	NA,NA,NA,NA
	18	0.852312358595993	GOTERM_BP_ALL	GO:1903506:regulation of nucleic acid-templated transcription	22	22.916666666666664	0.3831522719049658	91	3625	16792	1.1198908677529367	1.0	0.9602802040275381	99.97894676215685	1487,1869,204851,4303,51586,58487,9935,8535,51496,7525,9575,80854,5457,9839,9830,284119,6197,2246,54778,546,23429,23133	NA,NA,NA,NA,NA,NA,NA,NA,NA,NA,NA,NA,NA,NA,NA,NA,NA,NA,NA,NA,NA,NA
	14	0.920448930616952	GOTERM_BP_ALL	GO:0071310:cellular response to organic substance	14	14.583333333333334	0.38896335189213527	91	2186	16792	1.1817861918502357	1.0	0.9623647579224913	99.98216440899066	204851,4303,1869,51496,7525,3690,9575,55959,7133,51552,1729,2246,54778,103	NA,NA,NA,NA,NA,NA,NA,NA,NA,NA,NA,NA,NA,NA
	18	0.852312358595993	GOTERM_BP_ALL	GO:0071310:cellular response to organic substance	14	14.583333333333334	0.38896335189213527	91	2186	16792	1.1817861918502357	1.0	0.9623647579224913	99.98216440899066	204851,4303,1869,51496,7525,3690,9575,55959,7133,51552,1729,2246,54778,103	NA,NA,NA,NA,NA,NA,NA,NA,NA,NA,NA,NA,NA,NA
	10	1.1275990318616	GOTERM_BP_ALL	GO:0030031:cell projection assembly	4	4.166666666666666	0.3904976096167916	91	419	16792	1.7615987830784967	1.0	0.9626442135299419	99.98293307600285	5880,8874,324,4628	NA,NA,NA,NA
	18	0.852312358595993	GOTERM_BP_ALL	GO:2001141:regulation of RNA biosynthetic process	22	22.916666666666664	0.3932679826873112	91	3644	16792	1.1140517002207453	1.0	0.9634178783543658	99.98424253732618	1487,1869,204851,4303,51586,58487,9935,8535,51496,7525,9575,80854,5457,9839,9830,284119,6197,2246,54778,546,23429,23133	NA,NA,NA,NA,NA,NA,NA,NA,NA,NA,NA,NA,NA,NA,NA,NA,NA,NA,NA,NA,NA,NA
	13	1.02289817640938	GOTERM_BP_ALL	GO:0051493:regulation of cytoskeleton organization	4	4.166666666666666	0.39485615876089364	91	422	16792	1.7490755689807822	1.0	0.9637107456676914	99.98494987533957	91663,4137,324,6709	NA,NA,NA,NA
	18	0.852312358595993	GOTERM_BP_ALL	GO:0010564:regulation of cell cycle process	5	5.208333333333334	0.39587164579216877	91	595	16792	1.5506510296426261	1.0	0.963775800302925	99.98538634141046	1869,4303,546,324,5457	NA,NA,NA,NA,NA
	7	1.15747517534993	GOTERM_BP_ALL	GO:0001932:regulation of protein phosphorylation	9	9.375	0.3961335369843241	91	1300	16792	1.277497886728656	1.0	0.9635433803058099	99.98549695305545	91663,5880,2246,55861,7525,324,3690,103,7133	NA,NA,NA,NA,NA,NA,NA,NA,NA
	18	0.852312358595993	GOTERM_BP_ALL	GO:0001932:regulation of protein phosphorylation	9	9.375	0.3961335369843241	91	1300	16792	1.277497886728656	1.0	0.9635433803058099	99.98549695305545	91663,5880,2246,55861,7525,324,3690,103,7133	NA,NA,NA,NA,NA,NA,NA,NA,NA
	8	1.15185496474792	GOTERM_BP_ALL	GO:0044093:positive regulation of molecular function	12	2020-05-12	0.39841778724769994	91	1840	16792	1.203440038222647	1.0	0.9641082005015827	99.98642880896462	9830,9771,9135,2246,55188,2665,8874,394,3690,9575,23787,6709	NA,NA,NA,NA,NA,NA,NA,NA,NA,NA,NA,NA
	7	1.15747517534993	GOTERM_BP_ALL	GO:0042326:negative regulation of phosphorylation	4	4.166666666666666	0.40355016082649986	91	428	16792	1.7245558180137621	1.0	0.9657466628227102	99.98832076625541	91663,55861,324,103	NA,NA,NA,NA
	13	1.02289817640938	GOTERM_BP_ALL	GO:0000226:microtubule cytoskeleton organization	4	4.166666666666666	0.40355016082649986	91	428	16792	1.7245558180137621	1.0	0.9657466628227102	99.98832076625541	9851,4137,324,4130	NA,NA,NA,NA
	17	0.873987030938584	GOTERM_BP_ALL	GO:0048534:hematopoietic or lymphoid organ development	6	2025-06-01	0.40513006802188695	91	778	16792	1.423091047769711	1.0	0.9660178743391585	99.98885116127224	204851,9935,8874,114836,103,80762	NA,NA,NA,NA,NA,NA
	7	1.15747517534993	GOTERM_BP_ALL	GO:0043549:regulation of kinase activity	6	2025-06-01	0.41584138928789416	91	788	16792	1.4050315167066436	1.0	0.9692232555590721	99.99189127332541	5880,2246,55861,324,3690,103	NA,NA,NA,NA,NA,NA
	26	0.677021490850888	GOTERM_BP_ALL	GO:0016032:viral process	7	7.291666666666667	0.41608826478636185	91	966	16792	1.3371555980251633	1.0	0.9690130332959356	99.99195111298444	9830,1487,58487,3690,23367,103,926	NA,NA,NA,NA,NA,NA,NA
	13	1.02289817640938	GOTERM_BP_ALL	GO:0044089:positive regulation of cellular component biogenesis	4	4.166666666666666	0.42226722439522313	91	441	16792	1.6737185716777556	1.0	0.9707888966088991	99.99331999506667	255967,5880,4137,324	NA,NA,NA,NA
	26	0.677021490850888	GOTERM_BP_ALL	GO:0044764:multi-organism cellular process	7	7.291666666666667	0.42286846827798596	91	973	16792	1.3275357735789393	1.0	0.9707028872090911	99.99344076963162	9830,1487,58487,3690,23367,103,926	NA,NA,NA,NA,NA,NA,NA
	18	0.852312358595993	GOTERM_BP_ALL	GO:0009059:macromolecule biosynthetic process	30	31.25	0.4251593122100279	91	5175	16792	1.0697244784201305	1.0	0.9711644741411644	99.99388233609396	1869,4303,58487,8535,51496,9575,26100,5457,9830,284119,2246,23429,23133,103,1487,10036,204851,51586,9935,7525,7155,23367,3690,80854,9839,6197,146059,54778,546,10478	NA,NA,NA,NA,NA,NA,NA,NA,NA,NA,NA,NA,NA,NA,NA,NA,NA,NA,NA,NA,NA,NA,NA,NA,NA,NA,NA,NA,NA,NA
	18	0.852312358595993	GOTERM_BP_ALL	GO:0051726:regulation of cell cycle	7	7.291666666666667	0.42577187826592233	91	976	16792	1.323455233291299	1.0	0.9710836274959913	99.99399557008608	1487,1869,4303,546,7155,324,5457	NA,NA,NA,NA,NA,NA,NA
	14	0.920448930616952	GOTERM_BP_ALL	GO:0007267:cell-cell signaling	10	10.416666666666668	0.42648050444623536	91	1517	16792	1.2163973139582895	1.0	0.971034122899254	99.99412409504244	773,4857,4082,1452,8874,324,9575,9066,55959,27253	NA,NA,NA,NA,NA,NA,NA,NA,NA,NA
	15	0.908443663138157	GOTERM_BP_ALL	GO:0007267:cell-cell signaling	10	10.416666666666668	0.42648050444623536	91	1517	16792	1.2163973139582895	1.0	0.971034122899254	99.99412409504244	773,4857,4082,1452,8874,324,9575,9066,55959,27253	NA,NA,NA,NA,NA,NA,NA,NA,NA,NA
	31	0.232810030094515	GOTERM_BP_ALL	GO:0007267:cell-cell signaling	10	10.416666666666668	0.42648050444623536	91	1517	16792	1.2163973139582895	1.0	0.971034122899254	99.99412409504244	773,4857,4082,1452,8874,324,9575,9066,55959,27253	NA,NA,NA,NA,NA,NA,NA,NA,NA,NA
	17	0.873987030938584	GOTERM_BP_ALL	GO:0006952:defense response	10	10.416666666666668	0.4272666352465877	91	1518	16792	1.2155959982046938	1.0	0.9710100150358952	99.9942636403833	9830,6197,7525,9575,114836,103,926,7133,80762,51552	NA,NA,NA,NA,NA,NA,NA,NA,NA,NA
	18	0.852312358595993	GOTERM_BP_ALL	GO:0034645:cellular macromolecule biosynthetic process	29	30.208333333333332	0.4356050306017715	91	5012	16792	1.0676968681757188	1.0	0.9733298538572704	99.99556363596271	1869,4303,58487,8535,51496,9575,26100,5457,9830,284119,2246,23429,23133,103,1487,10036,204851,51586,9935,7525,7155,23367,80854,9839,6197,146059,54778,546,10478	NA,NA,NA,NA,NA,NA,NA,NA,NA,NA,NA,NA,NA,NA,NA,NA,NA,NA,NA,NA,NA,NA,NA,NA,NA,NA,NA,NA,NA
	13	1.02289817640938	GOTERM_BP_ALL	GO:0044087:regulation of cellular component biogenesis	6	2025-06-01	0.4361174258928804	91	807	16792	1.3719514686057437	1.0	0.973223577202739	99.9956336846194	91663,255967,5880,4137,324,6709	NA,NA,NA,NA,NA,NA
	18	0.852312358595993	GOTERM_BP_ALL	GO:0016070:RNA metabolic process	27	28.125	0.4380451507764257	91	4648	16792	1.0719108774186226	1.0	0.973282857191941	99.99588798938171	4857,4303,1869,58487,51496,8535,9575,5457,9830,255967,284119,2246,23429,103,23133,1487,204851,51586,9935,22826,7525,80854,9839,6197,54778,546,58155	NA,NA,NA,NA,NA,NA,NA,NA,NA,NA,NA,NA,NA,NA,NA,NA,NA,NA,NA,NA,NA,NA,NA,NA,NA,NA,NA
	3	1.49130462423563	GOTERM_BP_ALL	GO:2000026:regulation of multicellular organismal development	11	11.458333333333332	0.44363768075863536	91	1721	16792	1.1794318406753037	1.0	0.9746635946050595	99.99654903981127	91663,773,4303,204851,2246,4137,9935,9575,55959,80762,5457	NA,NA,NA,NA,NA,NA,NA,NA,NA,NA,NA
	23	0.731064717439177	GOTERM_BP_ALL	GO:2000026:regulation of multicellular organismal development	11	11.458333333333332	0.44363768075863536	91	1721	16792	1.1794318406753037	1.0	0.9746635946050595	99.99654903981127	91663,773,4303,204851,2246,4137,9935,9575,55959,80762,5457	NA,NA,NA,NA,NA,NA,NA,NA,NA,NA,NA
	16	0.877857633899693	GOTERM_BP_ALL	GO:0006259:DNA metabolic process	7	7.291666666666667	0.4441159589560498	91	995	16792	1.2981832238113646	1.0	0.9745525680536595	99.99660065602347	146059,10036,54778,546,5887,7155,80762	NA,NA,NA,NA,NA,NA,NA
	26	0.677021490850888	GOTERM_BP_ALL	GO:0044419:interspecies interaction between organisms	7	7.291666666666667	0.44700396852843455	91	998	16792	1.29428086943117	1.0	0.9751254029490575	99.99689719087036	9830,1487,58487,3690,23367,103,926	NA,NA,NA,NA,NA,NA,NA
	26	0.677021490850888	GOTERM_BP_ALL	GO:0044403:symbiosis, encompassing mutualism through parasitism	7	7.291666666666667	0.44700396852843455	91	998	16792	1.29428086943117	1.0	0.9751254029490575	99.99689719087036	9830,1487,58487,3690,23367,103,926	NA,NA,NA,NA,NA,NA,NA
	17	0.873987030938584	GOTERM_BP_ALL	GO:0002520:immune system development	6	2025-06-01	0.4509712641332989	91	821	16792	1.3485564374723937	1.0	0.9759816890325708	99.99726496956686	204851,9935,8874,114836,103,80762	NA,NA,NA,NA,NA,NA
	11	1.06063138835767	GOTERM_BP_ALL	GO:0070887:cellular response to chemical stimulus	16	16.666666666666664	0.45153366382307614	91	2648	16792	1.1149696225224925	1.0	0.9758985369204326	99.99731364902098	5880,1869,204851,4303,51496,7525,3690,9575,55959,7133,51552,1729,2246,54778,546,103	NA,NA,NA,NA,NA,NA,NA,NA,NA,NA,NA,NA,NA,NA,NA,NA
	14	0.920448930616952	GOTERM_BP_ALL	GO:0070887:cellular response to chemical stimulus	16	16.666666666666664	0.45153366382307614	91	2648	16792	1.1149696225224925	1.0	0.9758985369204326	99.99731364902098	5880,1869,204851,4303,51496,7525,3690,9575,55959,7133,51552,1729,2246,54778,546,103	NA,NA,NA,NA,NA,NA,NA,NA,NA,NA,NA,NA,NA,NA,NA,NA
	15	0.908443663138157	GOTERM_BP_ALL	GO:0070887:cellular response to chemical stimulus	16	16.666666666666664	0.45153366382307614	91	2648	16792	1.1149696225224925	1.0	0.9758985369204326	99.99731364902098	5880,1869,204851,4303,51496,7525,3690,9575,55959,7133,51552,1729,2246,54778,546,103	NA,NA,NA,NA,NA,NA,NA,NA,NA,NA,NA,NA,NA,NA,NA,NA
	18	0.852312358595993	GOTERM_BP_ALL	GO:0070887:cellular response to chemical stimulus	16	16.666666666666664	0.45153366382307614	91	2648	16792	1.1149696225224925	1.0	0.9758985369204326	99.99731364902098	5880,1869,204851,4303,51496,7525,3690,9575,55959,7133,51552,1729,2246,54778,546,103	NA,NA,NA,NA,NA,NA,NA,NA,NA,NA,NA,NA,NA,NA,NA,NA
	32	0.186817509339153	GOTERM_BP_ALL	GO:0055080:cation homeostasis	5	5.208333333333334	0.4538627476670152	91	643	16792	1.4348948097004086	1.0	0.9762940945138183	99.99750668332781	773,57835,1729,160335,80762	NA,NA,NA,NA,NA
	3	1.49130462423563	GOTERM_BP_ALL	GO:0051239:regulation of multicellular organismal process	16	16.666666666666664	0.45835636055573675	91	2659	16792	1.1103571118614368	1.0	0.977250524911182	99.99784273872832	91663,773,204851,4303,4137,9935,3690,9575,9066,55959,5457,2246,53826,114836,80762,5592	NA,NA,NA,NA,NA,NA,NA,NA,NA,NA,NA,NA,NA,NA,NA,NA
	10	1.1275990318616	GOTERM_BP_ALL	GO:0051239:regulation of multicellular organismal process	16	16.666666666666664	0.45835636055573675	91	2659	16792	1.1103571118614368	1.0	0.977250524911182	99.99784273872832	91663,773,204851,4303,4137,9935,3690,9575,9066,55959,5457,2246,53826,114836,80762,5592	NA,NA,NA,NA,NA,NA,NA,NA,NA,NA,NA,NA,NA,NA,NA,NA
	23	0.731064717439177	GOTERM_BP_ALL	GO:0051239:regulation of multicellular organismal process	16	16.666666666666664	0.45835636055573675	91	2659	16792	1.1103571118614368	1.0	0.977250524911182	99.99784273872832	91663,773,204851,4303,4137,9935,3690,9575,9066,55959,5457,2246,53826,114836,80762,5592	NA,NA,NA,NA,NA,NA,NA,NA,NA,NA,NA,NA,NA,NA,NA,NA
	24	0.720451689723765	GOTERM_BP_ALL	GO:0051239:regulation of multicellular organismal process	16	16.666666666666664	0.45835636055573675	91	2659	16792	1.1103571118614368	1.0	0.977250524911182	99.99784273872832	91663,773,204851,4303,4137,9935,3690,9575,9066,55959,5457,2246,53826,114836,80762,5592	NA,NA,NA,NA,NA,NA,NA,NA,NA,NA,NA,NA,NA,NA,NA,NA
	17	0.873987030938584	GOTERM_BP_ALL	GO:0051707:response to other organism	6	2025-06-01	0.45941822318162606	91	829	16792	1.3355426238417796	1.0	0.9773004885897016	99.99791565809177	6197,58487,103,926,7133,51552	NA,NA,NA,NA,NA,NA
	17	0.873987030938584	GOTERM_BP_ALL	GO:0043207:response to external biotic stimulus	6	2025-06-01	0.45941822318162606	91	829	16792	1.3355426238417796	1.0	0.9773004885897016	99.99791565809177	6197,58487,103,926,7133,51552	NA,NA,NA,NA,NA,NA
	8	1.15185496474792	GOTERM_BP_ALL	GO:0043085:positive regulation of catalytic activity	10	10.416666666666668	0.459441363678641	91	1559	16792	1.1836271489895607	1.0	0.9770816364683061	99.99791722099303	9771,9135,2246,55188,2665,8874,394,3690,23787,6709	NA,NA,NA,NA,NA,NA,NA,NA,NA,NA
	33	0.152093617342711	GOTERM_BP_ALL	GO:0006820:anion transport	4	4.166666666666666	0.46049651433125904	91	468	16792	1.5771578848501926	1.0	0.9771309594127751	99.99798732302303	773,57835,6541,10478	NA,NA,NA,NA
	18	0.852312358595993	GOTERM_BP_ALL	GO:0097659:nucleic acid-templated transcription	22	22.916666666666664	0.4617472377237933	91	3771	16792	1.0765325896590814	1.0	0.9772310184015544	99.99806753669358	1487,1869,204851,4303,51586,58487,9935,8535,51496,7525,9575,80854,5457,9839,9830,284119,6197,2246,54778,546,23429,23133	NA,NA,NA,NA,NA,NA,NA,NA,NA,NA,NA,NA,NA,NA,NA,NA,NA,NA,NA,NA,NA,NA
	15	0.908443663138157	GOTERM_BP_ALL	GO:0009306:protein secretion	4	4.166666666666666	0.46189315301356604	91	469	16792	1.573795074861173	1.0	0.977045330070563	99.99807669590955	773,4082,9575,9066	NA,NA,NA,NA
	32	0.186817509339153	GOTERM_BP_ALL	GO:0098771:inorganic ion homeostasis	5	5.208333333333334	0.47165900416059836	91	658	16792	1.4021844416981195	1.0	0.979053912949894	99.9986047002266	773,57835,1729,160335,80762	NA,NA,NA,NA,NA
	7	1.15747517534993	GOTERM_BP_ALL	GO:0042325:regulation of phosphorylation	9	9.375	0.47348007988575347	91	1393	16792	1.1922090830920693	1.0	0.979282116661517	99.99868661534724	91663,5880,2246,55861,7525,324,3690,103,7133	NA,NA,NA,NA,NA,NA,NA,NA,NA
	18	0.852312358595993	GOTERM_BP_ALL	GO:0042325:regulation of phosphorylation	9	9.375	0.47348007988575347	91	1393	16792	1.1922090830920693	1.0	0.979282116661517	99.99868661534724	91663,5880,2246,55861,7525,324,3690,103,7133	NA,NA,NA,NA,NA,NA,NA,NA,NA
	11	1.06063138835767	GOTERM_BP_ALL	GO:0072594:establishment of protein localization to organelle	5	5.208333333333334	0.481067977945869	91	666	16792	1.3853413853413852	1.0	0.9808288559769596	99.99898159160647	5880,28972,1869,103,55959	NA,NA,NA,NA,NA
	10	1.1275990318616	GOTERM_BP_ALL	GO:0060284:regulation of cell development	6	2025-06-01	0.48246331536785203	91	851	16792	1.3010162575379967	1.0	0.9809454750268636	99.99902852429352	91663,773,4137,8874,9575,5457	NA,NA,NA,NA,NA,NA
	13	1.02289817640938	GOTERM_BP_ALL	GO:0090066:regulation of anatomical structure size	4	4.166666666666666	0.4826570917320144	91	484	16792	1.5250204341113434	1.0	0.9807956638171755	99.99903487838745	91663,4137,5592,6709	NA,NA,NA,NA
	27	0.632310087372761	GOTERM_BP_ALL	GO:0016071:mRNA metabolic process	5	5.208333333333334	0.4880839333436972	91	672	16792	1.3729722658294086	1.0	0.981787939643363	99.99919770899935	255967,4857,22826,58155,103	NA,NA,NA,NA,NA
	18	0.852312358595993	GOTERM_BP_ALL	GO:0008152:metabolic process	61	63.541666666666664	0.492136855189478	91	11075	16792	1.016358990896237	1.0	0.9824545516101257	99.9993020216913	91663,4857,4303,1869,57538,8535,9830,255967,284119,28972,2246,5887,23133,773,1487,57835,5880,204851,3690,23367,55959,7133,27328,6197,546,10478,2665,58155,5592,23787,1452,58487,55861,51496,10322,8760,9575,11174,26100,5457,6709,84196,23429,6642,103,80762,10036,51586,9935,22826,26090,7525,26135,7155,324,80854,9839,146059,54778,147339,64795	NA,NA,NA,NA,NA,NA,NA,NA,NA,NA,NA,NA,NA,NA,NA,NA,NA,NA,NA,NA,NA,NA,NA,NA,NA,NA,NA,NA,NA,NA,NA,NA,NA,NA,NA,NA,NA,NA,NA,NA,NA,NA,NA,NA,NA,NA,NA,NA,NA,NA,NA,NA,NA,NA,NA,NA,NA,NA,NA,NA,NA
	24	0.720451689723765	GOTERM_BP_ALL	GO:0048514:blood vessel morphogenesis	4	4.166666666666666	0.4922214556514157	91	491	16792	1.5032787985944809	1.0	0.9822920713670308	99.99930405627363	4303,204851,2246,3690	NA,NA,NA,NA
	7	1.15747517534993	GOTERM_BP_ALL	GO:0051248:negative regulation of protein metabolic process	7	7.291666666666667	0.49558139881182195	91	1049	16792	1.2313558700593972	1.0	0.9828026121153906	99.9993804857477	91663,1487,6197,55861,324,3690,103	NA,NA,NA,NA,NA,NA,NA
	11	1.06063138835767	GOTERM_BP_ALL	GO:0044802:single-organism membrane organization	6	2025-06-01	0.49799640663719336	91	866	16792	1.2784813339085856	1.0	0.9831129909929011	99.99943045376898	91663,773,1869,4628,9066,23787	NA,NA,NA,NA,NA,NA
	7	1.15747517534993	GOTERM_BP_ALL	GO:0019220:regulation of phosphate metabolic process	10	10.416666666666668	0.4991004355318661	91	1610	16792	1.1461333697358542	1.0	0.9831598251820025	99.99945200812117	27328,91663,5880,2246,55861,7525,324,3690,103,7133	NA,NA,NA,NA,NA,NA,NA,NA,NA,NA
	18	0.852312358595993	GOTERM_BP_ALL	GO:0019220:regulation of phosphate metabolic process	10	10.416666666666668	0.4991004355318661	91	1610	16792	1.1461333697358542	1.0	0.9831598251820025	99.99945200812117	27328,91663,5880,2246,55861,7525,324,3690,103,7133	NA,NA,NA,NA,NA,NA,NA,NA,NA,NA
	7	1.15747517534993	GOTERM_BP_ALL	GO:0051174:regulation of phosphorus metabolic process	10	10.416666666666668	0.49987181921338414	91	1611	16792	1.1454219275448325	1.0	0.9831408095652054	99.9994666091126	27328,91663,5880,2246,55861,7525,324,3690,103,7133	NA,NA,NA,NA,NA,NA,NA,NA,NA,NA
	18	0.852312358595993	GOTERM_BP_ALL	GO:0051174:regulation of phosphorus metabolic process	10	10.416666666666668	0.49987181921338414	91	1611	16792	1.1454219275448325	1.0	0.9831408095652054	99.9994666091126	27328,91663,5880,2246,55861,7525,324,3690,103,7133	NA,NA,NA,NA,NA,NA,NA,NA,NA,NA
	17	0.873987030938584	GOTERM_BP_ALL	GO:0009607:response to biotic stimulus	6	2025-06-01	0.5051890457438626	91	873	16792	1.2682300517352063	1.0	0.9840053893020999	99.99955771304444	6197,58487,103,926,7133,51552	NA,NA,NA,NA,NA,NA
	17	0.873987030938584	GOTERM_BP_ALL	GO:0050865:regulation of cell activation	4	4.166666666666666	0.5057372432968505	91	501	16792	1.4732732337522758	1.0	0.9839446877677742	99.9995662212191	5880,7525,5592,80762	NA,NA,NA,NA
	28	0.508022463734563	GOTERM_BP_ALL	GO:0007283:spermatogenesis	4	4.166666666666666	0.5084188609637634	91	503	16792	1.4674152884888472	1.0	0.9841248583920751	99.99960566304183	1869,546,5887,9575	NA,NA,NA,NA
	28	0.508022463734563	GOTERM_BP_ALL	GO:0048232:male gamete generation	4	4.166666666666666	0.5097569199421355	91	504	16792	1.464503750218036	1.0	0.98421403230683	99.99962405441562	1869,546,5887,9575	NA,NA,NA,NA
	11	1.06063138835767	GOTERM_BP_ALL	GO:1902582:single-organism intracellular transport	5	5.208333333333334	0.5146248521992469	91	695	16792	1.327535773578939	1.0	0.9846367805184151	99.9996843672583	91663,4137,103,9066,55959	NA,NA,NA,NA,NA
	18	0.852312358595993	GOTERM_BP_ALL	GO:0071396:cellular response to lipid	4	4.166666666666666	0.5164193784545034	91	509	16792	1.450117662298409	1.0	0.9848069174876041	99.99970420286408	1869,7525,9575,7133	NA,NA,NA,NA
	18	0.852312358595993	GOTERM_BP_ALL	GO:0044237:cellular metabolic process	56	58.333333333333336	0.5185615433469275	91	10202	16792	1.0128933994842642	1.0	0.9848839953288759	99.99972634212178	91663,4857,1869,4303,57538,8535,9830,255967,284119,28972,2246,5887,23133,773,1487,5880,204851,3690,23367,55959,7133,27328,6197,546,10478,58155,5592,23787,1452,58487,55861,51496,8760,9575,5457,6709,26100,84196,23429,6642,103,80762,10036,51586,22826,9935,26090,7525,7155,324,80854,9839,146059,54778,147339,64795	NA,NA,NA,NA,NA,NA,NA,NA,NA,NA,NA,NA,NA,NA,NA,NA,NA,NA,NA,NA,NA,NA,NA,NA,NA,NA,NA,NA,NA,NA,NA,NA,NA,NA,NA,NA,NA,NA,NA,NA,NA,NA,NA,NA,NA,NA,NA,NA,NA,NA,NA,NA,NA,NA,NA,NA
	32	0.186817509339153	GOTERM_BP_ALL	GO:0050801:ion homeostasis	5	5.208333333333334	0.5191793739738741	91	699	16792	1.3199390023424358	1.0	0.9848411800911137	99.99973243108451	773,57835,1729,160335,80762	NA,NA,NA,NA,NA
	10	1.1275990318616	GOTERM_BP_ALL	GO:0044772:mitotic cell cycle phase transition	4	4.166666666666666	0.5230346936285937	91	514	16792	1.436011459357763	1.0	0.9853742850052088	99.99976763510702	1869,4303,324,23133	NA,NA,NA,NA
	18	0.852312358595993	GOTERM_BP_ALL	GO:0044772:mitotic cell cycle phase transition	4	4.166666666666666	0.5230346936285937	91	514	16792	1.436011459357763	1.0	0.9853742850052088	99.99976763510702	1869,4303,324,23133	NA,NA,NA,NA
	32	0.186817509339153	GOTERM_BP_ALL	GO:0042592:homeostatic process	10	10.416666666666668	0.52591191719293	91	1645	16792	1.1217475533584955	1.0	0.9857245838483942	99.99979101034067	773,5880,57835,1729,9935,160335,546,3690,103,80762	NA,NA,NA,NA,NA,NA,NA,NA,NA,NA
	11	1.06063138835767	GOTERM_BP_ALL	GO:1904951:positive regulation of establishment of protein localization	4	4.166666666666666	0.5269808438267665	91	517	16792	1.4276787042744492	1.0	0.985761381115307	99.99979911524693	5880,1869,51496,55959	NA,NA,NA,NA
	15	0.908443663138157	GOTERM_BP_ALL	GO:1904951:positive regulation of establishment of protein localization	4	4.166666666666666	0.5269808438267665	91	517	16792	1.4276787042744492	1.0	0.985761381115307	99.99979911524693	5880,1869,51496,55959	NA,NA,NA,NA
	7	1.15747517534993	GOTERM_BP_ALL	GO:0030162:regulation of proteolysis	5	5.208333333333334	0.5293561924942058	91	708	16792	1.3031601167194389	1.0	0.9860196221558362	99.99981607729235	6197,1452,5887,7133,23787	NA,NA,NA,NA,NA
	14	0.920448930616952	GOTERM_BP_ALL	GO:0048584:positive regulation of response to stimulus	12	2020-05-12	0.5328837229411763	91	2030	16792	1.0908027932658475	1.0	0.986463756860365	99.99983879367166	6197,5880,1869,2246,54778,7525,3690,9575,114836,55959,7133,80762	NA,NA,NA,NA,NA,NA,NA,NA,NA,NA,NA,NA
	17	0.873987030938584	GOTERM_BP_ALL	GO:0048584:positive regulation of response to stimulus	12	2020-05-12	0.5328837229411763	91	2030	16792	1.0908027932658475	1.0	0.986463756860365	99.99983879367166	6197,5880,1869,2246,54778,7525,3690,9575,114836,55959,7133,80762	NA,NA,NA,NA,NA,NA,NA,NA,NA,NA,NA,NA
	18	0.852312358595993	GOTERM_BP_ALL	GO:0048584:positive regulation of response to stimulus	12	2020-05-12	0.5328837229411763	91	2030	16792	1.0908027932658475	1.0	0.986463756860365	99.99983879367166	6197,5880,1869,2246,54778,7525,3690,9575,114836,55959,7133,80762	NA,NA,NA,NA,NA,NA,NA,NA,NA,NA,NA,NA
	18	0.852312358595993	GOTERM_BP_ALL	GO:0032774:RNA biosynthetic process	22	22.916666666666664	0.5340127235671963	91	3905	16792	1.039591394520972	1.0	0.9865090591003934	99.9998454864477	1487,1869,204851,4303,51586,58487,9935,8535,51496,7525,9575,80854,5457,9839,9830,284119,6197,2246,54778,546,23429,23133	NA,NA,NA,NA,NA,NA,NA,NA,NA,NA,NA,NA,NA,NA,NA,NA,NA,NA,NA,NA,NA,NA
	17	0.873987030938584	GOTERM_BP_ALL	GO:0080134:regulation of response to stress	8	8.333333333333332	0.5390588203634149	91	1285	16792	1.1488091674862104	1.0	0.9871794799178251	99.99987232411286	6197,9575,114836,103,926,7133,5592,80762	NA,NA,NA,NA,NA,NA,NA,NA
	7	1.15747517534993	GOTERM_BP_ALL	GO:0044092:negative regulation of molecular function	7	7.291666666666667	0.5427678220137081	91	1100	16792	1.1742657342657346	1.0	0.9876200179800543	99.99988917798332	27328,6197,1869,55861,324,103,80762	NA,NA,NA,NA,NA,NA,NA
	18	0.852312358595993	GOTERM_BP_ALL	GO:0006139:nucleobase-containing compound metabolic process	32	33.33333333333333	0.5445118236290015	91	5794	16792	1.019136886585972	1.0	0.9876265889797796	99.9998963561012	4857,1869,4303,58487,8535,51496,9575,5457,9830,255967,284119,2246,5887,23429,23133,103,80762,1487,10036,204851,51586,22826,9935,7525,7155,80854,9839,6197,146059,54778,546,58155	NA,NA,NA,NA,NA,NA,NA,NA,NA,NA,NA,NA,NA,NA,NA,NA,NA,NA,NA,NA,NA,NA,NA,NA,NA,NA,NA,NA,NA,NA,NA,NA
	11	1.06063138835767	GOTERM_BP_ALL	GO:1902580:single-organism cellular localization	7	7.291666666666667	0.5445824053878858	91	1102	16792	1.1721345804830379	1.0	0.9875082322125743	99.99989663716707	91663,773,1869,4137,103,9066,55959	NA,NA,NA,NA,NA,NA,NA
	13	1.02289817640938	GOTERM_BP_ALL	GO:0071822:protein complex subunit organization	10	10.416666666666668	0.5477886163929131	91	1674	16792	1.1023146507017474	1.0	0.9878645369308885	99.99990867308787	91663,23243,10036,1729,4137,1452,546,324,55752,6709	NA,NA,NA,NA,NA,NA,NA,NA,NA,NA
	11	1.06063138835767	GOTERM_BP_ALL	GO:0051050:positive regulation of transport	6	2025-06-01	0.5524101312417027	91	920	16792	1.203440038222647	1.0	0.9884169501217722	99.99992371747557	5880,1869,51496,8874,9066,55959	NA,NA,NA,NA,NA,NA
	15	0.908443663138157	GOTERM_BP_ALL	GO:0051050:positive regulation of transport	6	2025-06-01	0.5524101312417027	91	920	16792	1.203440038222647	1.0	0.9884169501217722	99.99992371747557	5880,1869,51496,8874,9066,55959	NA,NA,NA,NA,NA,NA
	10	1.1275990318616	GOTERM_BP_ALL	GO:0044770:cell cycle phase transition	4	4.166666666666666	0.56544788444468	91	547	16792	1.349378226891938	1.0	0.9900611773863791	99.99995455773228	1869,4303,324,23133	NA,NA,NA,NA
	18	0.852312358595993	GOTERM_BP_ALL	GO:0044770:cell cycle phase transition	4	4.166666666666666	0.56544788444468	91	547	16792	1.349378226891938	1.0	0.9900611773863791	99.99995455773228	1869,4303,324,23133	NA,NA,NA,NA
	17	0.873987030938584	GOTERM_BP_ALL	GO:0002376:immune system process	14	14.583333333333334	0.570839789645105	91	2465	16792	1.048026213137775	1.0	0.9906223552556552	99.99996348731835	9830,6197,5880,204851,9935,7525,8874,81609,3690,114836,103,926,7133,80762	NA,NA,NA,NA,NA,NA,NA,NA,NA,NA,NA,NA,NA,NA
	20	0.825919644854341	GOTERM_BP_ALL	GO:1902531:regulation of intracellular signal transduction	10	10.416666666666668	0.5773525412963986	91	1714	16792	1.0765896880249273	1.0	0.9912851725383635	99.99997206998543	91663,5880,204851,2246,2665,8874,394,7133,80762,5457	NA,NA,NA,NA,NA,NA,NA,NA,NA,NA
	32	0.186817509339153	GOTERM_BP_ALL	GO:0055065:metal ion homeostasis	4	4.166666666666666	0.5790792328052036	91	558	16792	1.3227775808420972	1.0	0.9913842732297405	99.99997400336568	773,1729,160335,80762	NA,NA,NA,NA
	18	0.852312358595993	GOTERM_BP_ALL	GO:0071704:organic substance metabolic process	58	60.416666666666664	0.5809524167950952	91	10707	16792	0.9995884380866167	1.0	0.9914988822777289	99.99997595774904	91663,4857,1869,4303,57538,8535,9830,255967,284119,28972,2246,5887,23133,773,1487,57835,5880,204851,3690,23367,55959,7133,6197,546,10478,58155,5592,23787,1452,58487,55861,51496,8760,9575,11174,26100,5457,6709,84196,23429,6642,103,80762,10036,51586,9935,22826,26090,7525,26135,7155,324,80854,9839,146059,54778,147339,64795	NA,NA,NA,NA,NA,NA,NA,NA,NA,NA,NA,NA,NA,NA,NA,NA,NA,NA,NA,NA,NA,NA,NA,NA,NA,NA,NA,NA,NA,NA,NA,NA,NA,NA,NA,NA,NA,NA,NA,NA,NA,NA,NA,NA,NA,NA,NA,NA,NA,NA,NA,NA,NA,NA,NA,NA,NA,NA
	18	0.852312358595993	GOTERM_BP_ALL	GO:0031401:positive regulation of protein modification process	7	7.291666666666667	0.5810879937120509	91	1143	16792	1.130089508042264	1.0	0.9914195215898801	99.99997609368741	1487,2246,54778,7525,3690,7133,80762	NA,NA,NA,NA,NA,NA,NA
	11	1.06063138835767	GOTERM_BP_ALL	GO:1903827:regulation of cellular protein localization	4	4.166666666666666	0.5839707695226878	91	562	16792	1.3133627937898402	1.0	0.991645265605057	99.99997881823171	5880,1869,51496,55959	NA,NA,NA,NA
	15	0.908443663138157	GOTERM_BP_ALL	GO:1903827:regulation of cellular protein localization	4	4.166666666666666	0.5839707695226878	91	562	16792	1.3133627937898402	1.0	0.991645265605057	99.99997881823171	5880,1869,51496,55959	NA,NA,NA,NA
	30	0.403488541472577	GOTERM_BP_ALL	GO:0030855:epithelial cell differentiation	4	4.166666666666666	0.5851881512319321	91	563	16792	1.3110300001951867	1.0	0.9916861136551306	99.99997987846959	91663,57835,546,9575	NA,NA,NA,NA
	7	1.15747517534993	GOTERM_BP_ALL	GO:0051338:regulation of transferase activity	6	2025-06-01	0.5861749106314678	91	955	16792	1.1593349059317646	1.0	0.9917018780478127	99.99998070092494	5880,2246,55861,324,3690,103	NA,NA,NA,NA,NA,NA
	24	0.720451689723765	GOTERM_BP_ALL	GO:0048646:anatomical structure formation involved in morphogenesis	7	7.291666666666667	0.5880465577091892	91	1151	16792	1.1222348459533518	1.0	0.9918135298480708	99.99998217458798	773,4303,204851,2246,4628,3690,7798	NA,NA,NA,NA,NA,NA,NA
	5	1.17676488274639	GOTERM_BP_ALL	GO:0016567:protein ubiquitination	5	5.208333333333334	0.5965035559692631	91	770	16792	1.198230341087484	1.0	0.9926008139784988	99.99998760672014	54778,23429,147339,80762,64795	NA,NA,NA,NA,NA
	32	0.186817509339153	GOTERM_BP_ALL	GO:0030003:cellular cation homeostasis	4	4.166666666666666	0.5972398060698465	91	573	16792	1.2881498954797386	1.0	0.9925906191720805	99.99998799705968	773,57835,1729,80762	NA,NA,NA,NA
	17	0.873987030938584	GOTERM_BP_ALL	GO:0006955:immune response	9	9.375	0.598816507216259	91	1551	16792	1.0707590282058366	1.0	0.9926636761354363	99.99998879433319	9830,6197,5880,7525,114836,103,926,7133,80762	NA,NA,NA,NA,NA,NA,NA,NA,NA
	13	1.02289817640938	GOTERM_BP_ALL	GO:0043623:cellular protein complex assembly	4	4.166666666666666	0.5996232878707205	91	575	16792	1.2836693741041567	1.0	0.9926608310593166	99.99998918271147	91663,1729,4137,6709	NA,NA,NA,NA
	18	0.852312358595993	GOTERM_BP_ALL	GO:0046483:heterocycle metabolic process	32	33.33333333333333	0.6027614200209275	91	5919	16792	0.9976143133771112	1.0	0.9928044884440337	99.99999057598397	4857,1869,4303,58487,8535,51496,9575,5457,9830,255967,284119,2246,5887,23429,23133,103,80762,1487,10036,204851,51586,22826,9935,7525,7155,80854,9839,6197,146059,54778,546,58155	NA,NA,NA,NA,NA,NA,NA,NA,NA,NA,NA,NA,NA,NA,NA,NA,NA,NA,NA,NA,NA,NA,NA,NA,NA,NA,NA,NA,NA,NA,NA,NA
	24	0.720451689723765	GOTERM_BP_ALL	GO:0009888:tissue development	10	10.416666666666668	0.607504787334922	91	1756	16792	1.0508398207714837	1.0	0.99309793934391	99.99999236483751	91663,57835,2246,546,4628,3690,9575,55959,7798,5457	NA,NA,NA,NA,NA,NA,NA,NA,NA,NA
	30	0.403488541472577	GOTERM_BP_ALL	GO:0009888:tissue development	10	10.416666666666668	0.607504787334922	91	1756	16792	1.0508398207714837	1.0	0.99309793934391	99.99999236483751	91663,57835,2246,546,4628,3690,9575,55959,7798,5457	NA,NA,NA,NA,NA,NA,NA,NA,NA,NA
	18	0.852312358595993	GOTERM_BP_ALL	GO:0000280:nuclear division	4	4.166666666666666	0.6090668011452405	91	583	16792	1.2660547000169642	1.0	0.9931663533677283	99.9999928801308	1452,546,7155,324	NA,NA,NA,NA
	25	0.677338593807157	GOTERM_BP_ALL	GO:0097190:apoptotic signaling pathway	4	4.166666666666666	0.6090668011452405	91	583	16792	1.2660547000169642	1.0	0.9931663533677283	99.9999928801308	1869,204851,64393,7133	NA,NA,NA,NA
	18	0.852312358595993	GOTERM_BP_ALL	GO:0034641:cellular nitrogen compound metabolic process	35	36.45833333333333	0.6134980575737274	91	6505	16792	0.9928457399633418	1.0	0.9934942775364151	99.99999416932822	4857,1869,4303,58487,8535,51496,9575,5457,9830,255967,284119,28972,2246,5887,23429,23133,103,80762,1487,10036,204851,51586,9935,22826,7525,7155,23367,80854,9839,6197,146059,54778,546,10478,58155	NA,NA,NA,NA,NA,NA,NA,NA,NA,NA,NA,NA,NA,NA,NA,NA,NA,NA,NA,NA,NA,NA,NA,NA,NA,NA,NA,NA,NA,NA,NA,NA,NA,NA,NA
	17	0.873987030938584	GOTERM_BP_ALL	GO:0002682:regulation of immune system process	8	8.333333333333332	0.6148902703269833	91	1378	16792	1.0712770538605083	1.0	0.9935447027470751	99.99999452660295	6197,5880,9935,7525,114836,103,926,80762	NA,NA,NA,NA,NA,NA,NA,NA
	32	0.186817509339153	GOTERM_BP_ALL	GO:0006873:cellular ion homeostasis	4	4.166666666666666	0.6148950377786583	91	588	16792	1.2552889287583167	1.0	0.9934718907714002	99.99999452779012	773,57835,1729,80762	NA,NA,NA,NA
	7	1.15747517534993	GOTERM_BP_ALL	GO:0032269:negative regulation of cellular protein metabolic process	6	2025-06-01	0.6203775725608908	91	992	16792	1.1160935838355193	1.0	0.9938778700867975	99.99999574358961	91663,1487,6197,55861,324,103	NA,NA,NA,NA,NA,NA
	18	0.852312358595993	GOTERM_BP_ALL	GO:0044238:primary metabolic process	55	57.291666666666664	0.6217728358598393	91	10243	16792	0.9908240739052024	1.0	0.9939265303454284	99.99999600954975	91663,4857,1869,4303,57538,8535,9830,255967,284119,28972,2246,5887,23133,773,1487,5880,204851,3690,23367,7133,6197,546,10478,58155,5592,23787,1452,58487,55861,51496,8760,9575,11174,5457,6709,26100,84196,23429,6642,103,80762,10036,51586,22826,9935,26090,7525,7155,324,80854,9839,146059,54778,147339,64795	NA,NA,NA,NA,NA,NA,NA,NA,NA,NA,NA,NA,NA,NA,NA,NA,NA,NA,NA,NA,NA,NA,NA,NA,NA,NA,NA,NA,NA,NA,NA,NA,NA,NA,NA,NA,NA,NA,NA,NA,NA,NA,NA,NA,NA,NA,NA,NA,NA,NA,NA,NA,NA,NA,NA
	18	0.852312358595993	GOTERM_BP_ALL	GO:0006725:cellular aromatic compound metabolic process	32	33.33333333333333	0.6236114508129231	91	5965	16792	0.9899210596612106	1.0	0.9940120553230701	99.99999633614703	4857,1869,4303,58487,8535,51496,9575,5457,9830,255967,284119,2246,5887,23429,23133,103,80762,1487,10036,204851,51586,22826,9935,7525,7155,80854,9839,6197,146059,54778,546,58155	NA,NA,NA,NA,NA,NA,NA,NA,NA,NA,NA,NA,NA,NA,NA,NA,NA,NA,NA,NA,NA,NA,NA,NA,NA,NA,NA,NA,NA,NA,NA,NA
	31	0.232810030094515	GOTERM_BP_ALL	GO:0099537:trans-synaptic signaling	4	4.166666666666666	0.6331588280753884	91	604	16792	1.2220362419037918	1.0	0.9947046954248014	99.99999766432599	773,4857,9066,27253	NA,NA,NA,NA
	31	0.232810030094515	GOTERM_BP_ALL	GO:0007268:chemical synaptic transmission	4	4.166666666666666	0.6331588280753884	91	604	16792	1.2220362419037918	1.0	0.9947046954248014	99.99999766432599	773,4857,9066,27253	NA,NA,NA,NA
	31	0.232810030094515	GOTERM_BP_ALL	GO:0098916:anterograde trans-synaptic signaling	4	4.166666666666666	0.6331588280753884	91	604	16792	1.2220362419037918	1.0	0.9947046954248014	99.99999766432599	773,4857,9066,27253	NA,NA,NA,NA
	31	0.232810030094515	GOTERM_BP_ALL	GO:0099536:synaptic signaling	4	4.166666666666666	0.6331588280753884	91	604	16792	1.2220362419037918	1.0	0.9947046954248014	99.99999766432599	773,4857,9066,27253	NA,NA,NA,NA
	18	0.852312358595993	GOTERM_BP_ALL	GO:0006807:nitrogen compound metabolic process	37	38.54166666666667	0.6434257478748988	91	6948	16792	0.9826592520893038	1.0	0.9953800157710047	99.99999857967133	4857,1869,4303,58487,8535,51496,9575,5457,9830,255967,284119,28972,2246,5887,23429,23133,103,80762,773,1487,10036,204851,51586,9935,22826,26090,7525,7155,23367,80854,9839,6197,146059,54778,546,10478,58155	NA,NA,NA,NA,NA,NA,NA,NA,NA,NA,NA,NA,NA,NA,NA,NA,NA,NA,NA,NA,NA,NA,NA,NA,NA,NA,NA,NA,NA,NA,NA,NA,NA,NA,NA,NA,NA
	25	0.677338593807157	GOTERM_BP_ALL	GO:0043066:negative regulation of apoptotic process	5	5.208333333333334	0.6445038762904862	91	818	16792	1.1279185362314945	1.0	0.9953979304944836	99.99999865307207	6197,773,8535,103,5457	NA,NA,NA,NA,NA
	35	0.10791349584821	GOTERM_BP_ALL	GO:0006518:peptide metabolic process	5	5.208333333333334	0.6445038762904862	91	818	16792	1.1279185362314945	1.0	0.9953979304944836	99.99999865307207	6197,28972,10478,23367,103	NA,NA,NA,NA,NA
	13	1.02289817640938	GOTERM_BP_ALL	GO:0007017:microtubule-based process	4	4.166666666666666	0.6486514495297555	91	618	16792	1.1943525729933497	1.0	0.9956183200177713	99.99999890343202	9851,4137,324,4130	NA,NA,NA,NA
	18	0.852312358595993	GOTERM_BP_ALL	GO:0048285:organelle fission	4	4.166666666666666	0.6529935966927941	91	622	16792	1.1866718490512704	1.0	0.9958423572653565	99.99999911813872	1452,546,7155,324	NA,NA,NA,NA
	24	0.720451689723765	GOTERM_BP_ALL	GO:0048729:tissue morphogenesis	4	4.166666666666666	0.6529935966927941	91	622	16792	1.1866718490512704	1.0	0.9958423572653565	99.99999911813872	2246,3690,7798,5457	NA,NA,NA,NA
	25	0.677338593807157	GOTERM_BP_ALL	GO:0043069:negative regulation of programmed cell death	5	5.208333333333334	0.654975026820987	91	829	16792	1.1129521865348162	1.0	0.9959147912191257	99.99999920233293	6197,773,8535,103,5457	NA,NA,NA,NA,NA
	28	0.508022463734563	GOTERM_BP_ALL	GO:0007276:gamete generation	4	4.166666666666666	0.6605018511317052	91	629	16792	1.1734656440538795	1.0	0.9961957342579529	99.99999939892069	1869,546,5887,9575	NA,NA,NA,NA
	17	0.873987030938584	GOTERM_BP_ALL	GO:0045087:innate immune response	5	5.208333333333334	0.6615331043068507	91	836	16792	1.1036332088963667	1.0	0.9962089915008843	99.99999943012399	9830,6197,7525,114836,103	NA,NA,NA,NA,NA
	7	1.15747517534993	GOTERM_BP_ALL	GO:0043086:negative regulation of catalytic activity	5	5.208333333333334	0.6643184675677191	91	839	16792	1.0996869638109208	1.0	0.9963220882697985	99.99999950694514	27328,6197,55861,324,103	NA,NA,NA,NA,NA
	10	1.1275990318616	GOTERM_BP_ALL	GO:0045597:positive regulation of cell differentiation	5	5.208333333333334	0.6661669371794257	91	841	16792	1.0970717748363408	1.0	0.9963808564760671	99.99999955241694	91663,6197,4137,8874,9839	NA,NA,NA,NA,NA
	35	0.10791349584821	GOTERM_BP_ALL	GO:0006412:translation	4	4.166666666666666	0.6731046264247423	91	641	16792	1.1514974884709677	1.0	0.9966684686995078	99.99999969021873	6197,10478,23367,103	NA,NA,NA,NA
	18	0.852312358595993	GOTERM_BP_ALL	GO:0008284:positive regulation of cell proliferation	5	5.208333333333334	0.6734931048219478	91	849	16792	1.0867342316105566	1.0	0.9966475243813838	99.99999969660665	5880,1869,204851,2246,3690	NA,NA,NA,NA,NA
	30	0.403488541472577	GOTERM_BP_ALL	GO:0060429:epithelium development	6	2025-06-01	0.6788103723112623	91	1060	16792	1.0444951275139953	1.0	0.9968776898379764	99.99999977246235	91663,57835,2246,546,9575,7798	NA,NA,NA,NA,NA,NA
	18	0.852312358595993	GOTERM_BP_ALL	GO:0033993:response to lipid	5	5.208333333333334	0.6833889760946179	91	860	16792	1.0728341426015846	1.0	0.9970606062989594	99.99999982307473	6197,1869,7525,9575,7133	NA,NA,NA,NA,NA
	35	0.10791349584821	GOTERM_BP_ALL	GO:0043043:peptide biosynthetic process	4	4.166666666666666	0.6992463418101788	91	667	16792	1.1066115294001353	1.0	0.9976444045008624	99.99999992809396	6197,10478,23367,103	NA,NA,NA,NA
	18	0.852312358595993	GOTERM_BP_ALL	GO:1901360:organic cyclic compound metabolic process	32	33.33333333333333	0.7025280509880073	91	6149	16792	0.9602990926783413	1.0	0.9977418255042014	99.99999994067049	4857,1869,4303,58487,8535,51496,9575,5457,9830,255967,284119,2246,5887,23429,23133,103,80762,1487,10036,204851,51586,22826,9935,7525,7155,80854,9839,6197,146059,54778,546,58155	NA,NA,NA,NA,NA,NA,NA,NA,NA,NA,NA,NA,NA,NA,NA,NA,NA,NA,NA,NA,NA,NA,NA,NA,NA,NA,NA,NA,NA,NA,NA,NA
	25	0.677338593807157	GOTERM_BP_ALL	GO:0060548:negative regulation of cell death	5	5.208333333333334	0.7151556585313847	91	897	16792	1.0285812292501255	1.0	0.9981595877439003	99.99999997225608	6197,773,8535,103,5457	NA,NA,NA,NA,NA
	27	0.632310087372761	GOTERM_BP_ALL	GO:0006396:RNA processing	5	5.208333333333334	0.7257594386708432	91	910	16792	1.0138872116894095	1.0	0.9984573315656641	99.99999998572872	255967,4857,22826,58155,103	NA,NA,NA,NA,NA
	14	0.920448930616952	GOTERM_BP_ALL	GO:0042221:response to chemical	21	21.875	0.7315258236482538	91	4117	16792	0.9412380187216234	1.0	0.9985934912110889	99.99999999016575	5880,1869,204851,4303,51496,7525,3690,9575,7133,80854,55959,6709,51552,6197,1729,2246,54778,546,4628,103,85004	NA,NA,NA,NA,NA,NA,NA,NA,NA,NA,NA,NA,NA,NA,NA,NA,NA,NA,NA,NA,NA
	18	0.852312358595993	GOTERM_BP_ALL	GO:0042221:response to chemical	21	21.875	0.7315258236482538	91	4117	16792	0.9412380187216234	1.0	0.9985934912110889	99.99999999016575	5880,1869,204851,4303,51496,7525,3690,9575,7133,80854,55959,6709,51552,6197,1729,2246,54778,546,4628,103,85004	NA,NA,NA,NA,NA,NA,NA,NA,NA,NA,NA,NA,NA,NA,NA,NA,NA,NA,NA,NA,NA
	18	0.852312358595993	GOTERM_BP_ALL	GO:0010647:positive regulation of cell communication	8	8.333333333333332	0.7391159123315162	91	1555	16792	0.9493374792410163	1.0	0.9987637458536488	99.9999999940503	1869,2246,54778,8874,3690,55959,7133,80762	NA,NA,NA,NA,NA,NA,NA,NA
	32	0.186817509339153	GOTERM_BP_ALL	GO:0055082:cellular chemical homeostasis	4	4.166666666666666	0.7416285773923457	91	713	16792	1.0352172371807715	1.0	0.9988050705644138	99.99999999497837	773,57835,1729,80762	NA,NA,NA,NA
	18	0.852312358595993	GOTERM_BP_ALL	GO:0023056:positive regulation of signaling	8	8.333333333333332	0.7440250173224129	91	1563	16792	0.9444784262442613	1.0	0.9988427856497482	99.9999999957349	1869,2246,54778,8874,3690,55959,7133,80762	NA,NA,NA,NA,NA,NA,NA,NA
	18	0.852312358595993	GOTERM_BP_ALL	GO:0034654:nucleobase-containing compound biosynthetic process	22	22.916666666666664	0.7508594679533962	91	4357	16792	0.9317430331889823	1.0	0.9989734376331431	99.9999999973455	1487,1869,204851,4303,51586,58487,9935,8535,51496,7525,9575,80854,5457,9839,9830,284119,6197,2246,54778,546,23429,23133	NA,NA,NA,NA,NA,NA,NA,NA,NA,NA,NA,NA,NA,NA,NA,NA,NA,NA,NA,NA,NA,NA
	18	0.852312358595993	GOTERM_BP_ALL	GO:0044271:cellular nitrogen compound biosynthetic process	25	26.041666666666668	0.7550460104857217	91	4947	16792	0.9325220968641224	1.0	0.9990421809896126	99.9999999980275	1487,1869,204851,4303,51586,58487,9935,8535,51496,7525,23367,9575,80854,5457,9839,9830,284119,6197,2246,54778,546,10478,23429,23133,103	NA,NA,NA,NA,NA,NA,NA,NA,NA,NA,NA,NA,NA,NA,NA,NA,NA,NA,NA,NA,NA,NA,NA,NA,NA
	35	0.10791349584821	GOTERM_BP_ALL	GO:0043604:amide biosynthetic process	4	4.166666666666666	0.7610057895209694	91	736	16792	1.0028666985188726	1.0	0.9991393004394142	99.99999999871893	6197,10478,23367,103	NA,NA,NA,NA
	18	0.852312358595993	GOTERM_BP_ALL	GO:0044249:cellular biosynthetic process	31	32.29166666666667	0.7635107695600942	91	6118	16792	0.9350035384687233	1.0	0.9991706581137089	99.99999999893491	1869,4303,58487,8535,51496,8760,9575,26100,5457,9830,284119,2246,23429,23133,103,773,1487,10036,204851,51586,9935,7525,7155,23367,80854,9839,6197,146059,54778,546,10478	NA,NA,NA,NA,NA,NA,NA,NA,NA,NA,NA,NA,NA,NA,NA,NA,NA,NA,NA,NA,NA,NA,NA,NA,NA,NA,NA,NA,NA,NA,NA
	18	0.852312358595993	GOTERM_BP_ALL	GO:0009058:biosynthetic process	32	33.33333333333333	0.7677586604974641	91	6320	16792	0.9343163165947976	1.0	0.999229985525056	99.99999999922473	1869,4303,58487,8535,51496,8760,9575,5457,26100,9830,284119,2246,23429,23133,103,773,1487,10036,204851,51586,9935,7525,7155,23367,3690,80854,9839,6197,146059,54778,546,10478	NA,NA,NA,NA,NA,NA,NA,NA,NA,NA,NA,NA,NA,NA,NA,NA,NA,NA,NA,NA,NA,NA,NA,NA,NA,NA,NA,NA,NA,NA,NA,NA
	18	0.852312358595993	GOTERM_BP_ALL	GO:0018130:heterocycle biosynthetic process	22	22.916666666666664	0.7721867964853418	91	4411	16792	0.9203365213340275	1.0	0.9992887815616956	99.99999999944671	1487,1869,204851,4303,51586,58487,9935,8535,51496,7525,9575,80854,5457,9839,9830,284119,6197,2246,54778,546,23429,23133	NA,NA,NA,NA,NA,NA,NA,NA,NA,NA,NA,NA,NA,NA,NA,NA,NA,NA,NA,NA,NA,NA
	18	0.852312358595993	GOTERM_BP_ALL	GO:0019438:aromatic compound biosynthetic process	22	22.916666666666664	0.7771474697057027	91	4424	16792	0.9176320966556047	1.0	0.9993516957606059	99.99999999962381	1487,1869,204851,4303,51586,58487,9935,8535,51496,7525,9575,80854,5457,9839,9830,284119,6197,2246,54778,546,23429,23133	NA,NA,NA,NA,NA,NA,NA,NA,NA,NA,NA,NA,NA,NA,NA,NA,NA,NA,NA,NA,NA,NA
	3	1.49130462423563	GOTERM_BP_ALL	GO:0009887:organ morphogenesis	5	5.208333333333334	0.786050317330172	91	992	16792	0.9300779865295994	1.0	0.9994605188227993	99.99999999981586	204851,2246,9935,55959,5457	NA,NA,NA,NA,NA
	35	0.10791349584821	GOTERM_BP_ALL	GO:0043603:cellular amide metabolic process	5	5.208333333333334	0.7873815271998568	91	994	16792	0.9282066022508678	1.0	0.9994684697535043	99.99999999983493	6197,28972,10478,23367,103	NA,NA,NA,NA,NA
	28	0.508022463734563	GOTERM_BP_ALL	GO:0019953:sexual reproduction	4	4.166666666666666	0.7875147072700699	91	770	16792	0.9585842728699873	1.0	0.9994617834722009	99.99999999983675	1869,546,5887,9575	NA,NA,NA,NA
	18	0.852312358595993	GOTERM_BP_ALL	GO:0009967:positive regulation of signal transduction	7	7.291666666666667	0.7878509743488008	91	1428	16792	0.9045464339581988	1.0	0.9994575651269311	99.99999999984121	1869,2246,54778,3690,55959,7133,80762	NA,NA,NA,NA,NA,NA,NA
	28	0.508022463734563	GOTERM_BP_ALL	GO:0048609:multicellular organismal reproductive process	4	4.166666666666666	0.7969981625675502	91	783	16792	0.9426690806001152	1.0	0.9995549450794197	99.99999999992664	1869,546,5887,9575	NA,NA,NA,NA
	18	0.852312358595993	GOTERM_BP_ALL	GO:1901576:organic substance biosynthetic process	31	32.29166666666667	0.8009516264888333	91	6227	16792	0.9186368473344545	1.0	0.9995888240915385	99.99999999994803	1869,4303,58487,8535,51496,8760,9575,5457,26100,9830,284119,2246,23429,23133,103,1487,10036,204851,51586,9935,7525,7155,23367,3690,80854,9839,6197,146059,54778,546,10478	NA,NA,NA,NA,NA,NA,NA,NA,NA,NA,NA,NA,NA,NA,NA,NA,NA,NA,NA,NA,NA,NA,NA,NA,NA,NA,NA,NA,NA,NA,NA
	28	0.508022463734563	GOTERM_BP_ALL	GO:0032504:multicellular organism reproduction	4	4.166666666666666	0.8033582342953621	91	792	16792	0.931956931956932	1.0	0.9996060071869092	99.999999999958	1869,546,5887,9575	NA,NA,NA,NA
	32	0.186817509339153	GOTERM_BP_ALL	GO:0006811:ion transport	7	7.291666666666667	0.8043457948086221	91	1458	16792	0.885934367415849	1.0	0.9996092325385404	99.99999999996156	773,57835,1729,6541,10478,53826,80762	NA,NA,NA,NA,NA,NA,NA
	33	0.152093617342711	GOTERM_BP_ALL	GO:0006811:ion transport	7	7.291666666666667	0.8043457948086221	91	1458	16792	0.885934367415849	1.0	0.9996092325385404	99.99999999996156	773,57835,1729,6541,10478,53826,80762	NA,NA,NA,NA,NA,NA,NA
	18	0.852312358595993	GOTERM_BP_ALL	GO:1901362:organic cyclic compound biosynthetic process	22	22.916666666666664	0.8167097077095495	91	4535	16792	0.8951718623162945	1.0	0.9997097519709616	99.99999999998775	1487,1869,204851,4303,51586,58487,9935,8535,51496,7525,9575,80854,5457,9839,9830,284119,6197,2246,54778,546,23429,23133	NA,NA,NA,NA,NA,NA,NA,NA,NA,NA,NA,NA,NA,NA,NA,NA,NA,NA,NA,NA,NA,NA
	32	0.186817509339153	GOTERM_BP_ALL	GO:0030001:metal ion transport	4	4.166666666666666	0.8182149457661081	91	814	16792	0.9067689067689068	1.0	0.9997163374088145	99.9999999999894	773,57835,1729,80762	NA,NA,NA,NA
	32	0.186817509339153	GOTERM_BP_ALL	GO:0048878:chemical homeostasis	5	5.208333333333334	0.8215050363587053	91	1049	16792	0.8795399071852837	1.0	0.9997357141929624	99.99999999999231	773,57835,1729,160335,80762	NA,NA,NA,NA,NA
	32	0.186817509339153	GOTERM_BP_ALL	GO:0019725:cellular homeostasis	4	4.166666666666666	0.8302808936851509	91	833	16792	0.8860863026529294	1.0	0.9997887246269564	99.99999999999682	773,57835,1729,80762	NA,NA,NA,NA
	10	1.1275990318616	GOTERM_BP_ALL	GO:0051094:positive regulation of developmental process	5	5.208333333333334	0.8434345743744573	91	1089	16792	0.8472335745063018	1.0	0.9998536304269217	99.99999999999922	91663,204851,2246,4137,8874	NA,NA,NA,NA,NA
	33	0.152093617342711	GOTERM_BP_ALL	GO:0055085:transmembrane transport	6	2025-06-01	0.8463576586642225	91	1322	16792	0.8374923110172733	1.0	0.9998637656087846	99.99999999999945	773,57835,1729,6541,10478,53826	NA,NA,NA,NA,NA,NA
	33	0.152093617342711	GOTERM_BP_ALL	GO:0003008:system process	9	9.375	0.8602388464591599	91	2014	16792	0.8246014164584174	1.0	0.9999114814982362	99.99999999999989	773,57835,1729,7525,4628,53826,55959,5592,5457	NA,NA,NA,NA,NA,NA,NA,NA,NA
	18	0.852312358595993	GOTERM_BP_ALL	GO:0001934:positive regulation of protein phosphorylation	4	4.166666666666666	0.8624924677985257	91	890	16792	0.8293369551796519	1.0	0.9999164862285151	99.99999999999993	2246,7525,3690,7133	NA,NA,NA,NA
	18	0.852312358595993	GOTERM_BP_ALL	GO:1901701:cellular response to oxygen-containing compound	4	4.166666666666666	0.8734357707406415	91	912	16792	0.8093310198573357	1.0	0.9999413464971451	99.99999999999997	1869,4303,7525,7133	NA,NA,NA,NA
	18	0.852312358595993	GOTERM_BP_ALL	GO:0042327:positive regulation of phosphorylation	4	4.166666666666666	0.8827185933568721	91	932	16792	0.7919634014054615	1.0	0.9999582069486024	100.0	2246,7525,3690,7133	NA,NA,NA,NA
	28	0.508022463734563	GOTERM_BP_ALL	GO:0044703:multi-organism reproductive process	4	4.166666666666666	0.8845019442383555	91	936	16792	0.7885789424250963	1.0	0.9999603189933941	100.0	1869,546,5887,9575	NA,NA,NA,NA
	23	0.731064717439177	GOTERM_BP_ALL	GO:0051240:positive regulation of multicellular organismal process	6	2025-06-01	0.891216680326869	91	1431	16792	0.7737000944548115	1.0	0.9999694196771274	100.0	204851,2246,4137,3690,114836,55959	NA,NA,NA,NA,NA,NA
	17	0.873987030938584	GOTERM_BP_ALL	GO:0002684:positive regulation of immune system process	4	4.166666666666666	0.8947102119072088	91	960	16792	0.7688644688644689	1.0	0.9999732019027721	100.0	6197,5880,7525,114836	NA,NA,NA,NA
	33	0.152093617342711	GOTERM_BP_ALL	GO:0034220:ion transmembrane transport	4	4.166666666666666	0.8959285528160303	91	963	16792	0.766469252450561	1.0	0.9999740841487699	100.0	773,57835,1729,53826	NA,NA,NA,NA
	32	0.186817509339153	GOTERM_BP_ALL	GO:0006812:cation transport	4	4.166666666666666	0.9006781134897224	91	975	16792	0.7570357847280925	1.0	0.9999787121229731	100.0	773,57835,1729,80762	NA,NA,NA,NA
	18	0.852312358595993	GOTERM_BP_ALL	GO:1901700:response to oxygen-containing compound	6	2025-06-01	0.9030490022281872	91	1466	16792	0.7552284005217157	1.0	0.9999805657620107	100.0	6197,1869,4303,7525,80854,7133	NA,NA,NA,NA,NA,NA
	28	0.508022463734563	GOTERM_BP_ALL	GO:0044702:single organism reproductive process	5	5.208333333333334	0.9040380853723193	91	1231	16792	0.7495023254568339	1.0	0.9999806599322323	100.0	1869,546,5887,7155,9575	NA,NA,NA,NA,NA
	18	0.852312358595993	GOTERM_BP_ALL	GO:0010562:positive regulation of phosphorus metabolic process	4	4.166666666666666	0.9259330600141689	91	1049	16792	0.703631925748227	1.0	0.9999935961383188	100.0	2246,7525,3690,7133	NA,NA,NA,NA
	18	0.852312358595993	GOTERM_BP_ALL	GO:0045937:positive regulation of phosphate metabolic process	4	4.166666666666666	0.9259330600141689	91	1049	16792	0.703631925748227	1.0	0.9999935961383188	100.0	2246,7525,3690,7133	NA,NA,NA,NA
	28	0.508022463734563	GOTERM_BP_ALL	GO:0022414:reproductive process	5	5.208333333333334	0.9431477158620625	91	1373	16792	0.6719864258101694	1.0	0.9999980511959385	100.0	1869,546,5887,7155,9575	NA,NA,NA,NA,NA
	28	0.508022463734563	GOTERM_BP_ALL	GO:0000003:reproduction	5	5.208333333333334	0.9435778964480553	91	1375	16792	0.671008991008991	1.0	0.9999980691030215	100.0	1869,546,5887,7155,9575	NA,NA,NA,NA,NA
	35	0.10791349584821	GOTERM_BP_ALL	GO:1901566:organonitrogen compound biosynthetic process	4	4.166666666666666	0.9814989171897166	91	1375	16792	0.5368071928071929	1.0	0.9999999869559486	100.0	6197,10478,23367,103	NA,NA,NA,NA
	35	0.10791349584821	GOTERM_BP_ALL	GO:1901564:organonitrogen compound metabolic process	7	7.291666666666667	0.9844739064566758	91	2221	16792	0.5815814082360683	1.0	0.9999999939068318	100.0	6197,773,28972,26090,10478,23367,103	NA,NA,NA,NA,NA,NA,NA
	3	1.49130462423563	GOTERM_BP_ALL	GO:0022607:cellular component assembly	27	28.125	9.801491384242083E-4	91	2618	16792	1.9030717181977685	0.9008721091258134	0.9008721091258134	1.7036640981058726	91663,773,23243,5880,204851,10036,4137,1452,8874,324,3690,55752,9066,27253,5457,51552,26100,6709,255967,146059,1729,9851,546,5887,4628,103,58155	NA,NA,NA,NA,NA,NA,NA,NA,NA,NA,NA,NA,NA,NA,NA,NA,NA,NA,NA,NA,NA,NA,NA,NA,NA,NA,NA

## Sheet: hsa-miR_nov3_topGO_pred_targets
hsa-miR-nov3	Gene-term set 6	Protein localization to microtubule cytoskeleton	Num annotated: 50	P-val: 1e-04	4 genes: 1729, 324, 4130, 9851
	Gene-term set 7	Protein localization to cytoskeleton	Num annotated: 55	P-val: 0.00015	4 genes: 1729, 324, 4130, 9851
	Gene-term set 11	Beta-catenin destruction complex assembly	Num annotated: 5	P-val: 0.00023	2 genes: 1452, 324
	Gene-term set 24	Positive regulation of viral genome replication	Num annotated: 35	P-val: 0.00065	3 genes: 103, 23367, 7155
	Gene-term set 29	Negative regulation of G0 to G1 transition	Num annotated: 41	P-val: 0.001	3 genes: 1869, 23429, 4303
	Gene-term set 32	Plasma membrane repair	Num annotated: 11	P-val: 0.0013	2 genes: 4628, 9066
	Gene-term set 33	Regulation of G0 to G1 transition	Num annotated: 45	P-val: 0.0014	3 genes: 1869, 23429, 4303
	Gene-term set 35	Regulation of GTP binding	Num annotated: 12	P-val: 0.0015	2 genes: 1452, 8874
	Gene-term set 36	G0 to G1 transition	Num annotated: 47	P-val: 0.0016	3 genes: 1869, 23429, 4303
	Gene-term set 38	Phagolysosome assembly	Num annotated: 13	P-val: 0.0018	2 genes: 51552, 9066
	Gene-term set 53	Protein localization to microtubule	Num annotated: 16	P-val: 0.0027	2 genes: 1729, 4130
	Gene-term set 58	Mitochondrion distribution	Num annotated: 17	P-val: 0.0031	2 genes: 4137, 57835
	Gene-term set 59	Lamellipodium morphogenesis	Num annotated: 17	P-val: 0.0031	2 genes: 6642, 8874
	Gene-term set 65	Positive regulation of viral life cycle	Num annotated: 61	P-val: 0.0033	3 genes: 103, 23367, 7155
	Gene-term set 72	Transcription by RNA polymerase I	Num annotated: 64	P-val: 0.0038	3 genes: 23133, 284119, 5457
	Gene-term set 77	Definitive hemopoiesis	Num annotated: 20	P-val: 0.0042	2 genes: 103, 204851
	Gene-term set 82	Beta-catenin destruction complex disassembly	Num annotated: 21	P-val: 0.0046	2 genes: 1452, 324
	Gene-term set 86	Regulation of establishment of protein localization to mitochondrion	Num annotated: 72	P-val: 0.0052	3 genes: 1869, 4137, 5880
	Gene-term set 89	Regulation of histone H3-K9 methylation	Num annotated: 23	P-val: 0.0056	2 genes: 546, 80854
	Gene-term set 101	Intrinsic apoptotic signaling pathway by p53 class mediator	Num annotated: 78	P-val: 0.0066	3 genes: 1869, 204851, 5457
	Gene-term set 103	Nerve development	Num annotated: 79	P-val: 0.0068	3 genes: 5457, 55959, 9935
	Gene-term set 104	Regulation of microtubule polymerization or depolymerization	Num annotated: 79	P-val: 0.0068	3 genes: 324, 4130, 4137
	Gene-term set 106	Global genome nucleotide-excision repair	Num annotated: 26	P-val: 0.0071	2 genes: 54778, 5887
	Gene-term set 107	Synaptic membrane adhesion	Num annotated: 26	P-val: 0.0071	2 genes: 22854, 27253
	Gene-term set 112	Positive regulation of cell cycle arrest	Num annotated: 82	P-val: 0.0075	3 genes: 1869, 4303, 5457
	Gene-term set 113	Lamellipodium organization	Num annotated: 82	P-val: 0.0075	3 genes: 5880, 6642, 8874
	Gene-term set 114	Innervation	Num annotated: 27	P-val: 0.0076	2 genes: 5457, 55959
	Gene-term set 116	Regulation of protein depolymerization	Num annotated: 83	P-val: 0.0078	3 genes: 324, 4130, 6709
	Gene-term set 120	Motor neuron axon guidance	Num annotated: 28	P-val: 0.0082	2 genes: 22854, 5880
	Gene-term set 121	Positive regulation of lamellipodium organization	Num annotated: 28	P-val: 0.0082	2 genes: 5880, 8874
	Gene-term set 130	Regulation of microtubule depolymerization	Num annotated: 29	P-val: 0.0088	2 genes: 324, 4130
	Gene-term set 137	Bone remodeling	Num annotated: 90	P-val: 0.0097	3 genes: 3690, 5880, 9066
	Gene-term set 141	Protein localization to centrosome	Num annotated: 31	P-val: 0.01	2 genes: 324, 9851
	Gene-term set 142	Smooth muscle cell migration	Num annotated: 91	P-val: 0.01	3 genes: 3690, 4303, 5592
	Gene-term set 143	SUMO binding	Num annotated: 16	P-val: 7.2e-05	3 genes: 26135, 54778, 8535
	Gene-term set 145	Chromo shadow domain binding	Num annotated: 6	P-val: 4e-04	2 genes: 10036, 546
	Gene-term set 146	Ubiquitin-like protein binding	Num annotated: 96	P-val: 0.0016	4 genes: 26135, 54778, 5887, 8535
	Gene-term set 151	Methylated histone binding	Num annotated: 65	P-val: 0.0047	3 genes: 23133, 546, 8535
	Gene-term set 152	Methylation-dependent protein binding	Num annotated: 65	P-val: 0.0047	3 genes: 23133, 546, 8535
	Gene-term set 155	MRNA 5'-UTR binding	Num annotated: 25	P-val: 0.0074	2 genes: 23367, 4628
	Gene-term set 170	Intrinsic component of presynaptic membrane	Num annotated: 82	P-val: 0.00061	4 genes: 22854, 27253, 53826, 9066
	Gene-term set 178	Beta-catenin destruction complex	Num annotated: 12	P-val: 0.0014	2 genes: 1452, 324
	Gene-term set 187	Retromer complex	Num annotated: 20	P-val: 0.004	2 genes: 6642, 81609
	Gene-term set 188	Main axon	Num annotated: 68	P-val: 0.0041	3 genes: 4130, 4137, 7133
	Gene-term set 191	GABA-ergic synapse	Num annotated: 71	P-val: 0.0046	3 genes: 1487, 27253, 55752
	Gene-term set 192	Polysome	Num annotated: 72	P-val: 0.0048	3 genes: 23367, 4628, 57532
	Gene-term set 193	Integral component of presynaptic membrane	Num annotated: 73	P-val: 0.005	3 genes: 27253, 53826, 9066
	Gene-term set 195	Actin filament bundle	Num annotated: 75	P-val: 0.0054	3 genes: 4082, 4628, 55752
	Gene-term set 203	Neuron projection cytoplasm	Num annotated: 84	P-val: 0.0074	3 genes: 26090, 4130, 4137
	Gene-term set 212	Polysomal ribosome	Num annotated: 32	P-val: 0.01	2 genes: 23367, 57532
	Gene-term set 213	Ruffle membrane	Num annotated: 94	P-val: 0.01	3 genes: 1729, 324, 3690

## Sheet: hsa-miR-nov7_DAVID_pred_targets
hsa-miR-nov7	Cluster	ClusterEnrichmentScore	Category	Terms	Count	X.	PValue	List.Total	Pop.Hits	Pop.Total	Fold.Enrichment	Bonferroni	Benjamini	FDR	GenesIDs	Genes
	1	2.79957231568773	GOTERM_BP_ALL	GO:0031328:positive regulation of cellular biosynthetic process	32	17.77777777777778	0.001032905068752315	170	1729	16792	1.8281359507365698	0.9802374676208074	0.03473350775445927	1.8915793510757672	9969,1147,3146,3605,7027,53335,54454,6423,23175,23633,22937,28996,10613,9219,4929,8289,1999,22807,8445,659,658,6299,2120,375790,79718,80351,3309,655,1982,4286,56648,2115	NA,NA,NA,NA,NA,NA,NA,NA,NA,NA,NA,NA,NA,NA,NA,NA,NA,NA,NA,NA,NA,NA,NA,NA,NA,NA,NA,NA,NA,NA,NA,NA
	1	2.79957231568773	GOTERM_BP_ALL	GO:0019438:aromatic compound biosynthetic process	64	35.55555555555556	0.0011197637774416197	170	4424	16792	1.4289543665567492	0.9857944893458682	0.037270944839084	2.049093115716716	9969,1147,3149,7027,3146,53335,54454,6423,23175,5536,22937,3198,10613,4929,22807,2200,5602,6299,2120,375790,6940,3097,79718,51230,9877,3309,79813,148266,9689,5934,6446,2115,51123,3605,51496,10046,84458,55163,23633,28996,84159,9219,57616,23119,55629,8289,1999,84152,659,7014,658,51701,57547,7468,80351,2773,655,7321,4286,22916,79776,338917,2969,7091	NA,NA,NA,NA,NA,NA,NA,NA,NA,NA,NA,NA,NA,NA,NA,NA,NA,NA,NA,NA,NA,NA,NA,NA,NA,NA,NA,NA,NA,NA,NA,NA,NA,NA,NA,NA,NA,NA,NA,NA,NA,NA,NA,NA,NA,NA,NA,NA,NA,NA,NA,NA,NA,NA,NA,NA,NA,NA,NA,NA,NA,NA,NA,NA
	4	2.28255428402419	GOTERM_BP_ALL	GO:0048858:cell projection morphogenesis	19	10.555555555555555	0.0011376674529023623	170	797	16792	2.3547715698575544	0.9867291103174044	0.03752713138143149	2.081530754570282	659,658,152330,22865,6711,8874,53335,1009,655,1982,6683,4929,64689,6446,2115,6477,23768,5789,1641	NA,NA,NA,NA,NA,NA,NA,NA,NA,NA,NA,NA,NA,NA,NA,NA,NA,NA,NA
	3	2.55714617593629	GOTERM_BP_ALL	GO:0048583:regulation of response to stimulus	55	30.555555555555557	0.001160049404271171	170	3636	16792	1.494143532000259	0.9878115244992178	0.037598964438461446	2.12206778271552	154796,9969,1147,3146,7027,6423,5536,23173,6868,9698,4929,2200,55719,5602,57732,6299,5795,6453,7039,9306,8874,51230,9815,3309,79813,8723,2218,220441,26065,51496,3605,5144,961,28996,4534,9219,23328,1268,8445,80762,6477,659,7014,658,51701,7468,324,80351,65997,655,7321,9462,10497,2969,23768	NA,NA,NA,NA,NA,NA,NA,NA,NA,NA,NA,NA,NA,NA,NA,NA,NA,NA,NA,NA,NA,NA,NA,NA,NA,NA,NA,NA,NA,NA,NA,NA,NA,NA,NA,NA,NA,NA,NA,NA,NA,NA,NA,NA,NA,NA,NA,NA,NA,NA,NA,NA,NA,NA,NA
	2	2.67247040362838	GOTERM_BP_ALL	GO:0009987:cellular process	167	92.77777777777779	0.0011963455626617715	170	15558	16792	1.060269352631141	0.9893824128196028	0.03842540349063028	2.1877717585974787	154796,132864,3149,3146,1006,4599,23516,1009,6423,2746,5536,3482,6868,10613,4929,1977,54813,64689,22807,25820,2200,6299,375790,3097,1285,8874,79718,113263,51230,9877,27,79711,79813,1982,1981,148266,4121,56648,8723,5934,54329,2218,9364,26065,51496,5144,6400,54928,55163,23633,28996,9219,6683,57616,23328,23119,3696,3418,1999,1268,6477,6745,8445,1641,220,51701,57547,3839,22865,324,1301,80351,2773,177…	NA,NA,NA,NA,NA,NA,NA,NA,NA,NA,NA,NA,NA,NA,NA,NA,NA,NA,NA,NA,NA,NA,NA,NA,NA,NA,NA,NA,NA,NA,NA,NA,NA,NA,NA,NA,NA,NA,NA,NA,NA,NA,NA,NA,NA,NA,NA,NA,NA,NA,NA,NA,NA,NA,NA,NA,NA,NA,NA,NA,NA,NA,NA,NA,NA,NA,NA,NA,NA,NA,NA,NA,NA,NA,NA,NA,NA,NA,NA,NA,NA,NA,NA,NA,NA,NA,NA,NA,NA,NA,NA,NA,NA,NA,NA,NA,NA,NA,NA,NA,NA,NA,NA,NA,NA,NA,NA,NA,NA,NA,NA,NA,NA,NA,NA,NA,NA,NA,NA,NA,NA,NA,NA,NA,NA,NA,NA,NA,NA,NA,NA,NA,NA,…
	3	2.55714617593629	GOTERM_BP_ALL	GO:0009987:cellular process	167	92.77777777777779	0.0011963455626617715	170	15558	16792	1.060269352631141	0.9893824128196028	0.03842540349063028	2.1877717585974787	154796,132864,3149,3146,1006,4599,23516,1009,6423,2746,5536,3482,6868,10613,4929,1977,54813,64689,22807,25820,2200,6299,375790,3097,1285,8874,79718,113263,51230,9877,27,79711,79813,1982,1981,148266,4121,56648,8723,5934,54329,2218,9364,26065,51496,5144,6400,54928,55163,23633,28996,9219,6683,57616,23328,23119,3696,3418,1999,1268,6477,6745,8445,1641,220,51701,57547,3839,22865,324,1301,80351,2773,177…	NA,NA,NA,NA,NA,NA,NA,NA,NA,NA,NA,NA,NA,NA,NA,NA,NA,NA,NA,NA,NA,NA,NA,NA,NA,NA,NA,NA,NA,NA,NA,NA,NA,NA,NA,NA,NA,NA,NA,NA,NA,NA,NA,NA,NA,NA,NA,NA,NA,NA,NA,NA,NA,NA,NA,NA,NA,NA,NA,NA,NA,NA,NA,NA,NA,NA,NA,NA,NA,NA,NA,NA,NA,NA,NA,NA,NA,NA,NA,NA,NA,NA,NA,NA,NA,NA,NA,NA,NA,NA,NA,NA,NA,NA,NA,NA,NA,NA,NA,NA,NA,NA,NA,NA,NA,NA,NA,NA,NA,NA,NA,NA,NA,NA,NA,NA,NA,NA,NA,NA,NA,NA,NA,NA,NA,NA,NA,NA,NA,NA,NA,NA,NA,…
	1	2.79957231568773	GOTERM_BP_ALL	GO:0045934:negative regulation of nucleobase-containing compound metabolic process	27	15.0	0.0012534188676530942	170	1371	16792	1.9452696614750933	0.9914533560230963	0.039885476094892236	2.2910025384936805	3146,53335,54454,6423,28996,9219,84159,4929,57616,23119,8289,1999,80762,659,7014,6299,2120,79718,7468,80351,655,2773,79813,7321,4286,7091,51123	NA,NA,NA,NA,NA,NA,NA,NA,NA,NA,NA,NA,NA,NA,NA,NA,NA,NA,NA,NA,NA,NA,NA,NA,NA,NA,NA
	4	2.28255428402419	GOTERM_BP_ALL	GO:0009653:anatomical structure morphogenesis	43	23.88888888888889	0.0012609125812969157	170	2631	16792	1.6143626892033893	0.9916934094497988	0.03978609698946167	2.3045490631608767	154796,1147,3146,53335,1009,54928,6423,166336,28996,6868,3198,4534,84159,6683,4929,23328,8289,64689,1999,6477,53834,1641,2200,659,220,658,6299,7039,1285,152330,22865,8874,6711,7468,1301,3309,655,1982,6446,2115,2969,23768,5789	NA,NA,NA,NA,NA,NA,NA,NA,NA,NA,NA,NA,NA,NA,NA,NA,NA,NA,NA,NA,NA,NA,NA,NA,NA,NA,NA,NA,NA,NA,NA,NA,NA,NA,NA,NA,NA,NA,NA,NA,NA,NA,NA
	1	2.79957231568773	GOTERM_BP_ALL	GO:1901362:organic cyclic compound biosynthetic process	65	36.11111111111111	0.0012736511654232435	170	4535	16792	1.4157597768986316	0.9920861098389154	0.039849280006513	2.327572760599028	10243,9969,1147,3149,7027,3146,53335,54454,6423,23175,5536,22937,3198,10613,4929,22807,2200,5602,6299,2120,375790,6940,3097,79718,51230,9877,3309,79813,148266,9689,5934,6446,2115,51123,3605,51496,10046,84458,55163,23633,28996,84159,9219,57616,23119,55629,8289,1999,84152,659,7014,658,51701,57547,7468,80351,2773,655,7321,4286,22916,79776,338917,2969,7091	NA,NA,NA,NA,NA,NA,NA,NA,NA,NA,NA,NA,NA,NA,NA,NA,NA,NA,NA,NA,NA,NA,NA,NA,NA,NA,NA,NA,NA,NA,NA,NA,NA,NA,NA,NA,NA,NA,NA,NA,NA,NA,NA,NA,NA,NA,NA,NA,NA,NA,NA,NA,NA,NA,NA,NA,NA,NA,NA,NA,NA,NA,NA,NA,NA
	1	2.79957231568773	GOTERM_BP_ALL	GO:0034654:nucleobase-containing compound biosynthetic process	63	35.0	0.0012843334739054413	170	4357	16792	1.4282574356343412	0.992401074959842	0.039848861234671795	2.346875992000863	9969,1147,3149,7027,3146,53335,54454,6423,23175,5536,22937,3198,10613,4929,22807,2200,5602,6299,2120,375790,6940,3097,79718,51230,9877,3309,79813,148266,9689,5934,6446,2115,51123,3605,51496,10046,84458,23633,28996,84159,9219,57616,23119,55629,8289,1999,84152,659,7014,658,51701,57547,7468,80351,2773,655,7321,4286,22916,79776,338917,2969,7091	NA,NA,NA,NA,NA,NA,NA,NA,NA,NA,NA,NA,NA,NA,NA,NA,NA,NA,NA,NA,NA,NA,NA,NA,NA,NA,NA,NA,NA,NA,NA,NA,NA,NA,NA,NA,NA,NA,NA,NA,NA,NA,NA,NA,NA,NA,NA,NA,NA,NA,NA,NA,NA,NA,NA,NA,NA,NA,NA,NA,NA,NA,NA
	1	2.79957231568773	GOTERM_BP_ALL	GO:0009891:positive regulation of biosynthetic process	32	17.77777777777778	0.0013772386774959834	170	1760	16792	1.7959358288770053	0.994662402412059	0.0423259178617339	2.514606206415715	9969,1147,3146,3605,7027,53335,54454,6423,23175,23633,22937,28996,10613,9219,4929,8289,1999,22807,8445,659,658,6299,2120,375790,79718,80351,3309,655,1982,4286,56648,2115	NA,NA,NA,NA,NA,NA,NA,NA,NA,NA,NA,NA,NA,NA,NA,NA,NA,NA,NA,NA,NA,NA,NA,NA,NA,NA,NA,NA,NA,NA,NA,NA
	11	1.41858536434969	GOTERM_BP_ALL	GO:0090092:regulation of transmembrane receptor protein serine/threonine kinase signaling pathway	9	5.0	0.00139152212222871	170	212	16792	4.193340732519423	0.9949445531950096	0.042412745599529234	2.5403692273571865	659,6868,28996,51496,65997,3309,6423,655,2200	NA,NA,NA,NA,NA,NA,NA,NA,NA
	12	1.36781076387859	GOTERM_BP_ALL	GO:0090092:regulation of transmembrane receptor protein serine/threonine kinase signaling pathway	9	5.0	0.00139152212222871	170	212	16792	4.193340732519423	0.9949445531950096	0.042412745599529234	2.5403692273571865	659,6868,28996,51496,65997,3309,6423,655,2200	NA,NA,NA,NA,NA,NA,NA,NA,NA
	21	1.04588053960278	GOTERM_BP_ALL	GO:0033036:macromolecule localization	45	25.0	0.0014599512494119738	170	2817	16792	1.5778988911858671	0.9961027550915414	0.04409955405303412	2.6637054013231687	154796,23673,10243,23204,1740,7027,3605,3146,51496,6400,6423,2746,23633,4534,1977,8500,64689,5868,1268,8445,80762,6745,55719,2200,7014,375790,3839,51014,6711,57628,27243,7468,80351,3309,9877,6253,655,79711,22916,10497,8723,56648,10642,526,23049	NA,NA,NA,NA,NA,NA,NA,NA,NA,NA,NA,NA,NA,NA,NA,NA,NA,NA,NA,NA,NA,NA,NA,NA,NA,NA,NA,NA,NA,NA,NA,NA,NA,NA,NA,NA,NA,NA,NA,NA,NA,NA,NA,NA,NA
	3	2.55714617593629	GOTERM_BP_ALL	GO:0010033:response to organic substance	45	25.0	0.001513586467407747	170	2822	16792	1.5751031808896487	0.99682180409185	0.04532336056390884	2.760273912848543	132864,9969,1147,26065,5144,3605,51496,3146,4599,6400,6423,5536,23175,22937,28996,6868,3482,10613,4929,23328,1977,8289,1364,1268,6745,53834,84152,11057,2200,659,658,51701,375790,9306,1285,6506,65997,3309,655,27,7321,22916,10497,526,23768	NA,NA,NA,NA,NA,NA,NA,NA,NA,NA,NA,NA,NA,NA,NA,NA,NA,NA,NA,NA,NA,NA,NA,NA,NA,NA,NA,NA,NA,NA,NA,NA,NA,NA,NA,NA,NA,NA,NA,NA,NA,NA,NA,NA,NA
	11	1.41858536434969	GOTERM_BP_ALL	GO:0010033:response to organic substance	45	25.0	0.001513586467407747	170	2822	16792	1.5751031808896487	0.99682180409185	0.04532336056390884	2.760273912848543	132864,9969,1147,26065,5144,3605,51496,3146,4599,6400,6423,5536,23175,22937,28996,6868,3482,10613,4929,23328,1977,8289,1364,1268,6745,53834,84152,11057,2200,659,658,51701,375790,9306,1285,6506,65997,3309,655,27,7321,22916,10497,526,23768	NA,NA,NA,NA,NA,NA,NA,NA,NA,NA,NA,NA,NA,NA,NA,NA,NA,NA,NA,NA,NA,NA,NA,NA,NA,NA,NA,NA,NA,NA,NA,NA,NA,NA,NA,NA,NA,NA,NA,NA,NA,NA,NA,NA,NA
	17	1.09227005720757	GOTERM_BP_ALL	GO:0010033:response to organic substance	45	25.0	0.001513586467407747	170	2822	16792	1.5751031808896487	0.99682180409185	0.04532336056390884	2.760273912848543	132864,9969,1147,26065,5144,3605,51496,3146,4599,6400,6423,5536,23175,22937,28996,6868,3482,10613,4929,23328,1977,8289,1364,1268,6745,53834,84152,11057,2200,659,658,51701,375790,9306,1285,6506,65997,3309,655,27,7321,22916,10497,526,23768	NA,NA,NA,NA,NA,NA,NA,NA,NA,NA,NA,NA,NA,NA,NA,NA,NA,NA,NA,NA,NA,NA,NA,NA,NA,NA,NA,NA,NA,NA,NA,NA,NA,NA,NA,NA,NA,NA,NA,NA,NA,NA,NA,NA,NA
	3	2.55714617593629	GOTERM_BP_ALL	GO:0006468:protein phosphorylation	33	18.333333333333332	0.0015620746534950366	170	1852	16792	1.7600559014102402	0.9973569844919425	0.046376822980709775	2.8474973552280014	1147,3146,5144,6423,5536,28996,6868,23328,8445,84152,1641,2200,659,5602,57732,658,5795,51701,7039,9306,4139,6711,324,3309,655,27,1981,9462,6446,84254,2218,23049,23768	NA,NA,NA,NA,NA,NA,NA,NA,NA,NA,NA,NA,NA,NA,NA,NA,NA,NA,NA,NA,NA,NA,NA,NA,NA,NA,NA,NA,NA,NA,NA,NA,NA
	11	1.41858536434969	GOTERM_BP_ALL	GO:0006468:protein phosphorylation	33	18.333333333333332	0.0015620746534950366	170	1852	16792	1.7600559014102402	0.9973569844919425	0.046376822980709775	2.8474973552280014	1147,3146,5144,6423,5536,28996,6868,23328,8445,84152,1641,2200,659,5602,57732,658,5795,51701,7039,9306,4139,6711,324,3309,655,27,1981,9462,6446,84254,2218,23049,23768	NA,NA,NA,NA,NA,NA,NA,NA,NA,NA,NA,NA,NA,NA,NA,NA,NA,NA,NA,NA,NA,NA,NA,NA,NA,NA,NA,NA,NA,NA,NA,NA,NA
	16	1.25551375907214	GOTERM_BP_ALL	GO:0006468:protein phosphorylation	33	18.333333333333332	0.0015620746534950366	170	1852	16792	1.7600559014102402	0.9973569844919425	0.046376822980709775	2.8474973552280014	1147,3146,5144,6423,5536,28996,6868,23328,8445,84152,1641,2200,659,5602,57732,658,5795,51701,7039,9306,4139,6711,324,3309,655,27,1981,9462,6446,84254,2218,23049,23768	NA,NA,NA,NA,NA,NA,NA,NA,NA,NA,NA,NA,NA,NA,NA,NA,NA,NA,NA,NA,NA,NA,NA,NA,NA,NA,NA,NA,NA,NA,NA,NA,NA
	21	1.04588053960278	GOTERM_BP_ALL	GO:1902580:single-organism cellular localization	23	12.777777777777777	0.0016099679437257342	170	1102	16792	2.0615778797907547	0.9977970864993257	0.047395391663334285	2.933578011070437	10243,23204,1740,6453,375790,7027,3839,6711,57628,6253,6423,655,1778,23633,79711,6683,10497,22916,8723,8500,5868,8445,6745	NA,NA,NA,NA,NA,NA,NA,NA,NA,NA,NA,NA,NA,NA,NA,NA,NA,NA,NA,NA,NA,NA,NA
	3	2.55714617593629	GOTERM_BP_ALL	GO:0006793:phosphorus metabolic process	48	26.666666666666668	0.0016696647876531863	170	3089	16792	1.5348885037990594	0.9982445248160683	0.04873324237208021	3.0407726954731595	10243,1740,1147,5780,5144,51496,3146,54928,6423,55163,5536,23175,28996,6868,4534,23328,8445,84152,1641,2200,659,5602,57732,658,5795,51701,6453,7039,9306,4139,55917,79718,6711,324,3309,2773,655,27,9462,1981,5934,6446,2218,84254,526,23049,23768,5789	NA,NA,NA,NA,NA,NA,NA,NA,NA,NA,NA,NA,NA,NA,NA,NA,NA,NA,NA,NA,NA,NA,NA,NA,NA,NA,NA,NA,NA,NA,NA,NA,NA,NA,NA,NA,NA,NA,NA,NA,NA,NA,NA,NA,NA,NA,NA,NA
	11	1.41858536434969	GOTERM_BP_ALL	GO:0090288:negative regulation of cellular response to growth factor stimulus	7	3.888888888888889	0.00180278021928451	170	127	16792	5.444372394627142	0.9989419567577078	0.05211874921501192	3.2793984392330056	6868,28996,51496,65997,3309,6423,2200	NA,NA,NA,NA,NA,NA,NA
	12	1.36781076387859	GOTERM_BP_ALL	GO:0090288:negative regulation of cellular response to growth factor stimulus	7	3.888888888888889	0.00180278021928451	170	127	16792	5.444372394627142	0.9989419567577078	0.05211874921501192	3.2793984392330056	6868,28996,51496,65997,3309,6423,2200	NA,NA,NA,NA,NA,NA,NA
	4	2.28255428402419	GOTERM_BP_ALL	GO:0006928:movement of cell or subcellular component	32	17.77777777777778	0.001882961100640694	170	1795	16792	1.7609175815172866	0.9992200985350697	0.05396482422267734	3.422864321314112	154796,3146,5144,3781,961,6423,6868,6683,9219,84159,4929,23328,6477,11057,1641,659,830,658,5795,4139,152330,8874,6711,324,3309,655,1778,27,4286,6446,2115,23768	NA,NA,NA,NA,NA,NA,NA,NA,NA,NA,NA,NA,NA,NA,NA,NA,NA,NA,NA,NA,NA,NA,NA,NA,NA,NA,NA,NA,NA,NA,NA,NA
	11	1.41858536434969	GOTERM_BP_ALL	GO:0006928:movement of cell or subcellular component	32	17.77777777777778	0.001882961100640694	170	1795	16792	1.7609175815172866	0.9992200985350697	0.05396482422267734	3.422864321314112	154796,3146,5144,3781,961,6423,6868,6683,9219,84159,4929,23328,6477,11057,1641,659,830,658,5795,4139,152330,8874,6711,324,3309,655,1778,27,4286,6446,2115,23768	NA,NA,NA,NA,NA,NA,NA,NA,NA,NA,NA,NA,NA,NA,NA,NA,NA,NA,NA,NA,NA,NA,NA,NA,NA,NA,NA,NA,NA,NA,NA,NA
	1	2.79957231568773	GOTERM_BP_ALL	GO:0006807:nitrogen compound metabolic process	90	50.0	0.0019052941516180084	170	6948	16792	1.2794879609875038	0.9992836219245358	0.05417936061161399	3.462788501791847	132864,10243,5126,9969,1147,3149,7027,3146,53335,54454,2746,6423,5536,23175,22937,23173,3198,10613,9698,4929,1977,22807,2200,55719,5602,256435,6299,2120,375790,6940,60481,3097,79718,51230,9877,3309,79813,1982,1981,148266,9689,56648,5934,6446,586,2115,51123,1740,26065,5144,3605,51496,10046,54928,84458,23633,55163,28996,9219,84159,57616,23119,3696,55629,8289,5868,1999,80762,84152,659,7014,658,51701…	NA,NA,NA,NA,NA,NA,NA,NA,NA,NA,NA,NA,NA,NA,NA,NA,NA,NA,NA,NA,NA,NA,NA,NA,NA,NA,NA,NA,NA,NA,NA,NA,NA,NA,NA,NA,NA,NA,NA,NA,NA,NA,NA,NA,NA,NA,NA,NA,NA,NA,NA,NA,NA,NA,NA,NA,NA,NA,NA,NA,NA,NA,NA,NA,NA,NA,NA,NA,NA,NA,NA,NA,NA,NA,NA,NA,NA,NA,NA,NA,NA,NA,NA,NA,NA,NA,NA,NA,NA,NA
	4	2.28255428402419	GOTERM_BP_ALL	GO:2000026:regulation of multicellular organismal development	31	17.22222222222222	0.0019512074891977278	170	1721	16792	1.7792391564411933	0.9993984327601925	0.055037916079842986	3.5448174793063836	154796,3149,3146,3605,53335,6423,166336,28996,4534,23328,1977,64689,1268,80762,2200,659,658,375790,1285,152330,22865,7468,655,27,84466,1982,1981,4286,2969,23768,5789	NA,NA,NA,NA,NA,NA,NA,NA,NA,NA,NA,NA,NA,NA,NA,NA,NA,NA,NA,NA,NA,NA,NA,NA,NA,NA,NA,NA,NA,NA,NA
	12	1.36781076387859	GOTERM_BP_ALL	GO:0048596:embryonic camera-type eye morphogenesis	4	2.2222222222222223	0.0019572083465738232	170	25	16792	15.804235294117646	0.9994120108788533	0.05479605641207386	3.55553376548452	220,28996,8289,655	NA,NA,NA,NA
	21	1.04588053960278	GOTERM_BP_ALL	GO:0008104:protein localization	40	22.22222222222222	0.0020434507562163916	170	2448	16792	1.613994617454825	0.9995764846872823	0.05672545751194891	3.709420474940306	154796,23673,10243,23204,1740,7027,3146,51496,3605,6400,6423,2746,23633,4534,64689,8500,5868,1268,8445,80762,6745,55719,2200,7014,375790,3839,51014,6711,57628,27243,7468,80351,3309,6253,655,79711,10497,8723,56648,526	NA,NA,NA,NA,NA,NA,NA,NA,NA,NA,NA,NA,NA,NA,NA,NA,NA,NA,NA,NA,NA,NA,NA,NA,NA,NA,NA,NA,NA,NA,NA,NA,NA,NA,NA,NA,NA,NA,NA,NA
	3	2.55714617593629	GOTERM_BP_ALL	GO:0001933:negative regulation of protein phosphorylation	12	6.666666666666667	0.0021401719794950144	170	393	16792	3.0160754378087113	0.9997068837298291	0.05890248573264045	3.8817287574630543	57732,1981,5795,9306,5144,324,2218,6423,655,5536,23768,84152	NA,NA,NA,NA,NA,NA,NA,NA,NA,NA,NA,NA
	4	2.28255428402419	GOTERM_BP_ALL	GO:0048513:animal organ development	48	26.666666666666668	0.002186633879214266	170	3129	16792	1.5152670464158817	0.9997543835832321	0.05971141065255858	3.9643966152653975	3149,3605,10046,3146,54928,6423,2746,23175,166336,28996,3198,6868,3482,4534,84159,4929,3696,1977,8289,1364,1999,80762,53834,1641,2200,659,220,658,6299,2120,7039,1285,152330,79718,8874,7468,6506,113263,1301,3309,655,84466,1982,4286,10642,2218,2115,23768	NA,NA,NA,NA,NA,NA,NA,NA,NA,NA,NA,NA,NA,NA,NA,NA,NA,NA,NA,NA,NA,NA,NA,NA,NA,NA,NA,NA,NA,NA,NA,NA,NA,NA,NA,NA,NA,NA,NA,NA,NA,NA,NA,NA,NA,NA,NA,NA
	21	1.04588053960278	GOTERM_BP_ALL	GO:0051641:cellular localization	41	22.77777777777778	0.0022069921512154977	170	2541	16792	1.5937958654536193	0.9997726932355422	0.05982134958538421	4.0005981057730455	154796,23673,10243,23204,1740,7027,5144,51496,6400,6423,23633,4534,6683,1977,8500,64689,5868,8445,6745,55719,7014,92558,6453,7039,375790,3839,51014,6711,57628,27243,80351,3309,9877,6253,655,1778,79711,22916,10497,8723,23049	NA,NA,NA,NA,NA,NA,NA,NA,NA,NA,NA,NA,NA,NA,NA,NA,NA,NA,NA,NA,NA,NA,NA,NA,NA,NA,NA,NA,NA,NA,NA,NA,NA,NA,NA,NA,NA,NA,NA,NA,NA
	1	2.79957231568773	GOTERM_BP_ALL	GO:0034641:cellular nitrogen compound metabolic process	85	47.22222222222222	0.002322882441742127	170	6505	16792	1.2906994619523444	0.9998537575089291	0.062421075741182164	4.206430804019878	132864,10243,5126,9969,1147,3149,7027,3146,53335,54454,6423,5536,23175,22937,23173,3198,10613,9698,4929,1977,22807,2200,55719,5602,256435,6299,2120,375790,6940,3097,79718,51230,9877,3309,79813,1982,1981,148266,9689,56648,5934,6446,2115,51123,1740,26065,5144,3605,51496,10046,84458,23633,55163,28996,9219,84159,57616,23119,3696,55629,8289,5868,1999,80762,84152,659,7014,658,51701,57547,4673,7468,8035…	NA,NA,NA,NA,NA,NA,NA,NA,NA,NA,NA,NA,NA,NA,NA,NA,NA,NA,NA,NA,NA,NA,NA,NA,NA,NA,NA,NA,NA,NA,NA,NA,NA,NA,NA,NA,NA,NA,NA,NA,NA,NA,NA,NA,NA,NA,NA,NA,NA,NA,NA,NA,NA,NA,NA,NA,NA,NA,NA,NA,NA,NA,NA,NA,NA,NA,NA,NA,NA,NA,NA,NA,NA,NA,NA,NA,NA,NA,NA,NA,NA,NA,NA,NA,NA
	3	2.55714617593629	GOTERM_BP_ALL	GO:0044699:single-organism process	150	83.33333333333334	0.0024920945820605953	170	13377	16792	1.1076078783161616	0.9999231990428707	0.06635061348575255	4.50621881792067	154796,3149,3146,1006,4599,23516,1009,6423,2746,5536,3482,6868,10613,4929,1977,64689,2200,6299,375790,3097,1285,8874,79718,113263,51230,27,79711,79813,1982,1981,4121,56648,8723,5934,54329,2218,9364,26065,51496,5144,6400,54928,23633,55163,28996,9219,6683,57616,23328,3696,3418,1999,1268,6477,6745,8445,1641,220,51701,3839,22865,324,1301,80351,2773,1778,114134,7321,10497,22916,338917,526,2969,10243,9…	NA,NA,NA,NA,NA,NA,NA,NA,NA,NA,NA,NA,NA,NA,NA,NA,NA,NA,NA,NA,NA,NA,NA,NA,NA,NA,NA,NA,NA,NA,NA,NA,NA,NA,NA,NA,NA,NA,NA,NA,NA,NA,NA,NA,NA,NA,NA,NA,NA,NA,NA,NA,NA,NA,NA,NA,NA,NA,NA,NA,NA,NA,NA,NA,NA,NA,NA,NA,NA,NA,NA,NA,NA,NA,NA,NA,NA,NA,NA,NA,NA,NA,NA,NA,NA,NA,NA,NA,NA,NA,NA,NA,NA,NA,NA,NA,NA,NA,NA,NA,NA,NA,NA,NA,NA,NA,NA,NA,NA,NA,NA,NA,NA,NA,NA,NA,NA,NA,NA,NA,NA,NA,NA,NA,NA,NA,NA,NA,NA,NA,NA,NA,NA,…
	7	1.57859326761733	GOTERM_BP_ALL	GO:0007267:cell-cell signaling	28	15.555555555555555	0.0025101555074187125	170	1517	16792	1.8231649152739542	0.9999283016439942	0.0663512514820318	4.538164344121276	1740,3605,1006,3781,6423,2746,166336,2893,4929,8500,5868,1268,6299,51701,375790,4139,152330,8874,79718,22941,324,6506,80351,10497,8723,2565,7091,5789	NA,NA,NA,NA,NA,NA,NA,NA,NA,NA,NA,NA,NA,NA,NA,NA,NA,NA,NA,NA,NA,NA,NA,NA,NA,NA,NA,NA
	18	1.07772660340419	GOTERM_BP_ALL	GO:0006417:regulation of translation	11	6.111111111111111	0.0025249244307302293	170	343	16792	3.1677585319842225	0.9999322212527907	0.06626831412765288	4.564279580612052	1982,132864,1981,9698,26065,22916,56648,10642,1977,23173,51123	NA,NA,NA,NA,NA,NA,NA,NA,NA,NA,NA
	12	1.36781076387859	GOTERM_BP_ALL	GO:0061448:connective tissue development	9	5.0	0.002719716921993155	170	236	16792	3.766899302093719	0.9999677126035188	0.07071447932136021	4.908090836695999	659,658,84159,79718,3696,1301,54928,6423,655	NA,NA,NA,NA,NA,NA,NA,NA,NA
	4	2.28255428402419	GOTERM_BP_ALL	GO:0051128:regulation of cellular component organization	38	21.11111111111111	0.0027395940956676072	170	2323	16792	1.6158010685979083	0.9999700659465736	0.0707297990814898	4.943108353284664	154796,7027,3146,53335,54454,961,6423,6868,4534,6683,8500,64689,5868,1268,55719,659,830,7014,5795,7039,375790,22865,8874,6711,57628,27243,324,80351,655,27,1982,1981,4286,10497,56648,6446,23768,5789	NA,NA,NA,NA,NA,NA,NA,NA,NA,NA,NA,NA,NA,NA,NA,NA,NA,NA,NA,NA,NA,NA,NA,NA,NA,NA,NA,NA,NA,NA,NA,NA,NA,NA,NA,NA,NA,NA
	19	1.07734312554919	GOTERM_BP_ALL	GO:0051128:regulation of cellular component organization	38	21.11111111111111	0.0027395940956676072	170	2323	16792	1.6158010685979083	0.9999700659465736	0.0707297990814898	4.943108353284664	154796,7027,3146,53335,54454,961,6423,6868,4534,6683,8500,64689,5868,1268,55719,659,830,7014,5795,7039,375790,22865,8874,6711,57628,27243,324,80351,655,27,1982,1981,4286,10497,56648,6446,23768,5789	NA,NA,NA,NA,NA,NA,NA,NA,NA,NA,NA,NA,NA,NA,NA,NA,NA,NA,NA,NA,NA,NA,NA,NA,NA,NA,NA,NA,NA,NA,NA,NA,NA,NA,NA,NA,NA,NA
	24	0.997978897509415	GOTERM_BP_ALL	GO:0051128:regulation of cellular component organization	38	21.11111111111111	0.0027395940956676072	170	2323	16792	1.6158010685979083	0.9999700659465736	0.0707297990814898	4.943108353284664	154796,7027,3146,53335,54454,961,6423,6868,4534,6683,8500,64689,5868,1268,55719,659,830,7014,5795,7039,375790,22865,8874,6711,57628,27243,324,80351,655,27,1982,1981,4286,10497,56648,6446,23768,5789	NA,NA,NA,NA,NA,NA,NA,NA,NA,NA,NA,NA,NA,NA,NA,NA,NA,NA,NA,NA,NA,NA,NA,NA,NA,NA,NA,NA,NA,NA,NA,NA,NA,NA,NA,NA,NA,NA
	4	2.28255428402419	GOTERM_BP_ALL	GO:0040011:locomotion	28	15.555555555555555	0.0028283486026348488	170	1530	16792	1.807673971549404	0.9999786499291158	0.07244759291843139	5.099317949947246	154796,3146,5144,961,6423,6868,9219,84159,4929,23328,6477,11057,1641,659,658,5795,4139,152330,8874,6711,324,3309,655,27,4286,6446,2115,23768	NA,NA,NA,NA,NA,NA,NA,NA,NA,NA,NA,NA,NA,NA,NA,NA,NA,NA,NA,NA,NA,NA,NA,NA,NA,NA,NA,NA
	11	1.41858536434969	GOTERM_BP_ALL	GO:0040011:locomotion	28	15.555555555555555	0.0028283486026348488	170	1530	16792	1.807673971549404	0.9999786499291158	0.07244759291843139	5.099317949947246	154796,3146,5144,961,6423,6868,9219,84159,4929,23328,6477,11057,1641,659,658,5795,4139,152330,8874,6711,324,3309,655,27,4286,6446,2115,23768	NA,NA,NA,NA,NA,NA,NA,NA,NA,NA,NA,NA,NA,NA,NA,NA,NA,NA,NA,NA,NA,NA,NA,NA,NA,NA,NA,NA
	3	2.55714617593629	GOTERM_BP_ALL	GO:0006796:phosphate-containing compound metabolic process	47	26.111111111111114	0.0028352781699974624	170	3083	16792	1.5058365610272655	0.9999792059108372	0.07213307554523274	5.111503894020042	10243,1740,1147,5780,5144,51496,3146,54928,6423,5536,23175,28996,6868,4534,23328,8445,84152,1641,2200,659,5602,57732,658,5795,51701,6453,7039,9306,4139,55917,79718,6711,324,3309,2773,655,27,9462,1981,5934,6446,2218,84254,526,23049,23768,5789	NA,NA,NA,NA,NA,NA,NA,NA,NA,NA,NA,NA,NA,NA,NA,NA,NA,NA,NA,NA,NA,NA,NA,NA,NA,NA,NA,NA,NA,NA,NA,NA,NA,NA,NA,NA,NA,NA,NA,NA,NA,NA,NA,NA,NA,NA,NA
	1	2.79957231568773	GOTERM_BP_ALL	GO:0071704:organic substance metabolic process	126	70.0	0.002980355537484074	170	10707	16792	1.1624017272922058	0.9999880323935351	0.07518423850095768	5.366289112592337	132864,3149,3146,2746,6423,5536,6868,10613,4929,1977,54813,64689,25820,22807,2200,6299,375790,1285,3097,79718,51230,9877,27,79813,1982,1981,148266,4121,56648,5934,2218,26065,51496,5144,6400,54928,23633,55163,28996,9219,57616,23328,23119,3696,3418,1268,1999,6477,8445,1641,220,51701,57547,324,1301,80351,2773,7321,22916,79776,338917,526,2969,10243,9969,5126,23204,1147,5780,7027,53335,54454,23175,229…	NA,NA,NA,NA,NA,NA,NA,NA,NA,NA,NA,NA,NA,NA,NA,NA,NA,NA,NA,NA,NA,NA,NA,NA,NA,NA,NA,NA,NA,NA,NA,NA,NA,NA,NA,NA,NA,NA,NA,NA,NA,NA,NA,NA,NA,NA,NA,NA,NA,NA,NA,NA,NA,NA,NA,NA,NA,NA,NA,NA,NA,NA,NA,NA,NA,NA,NA,NA,NA,NA,NA,NA,NA,NA,NA,NA,NA,NA,NA,NA,NA,NA,NA,NA,NA,NA,NA,NA,NA,NA,NA,NA,NA,NA,NA,NA,NA,NA,NA,NA,NA,NA,NA,NA,NA,NA,NA,NA,NA,NA,NA,NA,NA,NA,NA,NA,NA,NA,NA,NA,NA,NA,NA,NA,NA,NA
	4	2.28255428402419	GOTERM_BP_ALL	GO:0072359:circulatory system development	20	11.11111111111111	0.0031233093940764263	170	945	16792	2.090507314036726	0.99999305691534	0.07813321504667659	5.616711952557996	659,154796,6299,7039,1285,3146,7468,1301,6423,655,1982,28996,3198,23328,3696,8289,2969,53834,23768,2200	NA,NA,NA,NA,NA,NA,NA,NA,NA,NA,NA,NA,NA,NA,NA,NA,NA,NA,NA,NA
	4	2.28255428402419	GOTERM_BP_ALL	GO:0072358:cardiovascular system development	20	11.11111111111111	0.0031233093940764263	170	945	16792	2.090507314036726	0.99999305691534	0.07813321504667659	5.616711952557996	659,154796,6299,7039,1285,3146,7468,1301,6423,655,1982,28996,3198,23328,3696,8289,2969,53834,23768,2200	NA,NA,NA,NA,NA,NA,NA,NA,NA,NA,NA,NA,NA,NA,NA,NA,NA,NA,NA,NA
	11	1.41858536434969	GOTERM_BP_ALL	GO:0072358:cardiovascular system development	20	11.11111111111111	0.0031233093940764263	170	945	16792	2.090507314036726	0.99999305691534	0.07813321504667659	5.616711952557996	659,154796,6299,7039,1285,3146,7468,1301,6423,655,1982,28996,3198,23328,3696,8289,2969,53834,23768,2200	NA,NA,NA,NA,NA,NA,NA,NA,NA,NA,NA,NA,NA,NA,NA,NA,NA,NA,NA,NA
	11	1.41858536434969	GOTERM_BP_ALL	GO:0072359:circulatory system development	20	11.11111111111111	0.0031233093940764263	170	945	16792	2.090507314036726	0.99999305691534	0.07813321504667659	5.616711952557996	659,154796,6299,7039,1285,3146,7468,1301,6423,655,1982,28996,3198,23328,3696,8289,2969,53834,23768,2200	NA,NA,NA,NA,NA,NA,NA,NA,NA,NA,NA,NA,NA,NA,NA,NA,NA,NA,NA,NA
	12	1.36781076387859	GOTERM_BP_ALL	GO:0072358:cardiovascular system development	20	11.11111111111111	0.0031233093940764263	170	945	16792	2.090507314036726	0.99999305691534	0.07813321504667659	5.616711952557996	659,154796,6299,7039,1285,3146,7468,1301,6423,655,1982,28996,3198,23328,3696,8289,2969,53834,23768,2200	NA,NA,NA,NA,NA,NA,NA,NA,NA,NA,NA,NA,NA,NA,NA,NA,NA,NA,NA,NA
	12	1.36781076387859	GOTERM_BP_ALL	GO:0072359:circulatory system development	20	11.11111111111111	0.0031233093940764263	170	945	16792	2.090507314036726	0.99999305691534	0.07813321504667659	5.616711952557996	659,154796,6299,7039,1285,3146,7468,1301,6423,655,1982,28996,3198,23328,3696,8289,2969,53834,23768,2200	NA,NA,NA,NA,NA,NA,NA,NA,NA,NA,NA,NA,NA,NA,NA,NA,NA,NA,NA,NA
	13	1.36706373663685	GOTERM_BP_ALL	GO:0072358:cardiovascular system development	20	11.11111111111111	0.0031233093940764263	170	945	16792	2.090507314036726	0.99999305691534	0.07813321504667659	5.616711952557996	659,154796,6299,7039,1285,3146,7468,1301,6423,655,1982,28996,3198,23328,3696,8289,2969,53834,23768,2200	NA,NA,NA,NA,NA,NA,NA,NA,NA,NA,NA,NA,NA,NA,NA,NA,NA,NA,NA,NA
	13	1.36706373663685	GOTERM_BP_ALL	GO:0072359:circulatory system development	20	11.11111111111111	0.0031233093940764263	170	945	16792	2.090507314036726	0.99999305691534	0.07813321504667659	5.616711952557996	659,154796,6299,7039,1285,3146,7468,1301,6423,655,1982,28996,3198,23328,3696,8289,2969,53834,23768,2200	NA,NA,NA,NA,NA,NA,NA,NA,NA,NA,NA,NA,NA,NA,NA,NA,NA,NA,NA,NA
	19	1.07734312554919	GOTERM_BP_ALL	GO:0044087:regulation of cellular component biogenesis	18	10.0	0.003224102806528989	170	807	16792	2.2031926525256944	0.9999952705208532	0.08002878218435006	5.792902301690339	154796,830,5795,375790,3146,6711,22865,27243,53335,324,655,4286,4534,10497,8500,5868,23768,55719	NA,NA,NA,NA,NA,NA,NA,NA,NA,NA,NA,NA,NA,NA,NA,NA,NA,NA
	24	0.997978897509415	GOTERM_BP_ALL	GO:0044087:regulation of cellular component biogenesis	18	10.0	0.003224102806528989	170	807	16792	2.2031926525256944	0.9999952705208532	0.08002878218435006	5.792902301690339	154796,830,5795,375790,3146,6711,22865,27243,53335,324,655,4286,4534,10497,8500,5868,23768,55719	NA,NA,NA,NA,NA,NA,NA,NA,NA,NA,NA,NA,NA,NA,NA,NA,NA,NA
	3	2.55714617593629	GOTERM_BP_ALL	GO:0010563:negative regulation of phosphorus metabolic process	14	7.777777777777778	0.003461420288510445	170	544	16792	2.542041522491349	0.9999980850369077	0.08511617647932668	6.206513640225997	57732,5795,1740,9306,5144,324,6423,655,2773,5536,1981,2218,84152,23768	NA,NA,NA,NA,NA,NA,NA,NA,NA,NA,NA,NA,NA,NA
	3	2.55714617593629	GOTERM_BP_ALL	GO:0045936:negative regulation of phosphate metabolic process	14	7.777777777777778	0.003461420288510445	170	544	16792	2.542041522491349	0.9999980850369077	0.08511617647932668	6.206513640225997	57732,5795,1740,9306,5144,324,6423,655,2773,5536,1981,2218,84152,23768	NA,NA,NA,NA,NA,NA,NA,NA,NA,NA,NA,NA,NA,NA
	11	1.41858536434969	GOTERM_BP_ALL	GO:0071363:cellular response to growth factor stimulus	15	8.333333333333332	0.0035028599077250432	170	610	16792	2.428929604628737	0.9999983647392052	0.08553936805401563	6.278560742723793	659,658,51701,51496,65997,3309,655,6423,7321,6868,28996,22916,53834,23768,2200	NA,NA,NA,NA,NA,NA,NA,NA,NA,NA,NA,NA,NA,NA,NA
	12	1.36781076387859	GOTERM_BP_ALL	GO:0071363:cellular response to growth factor stimulus	15	8.333333333333332	0.0035028599077250432	170	610	16792	2.428929604628737	0.9999983647392052	0.08553936805401563	6.278560742723793	659,658,51701,51496,65997,3309,655,6423,7321,6868,28996,22916,53834,23768,2200	NA,NA,NA,NA,NA,NA,NA,NA,NA,NA,NA,NA,NA,NA,NA
	4	2.28255428402419	GOTERM_BP_ALL	GO:0031346:positive regulation of cell projection organization	10	5.555555555555555	0.0037146018634885	170	304	16792	3.2492260061919507	0.9999992702795626	0.08990294282694689	6.645879860335436	659,1982,375790,8874,53335,324,655,1268,27,5789	NA,NA,NA,NA,NA,NA,NA,NA,NA,NA
	4	2.28255428402419	GOTERM_BP_ALL	GO:0050793:regulation of developmental process	35	19.444444444444446	0.004019020136896459	170	2129	16792	1.6238499157295607	0.9999997713257732	0.09630619297731946	7.171583676569537	154796,3149,3146,3605,53335,6423,166336,28996,4534,23328,1977,64689,1268,80762,2200,659,7014,658,375790,1285,152330,22865,8874,7468,80351,655,27,84466,1982,1981,4286,2969,23768,51123,5789	NA,NA,NA,NA,NA,NA,NA,NA,NA,NA,NA,NA,NA,NA,NA,NA,NA,NA,NA,NA,NA,NA,NA,NA,NA,NA,NA,NA,NA,NA,NA,NA,NA,NA,NA
	1	2.79957231568773	GOTERM_BP_ALL	GO:0016070:RNA metabolic process	64	35.55555555555556	0.00402554832584931	170	4648	16792	1.3600890958793155	0.9999997769466988	0.09585199029503322	7.182826561356103	9969,1147,3149,7027,3146,53335,54454,6423,23175,5536,22937,3198,10613,4929,1977,22807,2200,5602,6299,2120,375790,6940,3097,79718,51230,9877,3309,79813,148266,1981,9689,5934,6446,2115,51123,3605,51496,10046,84458,23633,28996,84159,9219,57616,23119,55629,8289,5868,1999,84152,659,658,51701,57547,7468,655,7321,4286,22916,79776,338917,23049,2969,7091	NA,NA,NA,NA,NA,NA,NA,NA,NA,NA,NA,NA,NA,NA,NA,NA,NA,NA,NA,NA,NA,NA,NA,NA,NA,NA,NA,NA,NA,NA,NA,NA,NA,NA,NA,NA,NA,NA,NA,NA,NA,NA,NA,NA,NA,NA,NA,NA,NA,NA,NA,NA,NA,NA,NA,NA,NA,NA,NA,NA,NA,NA,NA,NA
	12	1.36781076387859	GOTERM_BP_ALL	GO:0001501:skeletal system development	13	7.222222222222221	0.004054319020677785	170	490	16792	2.6206002400960386	0.999999800118376	0.09590472035805053	7.2323602737614845	659,658,3198,84159,3696,7468,1301,1009,54928,6423,655,53834,2200	NA,NA,NA,NA,NA,NA,NA,NA,NA,NA,NA,NA,NA
	3	2.55714617593629	GOTERM_BP_ALL	GO:0042326:negative regulation of phosphorylation	12	6.666666666666667	0.004099286598758953	170	428	16792	2.7694337548103354	0.9999998316097021	0.09631921932587817	7.3097296356805845	57732,1981,5795,9306,5144,324,2218,6423,655,5536,23768,84152	NA,NA,NA,NA,NA,NA,NA,NA,NA,NA,NA,NA
	14	1.35158323463207	GOTERM_BP_ALL	GO:0007610:behavior	14	7.777777777777778	0.004220184963492118	170	557	16792	2.4827120076037597	0.9999998938008731	0.0984138492206722	7.517439851919361	220,22941,6506,9815,3198,1981,28996,9698,4929,1977,6446,2115,1268,84152	NA,NA,NA,NA,NA,NA,NA,NA,NA,NA,NA,NA,NA,NA
	3	2.55714617593629	GOTERM_BP_ALL	GO:0006950:response to stress	53	29.444444444444446	0.004406448086026332	170	3677	16792	1.4237565790526163	0.9999999478037298	0.10191343053160284	7.836588945218148	132864,1147,3149,3146,7027,1006,4599,6423,5536,22937,23173,6868,10613,9698,4929,1977,11057,55719,830,5602,7039,9306,6506,9815,3309,27,1981,8723,5934,6446,2218,220441,26065,3605,6400,961,28996,23328,5868,1999,1268,8445,80762,6745,659,7014,658,7468,324,655,7321,10642,23049	NA,NA,NA,NA,NA,NA,NA,NA,NA,NA,NA,NA,NA,NA,NA,NA,NA,NA,NA,NA,NA,NA,NA,NA,NA,NA,NA,NA,NA,NA,NA,NA,NA,NA,NA,NA,NA,NA,NA,NA,NA,NA,NA,NA,NA,NA,NA,NA,NA,NA,NA,NA,NA
	21	1.04588053960278	GOTERM_BP_ALL	GO:0032879:regulation of localization	39	21.666666666666668	0.004425125812049195	170	2473	16792	1.5577364953259913	0.9999999513925331	0.10170601761097553	7.868534415540718	154796,23204,7027,5144,3146,51496,3605,3781,961,6423,2746,6868,9219,23328,8500,5868,1268,8445,80762,11057,659,5795,55917,8874,6711,57628,27243,324,6506,7468,3309,6253,655,27,22916,10497,8723,6446,23768	NA,NA,NA,NA,NA,NA,NA,NA,NA,NA,NA,NA,NA,NA,NA,NA,NA,NA,NA,NA,NA,NA,NA,NA,NA,NA,NA,NA,NA,NA,NA,NA,NA,NA,NA,NA,NA,NA,NA
	24	0.997978897509415	GOTERM_BP_ALL	GO:0010639:negative regulation of organelle organization	10	5.555555555555555	0.004490970661689296	170	313	16792	3.1557977823717347	0.999999962187312	0.10252363046089874	7.981068706600647	830,7014,4534,6711,27243,54454,8500,324,80351,655	NA,NA,NA,NA,NA,NA,NA,NA,NA,NA
	3	2.55714617593629	GOTERM_BP_ALL	GO:0016310:phosphorylation	36	20.0	0.0045823670934750415	170	2229	16792	1.5953131185179321	0.9999999733168866	0.10387979964062921	8.137057292330196	1147,3146,5144,54928,6423,5536,28996,6868,23328,8445,84152,1641,2200,659,5602,57732,658,5795,51701,6453,7039,9306,4139,6711,324,3309,655,27,9462,1981,5934,6446,2218,84254,23049,23768	NA,NA,NA,NA,NA,NA,NA,NA,NA,NA,NA,NA,NA,NA,NA,NA,NA,NA,NA,NA,NA,NA,NA,NA,NA,NA,NA,NA,NA,NA,NA,NA,NA,NA,NA,NA
	11	1.41858536434969	GOTERM_BP_ALL	GO:0016310:phosphorylation	36	20.0	0.0045823670934750415	170	2229	16792	1.5953131185179321	0.9999999733168866	0.10387979964062921	8.137057292330196	1147,3146,5144,54928,6423,5536,28996,6868,23328,8445,84152,1641,2200,659,5602,57732,658,5795,51701,6453,7039,9306,4139,6711,324,3309,655,27,9462,1981,5934,6446,2218,84254,23049,23768	NA,NA,NA,NA,NA,NA,NA,NA,NA,NA,NA,NA,NA,NA,NA,NA,NA,NA,NA,NA,NA,NA,NA,NA,NA,NA,NA,NA,NA,NA,NA,NA,NA,NA,NA,NA
	16	1.25551375907214	GOTERM_BP_ALL	GO:0016310:phosphorylation	36	20.0	0.0045823670934750415	170	2229	16792	1.5953131185179321	0.9999999733168866	0.10387979964062921	8.137057292330196	1147,3146,5144,54928,6423,5536,28996,6868,23328,8445,84152,1641,2200,659,5602,57732,658,5795,51701,6453,7039,9306,4139,6711,324,3309,655,27,9462,1981,5934,6446,2218,84254,23049,23768	NA,NA,NA,NA,NA,NA,NA,NA,NA,NA,NA,NA,NA,NA,NA,NA,NA,NA,NA,NA,NA,NA,NA,NA,NA,NA,NA,NA,NA,NA,NA,NA,NA,NA,NA,NA
	4	2.28255428402419	GOTERM_BP_ALL	GO:0051240:positive regulation of multicellular organismal process	26	14.444444444444443	0.004651013952077066	170	1431	16792	1.7946808073334157	0.9999999794641969	0.10473171861333963	8.2540540931471	154796,26065,3146,3605,5144,53335,6423,6868,28996,4534,9698,23328,1268,659,658,375790,6711,22865,7468,655,27,1982,1981,8723,23768,5789	NA,NA,NA,NA,NA,NA,NA,NA,NA,NA,NA,NA,NA,NA,NA,NA,NA,NA,NA,NA,NA,NA,NA,NA,NA,NA
	18	1.07772660340419	GOTERM_BP_ALL	GO:0034248:regulation of cellular amide metabolic process	11	6.111111111111111	0.004655784225682184	170	374	16792	2.9051903114186857	0.9999999798345157	0.10421757337479032	8.262178967031053	1982,132864,1981,9698,26065,22916,56648,10642,1977,23173,51123	NA,NA,NA,NA,NA,NA,NA,NA,NA,NA,NA
	1	2.79957231568773	GOTERM_BP_ALL	GO:0045892:negative regulation of transcription, DNA-templated	22	12.222222222222221	0.004765339343353297	170	1130	16792	1.923081728266528	0.9999999867231372	0.10591845096954056	8.44858935278131	6299,2120,3146,79718,53335,54454,7468,6423,655,79813,7321,28996,4286,9219,84159,57616,4929,23119,8289,1999,7091,51123	NA,NA,NA,NA,NA,NA,NA,NA,NA,NA,NA,NA,NA,NA,NA,NA,NA,NA,NA,NA,NA,NA
	11	1.41858536434969	GOTERM_BP_ALL	GO:0070848:response to growth factor	15	8.333333333333332	0.004913248268555225	170	634	16792	2.3369827426238636	0.9999999924489873	0.10839640473926793	8.699691234605812	659,658,51701,51496,65997,3309,655,6423,7321,6868,28996,22916,53834,23768,2200	NA,NA,NA,NA,NA,NA,NA,NA,NA,NA,NA,NA,NA,NA,NA
	12	1.36781076387859	GOTERM_BP_ALL	GO:0070848:response to growth factor	15	8.333333333333332	0.004913248268555225	170	634	16792	2.3369827426238636	0.9999999924489873	0.10839640473926793	8.699691234605812	659,658,51701,51496,65997,3309,655,6423,7321,6868,28996,22916,53834,23768,2200	NA,NA,NA,NA,NA,NA,NA,NA,NA,NA,NA,NA,NA,NA,NA
	3	2.55714617593629	GOTERM_BP_ALL	GO:0035556:intracellular signal transduction	41	22.77777777777778	0.00492061906476021	170	2657	16792	1.524213509265204	0.9999999926584023	0.10792542429989616	8.712187424518092	154796,9364,1147,26065,7027,5144,3146,6423,5536,28996,4534,9698,9219,23328,5868,8445,6477,80762,84152,1641,2200,5602,5795,51701,6453,7039,9306,4139,8874,6711,51230,65997,655,79813,9462,10497,5934,6446,2218,220441,23768	NA,NA,NA,NA,NA,NA,NA,NA,NA,NA,NA,NA,NA,NA,NA,NA,NA,NA,NA,NA,NA,NA,NA,NA,NA,NA,NA,NA,NA,NA,NA,NA,NA,NA,NA,NA,NA,NA,NA,NA,NA
	1	2.79957231568773	GOTERM_BP_ALL	GO:0090304:nucleic acid metabolic process	69	38.333333333333336	0.005210185385820604	170	5158	16792	1.3213603083730585	0.9999999975685799	0.11326655135753283	9.201829821661311	9969,1147,3149,7027,3146,53335,54454,6423,5536,23175,22937,3198,10613,4929,1977,22807,2200,55719,5602,6299,2120,375790,6940,3097,79718,51230,9877,3309,79813,148266,1981,9689,5934,6446,2115,51123,3605,51496,10046,84458,23633,28996,9219,84159,57616,23119,55629,8289,5868,1999,80762,84152,659,7014,658,51701,57547,4673,7468,80351,655,7321,4286,22916,79776,338917,23049,2969,7091	NA,NA,NA,NA,NA,NA,NA,NA,NA,NA,NA,NA,NA,NA,NA,NA,NA,NA,NA,NA,NA,NA,NA,NA,NA,NA,NA,NA,NA,NA,NA,NA,NA,NA,NA,NA,NA,NA,NA,NA,NA,NA,NA,NA,NA,NA,NA,NA,NA,NA,NA,NA,NA,NA,NA,NA,NA,NA,NA,NA,NA,NA,NA,NA,NA,NA,NA,NA,NA
	11	1.41858536434969	GOTERM_BP_ALL	GO:0043065:positive regulation of apoptotic process	14	7.777777777777778	0.005257529843909512	170	572	16792	2.4176059234882765	0.9999999979705542	0.11358967946856868	9.28165029754724	220,658,6453,1285,7027,3146,8874,324,655,6423,3482,10497,1268,6477	NA,NA,NA,NA,NA,NA,NA,NA,NA,NA,NA,NA,NA,NA
	3	2.55714617593629	GOTERM_BP_ALL	GO:0032269:negative regulation of cellular protein metabolic process	20	11.11111111111111	0.005262242188343945	170	992	16792	1.9914611005692597	0.9999999980067323	0.11304499119313471	9.289591450337909	132864,57732,23204,5795,9306,1285,5144,324,6423,655,5536,7321,1981,4534,9698,10642,1977,2218,84152,23768	NA,NA,NA,NA,NA,NA,NA,NA,NA,NA,NA,NA,NA,NA,NA,NA,NA,NA,NA,NA
	3	2.55714617593629	GOTERM_BP_ALL	GO:0044763:single-organism cellular process	139	77.22222222222223	0.00546541464979272	170	12256	16792	1.1202618645369375	0.9999999990822505	0.1164997196101688	9.63134917403642	154796,3149,3146,1006,4599,23516,1009,2746,6423,5536,3482,6868,10613,4929,1977,64689,2200,6299,375790,1285,3097,8874,79718,113263,51230,27,79813,1982,1981,4121,56648,8723,5934,54329,2218,9364,26065,5144,51496,6400,54928,55163,28996,9219,6683,23328,3696,3418,1268,1999,6477,6745,8445,1641,220,51701,22865,324,1301,80351,2773,1778,114134,7321,10497,22916,526,2969,10243,9969,23204,1147,7027,53335,5445…	NA,NA,NA,NA,NA,NA,NA,NA,NA,NA,NA,NA,NA,NA,NA,NA,NA,NA,NA,NA,NA,NA,NA,NA,NA,NA,NA,NA,NA,NA,NA,NA,NA,NA,NA,NA,NA,NA,NA,NA,NA,NA,NA,NA,NA,NA,NA,NA,NA,NA,NA,NA,NA,NA,NA,NA,NA,NA,NA,NA,NA,NA,NA,NA,NA,NA,NA,NA,NA,NA,NA,NA,NA,NA,NA,NA,NA,NA,NA,NA,NA,NA,NA,NA,NA,NA,NA,NA,NA,NA,NA,NA,NA,NA,NA,NA,NA,NA,NA,NA,NA,NA,NA,NA,NA,NA,NA,NA,NA,NA,NA,NA,NA,NA,NA,NA,NA,NA,NA,NA,NA,NA,NA,NA,NA,NA,NA,NA,NA,NA,NA,NA,NA,…
	12	1.36781076387859	GOTERM_BP_ALL	GO:0048705:skeletal system morphogenesis	8	4.444444444444445	0.00555231968983514	170	211	16792	3.7450794535823806	0.9999999993413987	0.11758613620905511	9.777160502335713	659,658,3198,84159,1301,54928,6423,655	NA,NA,NA,NA,NA,NA,NA,NA
	12	1.36781076387859	GOTERM_BP_ALL	GO:0031076:embryonic camera-type eye development	4	2.2222222222222223	0.005603966990635597	170	36	16792	10.97516339869281	0.9999999994592736	0.117960359864962	9.863710108226275	220,28996,8289,655	NA,NA,NA,NA
	11	1.41858536434969	GOTERM_BP_ALL	GO:0043068:positive regulation of programmed cell death	14	7.777777777777778	0.005645644397421452	170	577	16792	2.3966561321235598	0.9999999995388289	0.11813378991737067	9.933495084818055	220,658,6453,1285,7027,3146,8874,324,655,6423,3482,10497,1268,6477	NA,NA,NA,NA,NA,NA,NA,NA,NA,NA,NA,NA,NA,NA
	37	0.565636228858418	GOTERM_BP_ALL	GO:0032103:positive regulation of response to external stimulus	9	5.0	0.005717056700655604	170	267	16792	3.329543952412425	0.9999999996489013	0.11888708884589505	10.05294961668637	659,6868,9698,3605,3146,23328,8723,961,1268	NA,NA,NA,NA,NA,NA,NA,NA,NA
	3	2.55714617593629	GOTERM_BP_ALL	GO:0051246:regulation of protein metabolic process	39	21.666666666666668	0.005751817876366768	170	2512	16792	1.5335518920944173	0.9999999996925484	0.11891856351468677	10.11104193769734	132864,23204,26065,5144,3146,6423,5536,22937,23173,25841,28996,6868,4534,9698,23328,1977,25820,80762,84152,2200,659,5602,57732,5795,7039,9306,1285,324,3309,655,1982,7321,1981,22916,56648,10642,2218,23768,51123	NA,NA,NA,NA,NA,NA,NA,NA,NA,NA,NA,NA,NA,NA,NA,NA,NA,NA,NA,NA,NA,NA,NA,NA,NA,NA,NA,NA,NA,NA,NA,NA,NA,NA,NA,NA,NA,NA,NA
	3	2.55714617593629	GOTERM_BP_ALL	GO:0032268:regulation of cellular protein metabolic process	37	20.555555555555554	0.005813459445890288	170	2346	16792	1.5578556742390053	0.9999999997570383	0.11946936661511764	10.213969089373398	132864,23204,26065,5144,3146,6423,5536,23173,28996,6868,4534,9698,23328,1977,80762,25820,84152,2200,659,5602,57732,5795,7039,9306,1285,324,3309,655,1982,7321,1981,22916,56648,10642,2218,23768,51123	NA,NA,NA,NA,NA,NA,NA,NA,NA,NA,NA,NA,NA,NA,NA,NA,NA,NA,NA,NA,NA,NA,NA,NA,NA,NA,NA,NA,NA,NA,NA,NA,NA,NA,NA,NA,NA
	22	1.04473726421817	GOTERM_BP_ALL	GO:0010506:regulation of autophagy	9	5.0	0.005903372076369294	170	269	16792	3.304788978788541	0.9999999998276559	0.1205564247875266	10.36390249166671	1982,1981,4534,3146,1977,5868,220441,526,27	NA,NA,NA,NA,NA,NA,NA,NA,NA
	5	1.78762222479001	GOTERM_BP_ALL	GO:0007169:transmembrane receptor protein tyrosine kinase signaling pathway	15	8.333333333333332	0.00592873098550213	170	648	16792	2.286492374727669	0.9999999998435662	0.12039848522227581	10.40614679118097	659,57732,5795,6453,7039,1285,8874,27,6868,3482,84159,22916,526,53834,23768	NA,NA,NA,NA,NA,NA,NA,NA,NA,NA,NA,NA,NA,NA,NA
	4	2.28255428402419	GOTERM_BP_ALL	GO:0040007:growth	19	10.555555555555555	0.006043599942701741	170	932	16792	2.013683413279475	0.9999999998991284	0.12194015129066937	10.597266231402303	659,658,6299,5795,375790,5144,79718,53335,6506,80351,6423,655,1982,1981,6868,4534,84159,6446,1641	NA,NA,NA,NA,NA,NA,NA,NA,NA,NA,NA,NA,NA,NA,NA,NA,NA,NA,NA
	1	2.79957231568773	GOTERM_BP_ALL	GO:0008152:metabolic process	128	71.11111111111111	0.0061079996835399055	170	11075	16792	1.1416151905457441	0.9999999999211279	0.121871176942278	10.704246013693087	132864,3149,3146,2746,6423,5536,6868,10613,4929,1977,54813,64689,25820,22807,2200,6299,375790,3097,1285,79718,51230,9877,27,79813,1982,1981,148266,4121,56648,5934,2218,26065,51496,5144,6400,54928,23633,55163,28996,9219,6683,57616,23328,23119,3696,3418,1268,1999,6477,8445,1641,220,51701,57547,324,1301,80351,2773,7321,22916,79776,338917,526,2969,10243,9969,5126,23204,1147,5780,7027,53335,54454,2317…	NA,NA,NA,NA,NA,NA,NA,NA,NA,NA,NA,NA,NA,NA,NA,NA,NA,NA,NA,NA,NA,NA,NA,NA,NA,NA,NA,NA,NA,NA,NA,NA,NA,NA,NA,NA,NA,NA,NA,NA,NA,NA,NA,NA,NA,NA,NA,NA,NA,NA,NA,NA,NA,NA,NA,NA,NA,NA,NA,NA,NA,NA,NA,NA,NA,NA,NA,NA,NA,NA,NA,NA,NA,NA,NA,NA,NA,NA,NA,NA,NA,NA,NA,NA,NA,NA,NA,NA,NA,NA,NA,NA,NA,NA,NA,NA,NA,NA,NA,NA,NA,NA,NA,NA,NA,NA,NA,NA,NA,NA,NA,NA,NA,NA,NA,NA,NA,NA,NA,NA,NA,NA,NA,NA,NA,NA,NA,NA
	4	2.28255428402419	GOTERM_BP_ALL	GO:0048589:developmental growth	14	7.777777777777778	0.006141373339346652	170	583	16792	2.371990717384724	0.9999999999305694	0.12185916942398822	10.759638132417937	659,6299,658,375790,5144,79718,53335,6506,80351,6423,1982,4534,84159,1641	NA,NA,NA,NA,NA,NA,NA,NA,NA,NA,NA,NA,NA,NA
	12	1.36781076387859	GOTERM_BP_ALL	GO:0048589:developmental growth	14	7.777777777777778	0.006141373339346652	170	583	16792	2.371990717384724	0.9999999999305694	0.12185916942398822	10.759638132417937	659,6299,658,375790,5144,79718,53335,6506,80351,6423,1982,4534,84159,1641	NA,NA,NA,NA,NA,NA,NA,NA,NA,NA,NA,NA,NA,NA
	4	2.28255428402419	GOTERM_BP_ALL	GO:0030154:cell differentiation	52	28.888888888888886	0.006306530966320853	170	3652	16792	1.4064557696024742	0.99999999996306	0.1242868637696889	11.03328139112093	154796,1147,3149,3146,53335,1009,6423,6868,9698,4929,1977,64689,11057,2200,6299,92558,2120,375790,8874,79718,113263,27,1982,1981,6446,2115,5789,3605,5144,54928,28996,84159,6683,8289,1999,1268,80762,53834,6477,1641,659,658,4139,152330,6711,22865,324,1301,655,84466,4286,23768	NA,NA,NA,NA,NA,NA,NA,NA,NA,NA,NA,NA,NA,NA,NA,NA,NA,NA,NA,NA,NA,NA,NA,NA,NA,NA,NA,NA,NA,NA,NA,NA,NA,NA,NA,NA,NA,NA,NA,NA,NA,NA,NA,NA,NA,NA,NA,NA,NA,NA,NA,NA
	3	2.55714617593629	GOTERM_BP_ALL	GO:0009968:negative regulation of signal transduction	21	11.666666666666666	0.006655042548270185	170	1089	16792	1.9047804245665207	0.999999999990249	0.1293755483842589	11.608114428972227	57732,9969,5795,51701,9306,51496,8874,324,65997,3309,6423,655,28996,9462,6868,4534,4929,2218,220441,23768,2200	NA,NA,NA,NA,NA,NA,NA,NA,NA,NA,NA,NA,NA,NA,NA,NA,NA,NA,NA,NA,NA
	4	2.28255428402419	GOTERM_BP_ALL	GO:0051094:positive regulation of developmental process	21	11.666666666666666	0.006655042548270185	170	1089	16792	1.9047804245665207	0.999999999990249	0.1293755483842589	11.608114428972227	659,154796,658,375790,3146,3605,8874,22865,53335,7468,6423,655,27,1982,1981,28996,4534,23328,1268,23768,5789	NA,NA,NA,NA,NA,NA,NA,NA,NA,NA,NA,NA,NA,NA,NA,NA,NA,NA,NA,NA,NA
	11	1.41858536434969	GOTERM_BP_ALL	GO:0009968:negative regulation of signal transduction	21	11.666666666666666	0.006655042548270185	170	1089	16792	1.9047804245665207	0.999999999990249	0.1293755483842589	11.608114428972227	57732,9969,5795,51701,9306,51496,8874,324,65997,3309,6423,655,28996,9462,6868,4534,4929,2218,220441,23768,2200	NA,NA,NA,NA,NA,NA,NA,NA,NA,NA,NA,NA,NA,NA,NA,NA,NA,NA,NA,NA,NA
	12	1.36781076387859	GOTERM_BP_ALL	GO:0003206:cardiac chamber morphogenesis	6	3.3333333333333335	0.0068321243545459	170	118	16792	5.022532402791625	0.9999999999950449	0.13191934815033746	11.898844388849506	659,7468,1301,6423,655,53834	NA,NA,NA,NA,NA,NA
	12	1.36781076387859	GOTERM_BP_ALL	GO:0003231:cardiac ventricle development	6	3.3333333333333335	0.0068321243545459	170	118	16792	5.022532402791625	0.9999999999950449	0.13191934815033746	11.898844388849506	659,6299,7468,1301,6423,53834	NA,NA,NA,NA,NA,NA
	3	2.55714617593629	GOTERM_BP_ALL	GO:0044092:negative regulation of molecular function	21	11.666666666666666	0.007406187653215872	170	1100	16792	1.885732620320856	0.9999999999994484	0.14150351103191539	12.835125604266173	154796,132864,7014,9969,57732,23204,5795,1740,9306,1285,55917,324,3309,6423,655,2773,7321,1268,80762,84152,23768	NA,NA,NA,NA,NA,NA,NA,NA,NA,NA,NA,NA,NA,NA,NA,NA,NA,NA,NA,NA,NA
	4	2.28255428402419	GOTERM_BP_ALL	GO:0007411:axon guidance	8	4.444444444444445	0.007461999306087859	170	223	16792	3.5435505143761543	0.9999999999995545	0.14178469811462546	12.925649128360984	659,658,152330,6711,2115,655,6477,23768	NA,NA,NA,NA,NA,NA,NA,NA
	1	2.79957231568773	GOTERM_BP_ALL	GO:1903507:negative regulation of nucleic acid-templated transcription	22	12.222222222222221	0.007500923810028084	170	1177	16792	1.8462891698735573	0.9999999999996161	0.14176638687516185	12.98872995424033	6299,2120,3146,79718,53335,54454,7468,6423,655,79813,7321,28996,4286,9219,84159,57616,4929,23119,8289,1999,7091,51123	NA,NA,NA,NA,NA,NA,NA,NA,NA,NA,NA,NA,NA,NA,NA,NA,NA,NA,NA,NA,NA,NA
	18	1.07772660340419	GOTERM_BP_ALL	GO:0006913:nucleocytoplasmic transport	12	6.666666666666667	0.007512579742950897	170	465	16792	2.5490702087286525	0.9999999999996328	0.14127190822220514	13.007611080095227	3839,22916,51496,6711,1977,23049,6423,9877,655,23633,8445,79711	NA,NA,NA,NA,NA,NA,NA,NA,NA,NA,NA,NA
	21	1.04588053960278	GOTERM_BP_ALL	GO:0006913:nucleocytoplasmic transport	12	6.666666666666667	0.007512579742950897	170	465	16792	2.5490702087286525	0.9999999999996328	0.14127190822220514	13.007611080095227	3839,22916,51496,6711,1977,23049,6423,9877,655,23633,8445,79711	NA,NA,NA,NA,NA,NA,NA,NA,NA,NA,NA,NA
	4	2.28255428402419	GOTERM_BP_ALL	GO:0097485:neuron projection guidance	8	4.444444444444445	0.0075974139290080935	170	224	16792	3.5277310924369747	0.9999999999997345	0.14205424169108272	13.144914948140606	659,658,152330,6711,2115,655,6477,23768	NA,NA,NA,NA,NA,NA,NA,NA
	26	0.930589103151708	GOTERM_BP_ALL	GO:0010498:proteasomal protein catabolic process	11	6.111111111111111	0.007743707438108371	170	403	16792	2.6961319515399214	0.9999999999998483	0.14388808335934433	13.38120912837184	7321,25841,4534,10613,9306,79718,6400,324,3309,25820,6477	NA,NA,NA,NA,NA,NA,NA,NA,NA,NA,NA
	4	2.28255428402419	GOTERM_BP_ALL	GO:0051093:negative regulation of developmental process	16	8.88888888888889	0.007759636159218058	170	739	16792	2.1385974687574625	0.9999999999998573	0.14346485187614	13.406900557319968	659,154796,7014,3149,1285,3146,152330,53335,655,6423,1977,64689,80762,2969,2200,51123	NA,NA,NA,NA,NA,NA,NA,NA,NA,NA,NA,NA,NA,NA,NA,NA
	11	1.41858536434969	GOTERM_BP_ALL	GO:0051093:negative regulation of developmental process	16	8.88888888888889	0.007759636159218058	170	739	16792	2.1385974687574625	0.9999999999998573	0.14346485187614	13.406900557319968	659,154796,7014,3149,1285,3146,152330,53335,655,6423,1977,64689,80762,2969,2200,51123	NA,NA,NA,NA,NA,NA,NA,NA,NA,NA,NA,NA,NA,NA,NA,NA
	3	2.55714617593629	GOTERM_BP_ALL	GO:0010648:negative regulation of cell communication	22	12.222222222222221	0.007855623278342766	170	1182	16792	1.8384791480043794	0.9999999999999012	0.14441218703217684	13.561565628572614	57732,9969,5795,51701,9306,51496,22941,8874,324,65997,3309,6423,655,28996,9462,6868,4534,4929,2218,220441,23768,2200	NA,NA,NA,NA,NA,NA,NA,NA,NA,NA,NA,NA,NA,NA,NA,NA,NA,NA,NA,NA,NA,NA
	11	1.41858536434969	GOTERM_BP_ALL	GO:0010648:negative regulation of cell communication	22	12.222222222222221	0.007855623278342766	170	1182	16792	1.8384791480043794	0.9999999999999012	0.14441218703217684	13.561565628572614	57732,9969,5795,51701,9306,51496,22941,8874,324,65997,3309,6423,655,28996,9462,6868,4534,4929,2218,220441,23768,2200	NA,NA,NA,NA,NA,NA,NA,NA,NA,NA,NA,NA,NA,NA,NA,NA,NA,NA,NA,NA,NA,NA
	3	2.55714617593629	GOTERM_BP_ALL	GO:0023057:negative regulation of signaling	22	12.222222222222221	0.008149174827266084	170	1186	16792	1.8322785437952585	0.9999999999999679	0.1479843900294634	14.03294848714033	57732,9969,5795,51701,9306,51496,22941,8874,324,65997,3309,6423,655,28996,9462,6868,4534,4929,2218,220441,23768,2200	NA,NA,NA,NA,NA,NA,NA,NA,NA,NA,NA,NA,NA,NA,NA,NA,NA,NA,NA,NA,NA,NA
	11	1.41858536434969	GOTERM_BP_ALL	GO:0023057:negative regulation of signaling	22	12.222222222222221	0.008149174827266084	170	1186	16792	1.8322785437952585	0.9999999999999679	0.1479843900294634	14.03294848714033	57732,9969,5795,51701,9306,51496,22941,8874,324,65997,3309,6423,655,28996,9462,6868,4534,4929,2218,220441,23768,2200	NA,NA,NA,NA,NA,NA,NA,NA,NA,NA,NA,NA,NA,NA,NA,NA,NA,NA,NA,NA,NA,NA
	18	1.07772660340419	GOTERM_BP_ALL	GO:0051169:nuclear transport	12	6.666666666666667	0.00848135216447871	170	473	16792	2.505956970526054	0.999999999999991	0.15282794500475017	14.563423616542536	3839,22916,51496,6711,1977,23049,6423,9877,655,23633,8445,79711	NA,NA,NA,NA,NA,NA,NA,NA,NA,NA,NA,NA
	21	1.04588053960278	GOTERM_BP_ALL	GO:0051169:nuclear transport	12	6.666666666666667	0.00848135216447871	170	473	16792	2.505956970526054	0.999999999999991	0.15282794500475017	14.563423616542536	3839,22916,51496,6711,1977,23049,6423,9877,655,23633,8445,79711	NA,NA,NA,NA,NA,NA,NA,NA,NA,NA,NA,NA
	11	1.41858536434969	GOTERM_BP_ALL	GO:0010942:positive regulation of cell death	14	7.777777777777778	0.008482897716997659	170	607	16792	2.2782052524469423	0.999999999999991	0.15213638430663623	14.565884555415987	220,658,6453,1285,7027,3146,8874,324,655,6423,3482,10497,1268,6477	NA,NA,NA,NA,NA,NA,NA,NA,NA,NA,NA,NA,NA,NA
	1	2.79957231568773	GOTERM_BP_ALL	GO:0000122:negative regulation of transcription from RNA polymerase II promoter	16	8.88888888888889	0.008622048542404975	170	748	16792	2.112865681031771	0.9999999999999948	0.15371820795554159	14.78717585729905	6299,2120,3146,79718,53335,7468,79813,7321,28996,4286,9219,84159,57616,4929,8289,7091	NA,NA,NA,NA,NA,NA,NA,NA,NA,NA,NA,NA,NA,NA,NA,NA
	1	2.79957231568773	GOTERM_BP_ALL	GO:1902679:negative regulation of RNA biosynthetic process	22	12.222222222222221	0.008763214888204463	170	1194	16792	1.8200019706375012	0.9999999999999969	0.15459764145910082	15.011118359543163	6299,2120,3146,79718,53335,54454,7468,6423,655,79813,7321,28996,4286,9219,84159,57616,4929,23119,8289,1999,7091,51123	NA,NA,NA,NA,NA,NA,NA,NA,NA,NA,NA,NA,NA,NA,NA,NA,NA,NA,NA,NA,NA,NA
	3	2.55714617593629	GOTERM_BP_ALL	GO:0051248:negative regulation of protein metabolic process	20	11.11111111111111	0.00934937826620711	170	1049	16792	1.8832501542084898	0.9999999999999997	0.1633361502754015	15.935051260131072	132864,57732,23204,5795,9306,1285,5144,324,6423,655,5536,7321,1981,4534,9698,10642,1977,2218,84152,23768	NA,NA,NA,NA,NA,NA,NA,NA,NA,NA,NA,NA,NA,NA,NA,NA,NA,NA,NA,NA
	11	1.41858536434969	GOTERM_BP_ALL	GO:0030510:regulation of BMP signaling pathway	5	2.7777777777777777	0.009424087406516868	170	82	16792	6.022955523672883	0.9999999999999998	0.1637856870622063	16.052125672726813	659,28996,51496,6423,2200	NA,NA,NA,NA,NA
	12	1.36781076387859	GOTERM_BP_ALL	GO:0030510:regulation of BMP signaling pathway	5	2.7777777777777777	0.009424087406516868	170	82	16792	6.022955523672883	0.9999999999999998	0.1637856870622063	16.052125672726813	659,28996,51496,6423,2200	NA,NA,NA,NA,NA
	26	0.930589103151708	GOTERM_BP_ALL	GO:0044265:cellular macromolecule catabolic process	19	10.555555555555555	0.009526897045410855	170	976	16792	1.9229026036644166	0.9999999999999999	0.16467620375052716	16.21298339533219	9306,3146,79718,324,6400,3309,7321,25841,1981,4534,10613,22916,55629,1977,54813,23049,25820,80762,6477	NA,NA,NA,NA,NA,NA,NA,NA,NA,NA,NA,NA,NA,NA,NA,NA,NA,NA,NA
	28	0.892332500370676	GOTERM_BP_ALL	GO:0044265:cellular macromolecule catabolic process	19	10.555555555555555	0.009526897045410855	170	976	16792	1.9229026036644166	0.9999999999999999	0.16467620375052716	16.21298339533219	9306,3146,79718,324,6400,3309,7321,25841,1981,4534,10613,22916,55629,1977,54813,23049,25820,80762,6477	NA,NA,NA,NA,NA,NA,NA,NA,NA,NA,NA,NA,NA,NA,NA,NA,NA,NA,NA
	21	1.04588053960278	GOTERM_BP_ALL	GO:0051649:establishment of localization in cell	32	17.77777777777778	0.009577759001613895	170	2004	16792	1.5772689914289069	0.9999999999999999	0.1647381288348766	16.2924550455953	23673,23204,7027,51496,5144,6400,6423,23633,4534,6683,1977,64689,8500,5868,8445,6745,6453,92558,7039,3839,51014,6711,27243,9877,6253,655,1778,79711,10497,22916,8723,23049	NA,NA,NA,NA,NA,NA,NA,NA,NA,NA,NA,NA,NA,NA,NA,NA,NA,NA,NA,NA,NA,NA,NA,NA,NA,NA,NA,NA,NA,NA,NA,NA
	11	1.41858536434969	GOTERM_BP_ALL	GO:0090287:regulation of cellular response to growth factor stimulus	8	4.444444444444445	0.009800498223665577	170	235	16792	3.3626032540675843	0.9999999999999999	0.1674932372344211	16.63964533567586	659,6868,28996,51496,65997,3309,6423,2200	NA,NA,NA,NA,NA,NA,NA,NA
	12	1.36781076387859	GOTERM_BP_ALL	GO:0090287:regulation of cellular response to growth factor stimulus	8	4.444444444444445	0.009800498223665577	170	235	16792	3.3626032540675843	0.9999999999999999	0.1674932372344211	16.63964533567586	659,6868,28996,51496,65997,3309,6423,2200	NA,NA,NA,NA,NA,NA,NA,NA
	4	2.28255428402419	GOTERM_BP_ALL	GO:0006935:chemotaxis	13	7.222222222222221	0.010097317158952405	170	552	16792	2.3262574595055416	1.0	0.17136261384495377	17.100189332520944	659,154796,5795,658,5144,3146,6711,152330,655,6868,2115,6477,23768	NA,NA,NA,NA,NA,NA,NA,NA,NA,NA,NA,NA,NA
	4	2.28255428402419	GOTERM_BP_ALL	GO:0042330:taxis	13	7.222222222222221	0.010233147916416113	170	553	16792	2.3220508456547178	1.0	0.1727013225454983	17.310140578722198	659,154796,5795,658,5144,3146,6711,152330,655,6868,2115,6477,23768	NA,NA,NA,NA,NA,NA,NA,NA,NA,NA,NA,NA,NA
	3	2.55714617593629	GOTERM_BP_ALL	GO:0006469:negative regulation of protein kinase activity	8	4.444444444444445	0.010236183344723104	170	237	16792	3.3342268552990815	1.0	0.17198984050180444	17.314826637304336	57732,5795,9306,324,6423,655,23768,84152	NA,NA,NA,NA,NA,NA,NA,NA
	5	1.78762222479001	GOTERM_BP_ALL	GO:0042058:regulation of epidermal growth factor receptor signaling pathway	5	2.7777777777777777	0.010237373696509245	170	84	16792	5.879551820728291	1.0	0.1712563950901329	17.316664219848533	57732,6868,5795,7039,8874	NA,NA,NA,NA,NA
	19	1.07734312554919	GOTERM_BP_ALL	GO:0051129:negative regulation of cellular component organization	14	7.777777777777778	0.010530992646848134	170	624	16792	2.216138763197587	1.0	0.1749703569008051	17.768754796066656	830,7014,3146,6711,27243,53335,54454,324,80351,655,6423,4534,8500,64689	NA,NA,NA,NA,NA,NA,NA,NA,NA,NA,NA,NA,NA,NA
	24	0.997978897509415	GOTERM_BP_ALL	GO:0051129:negative regulation of cellular component organization	14	7.777777777777778	0.010530992646848134	170	624	16792	2.216138763197587	1.0	0.1749703569008051	17.768754796066656	830,7014,3146,6711,27243,53335,54454,324,80351,655,6423,4534,8500,64689	NA,NA,NA,NA,NA,NA,NA,NA,NA,NA,NA,NA,NA,NA
	12	1.36781076387859	GOTERM_BP_ALL	GO:0051216:cartilage development	7	3.888888888888889	0.01059245061184759	170	183	16792	3.7783349405335906	1.0	0.1751412809332612	17.863086382929826	659,658,3696,1301,54928,6423,655	NA,NA,NA,NA,NA,NA,NA
	3	2.55714617593629	GOTERM_BP_ALL	GO:0043086:negative regulation of catalytic activity	17	9.444444444444445	0.010625717892560334	170	839	16792	2.0014302741358763	1.0	0.17488763570243515	17.914105492423303	154796,132864,7014,57732,23204,5795,1740,9306,1285,324,655,2773,6423,7321,1268,84152,23768	NA,NA,NA,NA,NA,NA,NA,NA,NA,NA,NA,NA,NA,NA,NA,NA,NA
	3	2.55714617593629	GOTERM_BP_ALL	GO:0071310:cellular response to organic substance	34	18.88888888888889	0.010632288557035383	170	2186	16792	1.5363220494053065	1.0	0.174237335582623	17.92417879843513	132864,9969,1147,26065,5144,51496,3605,4599,6423,5536,23175,28996,6868,4929,23328,1977,8289,6745,53834,11057,2200,659,658,51701,9306,65997,3309,655,27,7321,22916,10497,526,23768	NA,NA,NA,NA,NA,NA,NA,NA,NA,NA,NA,NA,NA,NA,NA,NA,NA,NA,NA,NA,NA,NA,NA,NA,NA,NA,NA,NA,NA,NA,NA,NA,NA,NA
	11	1.41858536434969	GOTERM_BP_ALL	GO:0071310:cellular response to organic substance	34	18.88888888888889	0.010632288557035383	170	2186	16792	1.5363220494053065	1.0	0.174237335582623	17.92417879843513	132864,9969,1147,26065,5144,51496,3605,4599,6423,5536,23175,28996,6868,4929,23328,1977,8289,6745,53834,11057,2200,659,658,51701,9306,65997,3309,655,27,7321,22916,10497,526,23768	NA,NA,NA,NA,NA,NA,NA,NA,NA,NA,NA,NA,NA,NA,NA,NA,NA,NA,NA,NA,NA,NA,NA,NA,NA,NA,NA,NA,NA,NA,NA,NA,NA,NA
	17	1.09227005720757	GOTERM_BP_ALL	GO:0071310:cellular response to organic substance	34	18.88888888888889	0.010632288557035383	170	2186	16792	1.5363220494053065	1.0	0.174237335582623	17.92417879843513	132864,9969,1147,26065,5144,51496,3605,4599,6423,5536,23175,28996,6868,4929,23328,1977,8289,6745,53834,11057,2200,659,658,51701,9306,65997,3309,655,27,7321,22916,10497,526,23768	NA,NA,NA,NA,NA,NA,NA,NA,NA,NA,NA,NA,NA,NA,NA,NA,NA,NA,NA,NA,NA,NA,NA,NA,NA,NA,NA,NA,NA,NA,NA,NA,NA,NA
	3	2.55714617593629	GOTERM_BP_ALL	GO:0033554:cellular response to stress	29	16.11111111111111	0.010657554672629292	170	1773	16792	1.6156331906705153	1.0	0.17387097151087905	17.962902697700933	132864,1147,3146,7027,6400,6423,5536,22937,28996,10613,4929,23328,6745,8445,55719,659,5602,7014,324,7468,3309,655,7321,10642,5934,6446,2218,220441,23049	NA,NA,NA,NA,NA,NA,NA,NA,NA,NA,NA,NA,NA,NA,NA,NA,NA,NA,NA,NA,NA,NA,NA,NA,NA,NA,NA,NA,NA
	24	0.997978897509415	GOTERM_BP_ALL	GO:0043244:regulation of protein complex disassembly	5	2.7777777777777777	0.01066052663214698	170	85	16792	5.81038062283737	1.0	0.17317735672553203	17.9674565103238	830,6683,56648,6711,324	NA,NA,NA,NA,NA
	12	1.36781076387859	GOTERM_BP_ALL	GO:0009887:organ morphogenesis	19	10.555555555555555	0.011136680254370396	170	992	16792	1.891888045540797	1.0	0.17945155592357065	18.693967547042757	659,220,658,6299,7039,7468,1301,54928,6423,655,166336,28996,3198,84159,8289,1999,53834,23768,2200	NA,NA,NA,NA,NA,NA,NA,NA,NA,NA,NA,NA,NA,NA,NA,NA,NA,NA,NA
	1	2.79957231568773	GOTERM_BP_ALL	GO:0006139:nucleobase-containing compound metabolic process	74	41.11111111111111	0.011366888289575397	170	5794	16792	1.2615565798290322	1.0	0.182054425476866	19.043030399778537	10243,9969,1147,3149,7027,3146,53335,54454,6423,5536,23175,22937,3198,10613,4929,1977,22807,2200,55719,5602,6299,2120,375790,6940,3097,79718,51230,9877,3309,79813,148266,1981,9689,5934,6446,2115,51123,1740,5144,3605,51496,10046,84458,23633,28996,9219,84159,57616,23119,55629,8289,5868,1999,80762,84152,659,7014,658,51701,57547,4673,7468,80351,2773,655,7321,4286,22916,79776,338917,526,23049,2969,7091	NA,NA,NA,NA,NA,NA,NA,NA,NA,NA,NA,NA,NA,NA,NA,NA,NA,NA,NA,NA,NA,NA,NA,NA,NA,NA,NA,NA,NA,NA,NA,NA,NA,NA,NA,NA,NA,NA,NA,NA,NA,NA,NA,NA,NA,NA,NA,NA,NA,NA,NA,NA,NA,NA,NA,NA,NA,NA,NA,NA,NA,NA,NA,NA,NA,NA,NA,NA,NA,NA,NA,NA,NA,NA
	5	1.78762222479001	GOTERM_BP_ALL	GO:1901184:regulation of ERBB signaling pathway	5	2.7777777777777777	0.011540384082316548	170	87	16792	5.676808654496281	1.0	0.18380693196684417	19.30516365186845	57732,6868,5795,7039,8874	NA,NA,NA,NA,NA
	11	1.41858536434969	GOTERM_BP_ALL	GO:0030514:negative regulation of BMP signaling pathway	4	2.2222222222222223	0.011743326965111992	170	47	16792	8.406508135168961	1.0	0.18596267245682574	19.610769440100928	28996,51496,6423,2200	NA,NA,NA,NA
	12	1.36781076387859	GOTERM_BP_ALL	GO:0030514:negative regulation of BMP signaling pathway	4	2.2222222222222223	0.011743326965111992	170	47	16792	8.406508135168961	1.0	0.18596267245682574	19.610769440100928	28996,51496,6423,2200	NA,NA,NA,NA
	11	1.41858536434969	GOTERM_BP_ALL	GO:1901342:regulation of vasculature development	8	4.444444444444445	0.012137502505662808	170	245	16792	3.2253541416566627	1.0	0.19081388175304115	20.201221454290675	154796,28996,1285,3146,23328,6423,655,2969	NA,NA,NA,NA,NA,NA,NA,NA
	11	1.41858536434969	GOTERM_BP_ALL	GO:0008219:cell death	31	17.22222222222222	0.012295429431233705	170	1958	16792	1.5638767049209878	1.0	0.19226667757945626	20.436633823964854	23204,3146,3605,7027,4599,6423,5536,28996,6868,3482,4929,1268,6477,8445,659,220,658,6453,2120,7039,1285,8874,27243,324,3309,655,1982,4286,10497,6446,220441	NA,NA,NA,NA,NA,NA,NA,NA,NA,NA,NA,NA,NA,NA,NA,NA,NA,NA,NA,NA,NA,NA,NA,NA,NA,NA,NA,NA,NA,NA,NA
	4	2.28255428402419	GOTERM_BP_ALL	GO:0045927:positive regulation of growth	8	4.444444444444445	0.012378185815084508	170	246	16792	3.212242945958871	1.0	0.19264899081786757	20.559731436945327	659,1982,6868,1981,4534,375790,53335,6423	NA,NA,NA,NA,NA,NA,NA,NA
	16	1.25551375907214	GOTERM_BP_ALL	GO:0018105:peptidyl-serine phosphorylation	8	4.444444444444445	0.012378185815084508	170	246	16792	3.212242945958871	1.0	0.19264899081786757	20.559731436945327	1981,28996,51701,5144,6446,23049,6423,1641	NA,NA,NA,NA,NA,NA,NA,NA
	3	2.55714617593629	GOTERM_BP_ALL	GO:1902531:regulation of intracellular signal transduction	28	15.555555555555555	0.012524564587470838	170	1714	16792	1.6136179559338322	1.0	0.19391652207035515	20.777024419361002	154796,1147,3146,5144,6423,5536,28996,4534,9219,9698,23328,80762,6477,8445,5602,5795,6453,51701,7039,9306,8874,51230,655,79813,9462,2218,220441,23768	NA,NA,NA,NA,NA,NA,NA,NA,NA,NA,NA,NA,NA,NA,NA,NA,NA,NA,NA,NA,NA,NA,NA,NA,NA,NA,NA,NA
	3	2.55714617593629	GOTERM_BP_ALL	GO:0010647:positive regulation of cell communication	26	14.444444444444443	0.012809089510645171	170	1555	16792	1.6515679969737092	1.0	0.19708629014722245	21.197781974716058	1147,26065,3146,7027,2746,6423,5536,6868,28996,9698,23328,80762,6477,659,5602,6299,5795,658,6453,7039,8874,22941,80351,655,10497,8723	NA,NA,NA,NA,NA,NA,NA,NA,NA,NA,NA,NA,NA,NA,NA,NA,NA,NA,NA,NA,NA,NA,NA,NA,NA,NA
	11	1.41858536434969	GOTERM_BP_ALL	GO:0010647:positive regulation of cell communication	26	14.444444444444443	0.012809089510645171	170	1555	16792	1.6515679969737092	1.0	0.19708629014722245	21.197781974716058	1147,26065,3146,7027,2746,6423,5536,6868,28996,9698,23328,80762,6477,659,5602,6299,5795,658,6453,7039,8874,22941,80351,655,10497,8723	NA,NA,NA,NA,NA,NA,NA,NA,NA,NA,NA,NA,NA,NA,NA,NA,NA,NA,NA,NA,NA,NA,NA,NA,NA,NA
	1	2.79957231568773	GOTERM_BP_ALL	GO:0046483:heterocycle metabolic process	75	41.66666666666667	0.012944291488062802	170	5919	16792	1.2516025163233058	1.0	0.19816287187201054	21.39697797809834	10243,9969,1147,3149,7027,3146,53335,54454,6423,5536,23175,22937,3198,10613,4929,1977,22807,2200,55719,5602,6299,2120,375790,6940,3097,79718,51230,9877,3309,79813,1981,148266,9689,5934,6446,2115,51123,1740,5144,3605,51496,10046,84458,23633,55163,28996,9219,84159,57616,23119,55629,8289,5868,1999,80762,84152,659,7014,658,51701,57547,4673,7468,80351,2773,655,7321,4286,22916,79776,338917,526,23049,29…	NA,NA,NA,NA,NA,NA,NA,NA,NA,NA,NA,NA,NA,NA,NA,NA,NA,NA,NA,NA,NA,NA,NA,NA,NA,NA,NA,NA,NA,NA,NA,NA,NA,NA,NA,NA,NA,NA,NA,NA,NA,NA,NA,NA,NA,NA,NA,NA,NA,NA,NA,NA,NA,NA,NA,NA,NA,NA,NA,NA,NA,NA,NA,NA,NA,NA,NA,NA,NA,NA,NA,NA,NA,NA,NA
	1	2.79957231568773	GOTERM_BP_ALL	GO:0051253:negative regulation of RNA metabolic process	22	12.222222222222221	0.013066541613793291	170	1240	16792	1.752485768500949	1.0	0.19905135080191982	21.57668162672476	6299,2120,3146,79718,53335,54454,7468,6423,655,79813,7321,28996,4286,9219,84159,57616,4929,23119,8289,1999,7091,51123	NA,NA,NA,NA,NA,NA,NA,NA,NA,NA,NA,NA,NA,NA,NA,NA,NA,NA,NA,NA,NA,NA
	4	2.28255428402419	GOTERM_BP_ALL	GO:0000902:cell morphogenesis	22	12.222222222222221	0.013066541613793291	170	1240	16792	1.752485768500949	1.0	0.19905135080191982	21.57668162672476	659,658,6299,152330,22865,6711,8874,53335,1009,6423,655,1982,6683,4929,64689,6446,2115,53834,6477,23768,5789,1641	NA,NA,NA,NA,NA,NA,NA,NA,NA,NA,NA,NA,NA,NA,NA,NA,NA,NA,NA,NA,NA,NA
	4	2.28255428402419	GOTERM_BP_ALL	GO:0031344:regulation of cell projection organization	13	7.222222222222221	0.013094142714759964	170	572	16792	2.244919786096257	1.0	0.19864096133054743	21.617200525074132	659,375790,8874,53335,324,655,6423,27,1982,64689,5868,1268,5789	NA,NA,NA,NA,NA,NA,NA,NA,NA,NA,NA,NA,NA
	4	2.28255428402419	GOTERM_BP_ALL	GO:0032989:cellular component morphogenesis	23	12.777777777777777	0.0133359159934172	170	1321	16792	1.719802288818631	1.0	0.20035226415157859	21.97128247777225	659,658,6299,152330,22865,6711,8874,53335,1009,6423,655,1982,4534,6683,4929,6446,64689,2115,53834,6477,23768,5789,1641	NA,NA,NA,NA,NA,NA,NA,NA,NA,NA,NA,NA,NA,NA,NA,NA,NA,NA,NA,NA,NA,NA,NA
	3	2.55714617593629	GOTERM_BP_ALL	GO:0043549:regulation of kinase activity	16	8.88888888888889	0.013421941622786959	170	788	16792	2.0056136160047773	1.0	0.2007275030754947	22.096903446883907	5602,57732,5795,7039,9306,3146,324,3309,655,6423,6868,23328,5934,84152,23768,2200	NA,NA,NA,NA,NA,NA,NA,NA,NA,NA,NA,NA,NA,NA,NA,NA
	5	1.78762222479001	GOTERM_BP_ALL	GO:0043549:regulation of kinase activity	16	8.88888888888889	0.013421941622786959	170	788	16792	2.0056136160047773	1.0	0.2007275030754947	22.096903446883907	5602,57732,5795,7039,9306,3146,324,3309,655,6423,6868,23328,5934,84152,23768,2200	NA,NA,NA,NA,NA,NA,NA,NA,NA,NA,NA,NA,NA,NA,NA,NA
	11	1.41858536434969	GOTERM_BP_ALL	GO:0043549:regulation of kinase activity	16	8.88888888888889	0.013421941622786959	170	788	16792	2.0056136160047773	1.0	0.2007275030754947	22.096903446883907	5602,57732,5795,7039,9306,3146,324,3309,655,6423,6868,23328,5934,84152,23768,2200	NA,NA,NA,NA,NA,NA,NA,NA,NA,NA,NA,NA,NA,NA,NA,NA
	12	1.36781076387859	GOTERM_BP_ALL	GO:0090596:sensory organ morphogenesis	8	4.444444444444445	0.013441064712267537	170	250	16792	3.160847058823529	1.0	0.2002044881717281	22.124802391997477	220,28996,6299,3198,8289,1301,655,2200	NA,NA,NA,NA,NA,NA,NA,NA
	3	2.55714617593629	GOTERM_BP_ALL	GO:0023056:positive regulation of signaling	26	14.444444444444443	0.013593867369817715	170	1563	16792	1.6431146738925897	1.0	0.20146634693989351	22.34738913442674	1147,26065,3146,7027,2746,6423,5536,6868,28996,9698,23328,80762,6477,659,5602,6299,5795,658,6453,7039,8874,22941,80351,655,10497,8723	NA,NA,NA,NA,NA,NA,NA,NA,NA,NA,NA,NA,NA,NA,NA,NA,NA,NA,NA,NA,NA,NA,NA,NA,NA,NA
	11	1.41858536434969	GOTERM_BP_ALL	GO:0023056:positive regulation of signaling	26	14.444444444444443	0.013593867369817715	170	1563	16792	1.6431146738925897	1.0	0.20146634693989351	22.34738913442674	1147,26065,3146,7027,2746,6423,5536,6868,28996,9698,23328,80762,6477,659,5602,6299,5795,658,6453,7039,8874,22941,80351,655,10497,8723	NA,NA,NA,NA,NA,NA,NA,NA,NA,NA,NA,NA,NA,NA,NA,NA,NA,NA,NA,NA,NA,NA,NA,NA,NA,NA
	11	1.41858536434969	GOTERM_BP_ALL	GO:0001568:blood vessel development	13	7.222222222222221	0.013767868907721892	170	576	16792	2.2293300653594774	1.0	0.20299610171360527	22.60012333382194	659,154796,7039,3146,1285,655,6423,3198,28996,23328,3696,8289,2969	NA,NA,NA,NA,NA,NA,NA,NA,NA,NA,NA,NA,NA
	12	1.36781076387859	GOTERM_BP_ALL	GO:0001568:blood vessel development	13	7.222222222222221	0.013767868907721892	170	576	16792	2.2293300653594774	1.0	0.20299610171360527	22.60012333382194	659,154796,7039,3146,1285,655,6423,3198,28996,23328,3696,8289,2969	NA,NA,NA,NA,NA,NA,NA,NA,NA,NA,NA,NA,NA
	26	0.930589103151708	GOTERM_BP_ALL	GO:0043161:proteasome-mediated ubiquitin-dependent protein catabolic process	10	5.555555555555555	0.013797596553482293	170	375	16792	2.6340392156862746	1.0	0.2026113865842728	22.643224325240464	7321,25841,4534,10613,79718,6400,324,3309,25820,6477	NA,NA,NA,NA,NA,NA,NA,NA,NA,NA
	12	1.36781076387859	GOTERM_BP_ALL	GO:0002062:chondrocyte differentiation	5	2.7777777777777777	0.013940422849998562	170	92	16792	5.368286445012788	1.0	0.20371308418214717	22.84998641199998	659,658,1301,54928,6423	NA,NA,NA,NA,NA
	3	2.55714617593629	GOTERM_BP_ALL	GO:0031400:negative regulation of protein modification process	13	7.222222222222221	0.014114533625477429	170	578	16792	2.221616120496642	1.0	0.20521176950756237	23.10133038390221	57732,5795,9306,5144,324,655,6423,5536,7321,1981,2218,84152,23768	NA,NA,NA,NA,NA,NA,NA,NA,NA,NA,NA,NA,NA
	4	2.28255428402419	GOTERM_BP_ALL	GO:0048869:cellular developmental process	54	30.0	0.014447947526363301	170	3992	16792	1.3361546622657077	1.0	0.20875558761241242	23.58048202222418	154796,1147,3149,3146,53335,1009,6423,6868,9698,4929,1977,64689,11057,2200,6299,92558,2120,375790,8874,79718,113263,27,1982,1981,6446,2115,5789,5144,3605,54928,28996,4534,84159,6683,8289,1268,1999,80762,53834,6477,1641,659,7014,658,4139,22865,152330,6711,324,1301,655,84466,4286,23768	NA,NA,NA,NA,NA,NA,NA,NA,NA,NA,NA,NA,NA,NA,NA,NA,NA,NA,NA,NA,NA,NA,NA,NA,NA,NA,NA,NA,NA,NA,NA,NA,NA,NA,NA,NA,NA,NA,NA,NA,NA,NA,NA,NA,NA,NA,NA,NA,NA,NA,NA,NA,NA,NA
	3	2.55714617593629	GOTERM_BP_ALL	GO:0033673:negative regulation of kinase activity	8	4.444444444444445	0.014466019745952822	170	254	16792	3.1110699397869386	1.0	0.20820612788441828	23.606372892552564	57732,5795,9306,324,6423,655,23768,84152	NA,NA,NA,NA,NA,NA,NA,NA
	11	1.41858536434969	GOTERM_BP_ALL	GO:0051270:regulation of cellular component movement	16	8.88888888888889	0.0155238441430393	170	802	16792	1.9706029045034472	1.0	0.2200785872286014	25.10747457125956	659,154796,5795,5144,3146,8874,324,3309,6423,27,6868,9219,23328,6446,23768,11057	NA,NA,NA,NA,NA,NA,NA,NA,NA,NA,NA,NA,NA,NA,NA,NA
	4	2.28255428402419	GOTERM_BP_ALL	GO:0051962:positive regulation of nervous system development	11	6.111111111111111	0.015626435545704552	170	449	16792	2.4199135333420676	1.0	0.22055659933353955	25.251562893282042	659,1982,1981,375790,22865,53335,655,1268,27,23768,5789	NA,NA,NA,NA,NA,NA,NA,NA,NA,NA,NA
	10	1.47505187720621	GOTERM_BP_ALL	GO:0051962:positive regulation of nervous system development	11	6.111111111111111	0.015626435545704552	170	449	16792	2.4199135333420676	1.0	0.22055659933353955	25.251562893282042	659,1982,1981,375790,22865,53335,655,1268,27,23768,5789	NA,NA,NA,NA,NA,NA,NA,NA,NA,NA,NA
	1	2.79957231568773	GOTERM_BP_ALL	GO:0006725:cellular aromatic compound metabolic process	75	41.66666666666667	0.015706998810925406	170	5965	16792	1.241950594152162	1.0	0.2207557757475872	25.36452912800291	10243,9969,1147,3149,7027,3146,53335,54454,6423,5536,23175,22937,3198,10613,4929,1977,22807,2200,55719,5602,6299,2120,375790,6940,3097,79718,51230,9877,3309,79813,1981,148266,9689,5934,6446,2115,51123,1740,5144,3605,51496,10046,84458,23633,55163,28996,9219,84159,57616,23119,55629,8289,5868,1999,80762,84152,659,7014,658,51701,57547,4673,7468,80351,2773,655,7321,4286,22916,79776,338917,526,23049,29…	NA,NA,NA,NA,NA,NA,NA,NA,NA,NA,NA,NA,NA,NA,NA,NA,NA,NA,NA,NA,NA,NA,NA,NA,NA,NA,NA,NA,NA,NA,NA,NA,NA,NA,NA,NA,NA,NA,NA,NA,NA,NA,NA,NA,NA,NA,NA,NA,NA,NA,NA,NA,NA,NA,NA,NA,NA,NA,NA,NA,NA,NA,NA,NA,NA,NA,NA,NA,NA,NA,NA,NA,NA,NA,NA
	11	1.41858536434969	GOTERM_BP_ALL	GO:0016477:cell migration	21	11.666666666666666	0.015717503313940066	170	1184	16792	1.7519475357710654	1.0	0.2200827963665002	25.37924669120072	659,154796,5795,3146,4139,5144,8874,324,961,3309,6423,27,6868,4286,9219,84159,23328,4929,11057,23768,1641	NA,NA,NA,NA,NA,NA,NA,NA,NA,NA,NA,NA,NA,NA,NA,NA,NA,NA,NA,NA,NA
	29	0.892064091665383	GOTERM_BP_ALL	GO:0051276:chromosome organization	21	11.666666666666666	0.015717503313940066	170	1184	16792	1.7519475357710654	1.0	0.2200827963665002	25.37924669120072	7014,6299,3149,3146,4673,79718,27243,54454,324,7468,80351,51230,5536,79711,79813,84159,9219,5934,8289,23049,55719	NA,NA,NA,NA,NA,NA,NA,NA,NA,NA,NA,NA,NA,NA,NA,NA,NA,NA,NA,NA,NA
	34	0.648387702809885	GOTERM_BP_ALL	GO:0051276:chromosome organization	21	11.666666666666666	0.015717503313940066	170	1184	16792	1.7519475357710654	1.0	0.2200827963665002	25.37924669120072	7014,6299,3149,3146,4673,79718,27243,54454,324,7468,80351,51230,5536,79711,79813,84159,9219,5934,8289,23049,55719	NA,NA,NA,NA,NA,NA,NA,NA,NA,NA,NA,NA,NA,NA,NA,NA,NA,NA,NA,NA,NA
	3	2.55714617593629	GOTERM_BP_ALL	GO:0045859:regulation of protein kinase activity	15	8.333333333333332	0.01573751097144531	170	730	16792	2.029653505237712	1.0	0.21953253751553425	25.407271263023723	5602,57732,5795,7039,9306,3146,324,3309,655,6423,6868,23328,84152,23768,2200	NA,NA,NA,NA,NA,NA,NA,NA,NA,NA,NA,NA,NA,NA,NA
	5	1.78762222479001	GOTERM_BP_ALL	GO:0045859:regulation of protein kinase activity	15	8.333333333333332	0.01573751097144531	170	730	16792	2.029653505237712	1.0	0.21953253751553425	25.407271263023723	5602,57732,5795,7039,9306,3146,324,3309,655,6423,6868,23328,84152,23768,2200	NA,NA,NA,NA,NA,NA,NA,NA,NA,NA,NA,NA,NA,NA,NA
	11	1.41858536434969	GOTERM_BP_ALL	GO:0045859:regulation of protein kinase activity	15	8.333333333333332	0.01573751097144531	170	730	16792	2.029653505237712	1.0	0.21953253751553425	25.407271263023723	5602,57732,5795,7039,9306,3146,324,3309,655,6423,6868,23328,84152,23768,2200	NA,NA,NA,NA,NA,NA,NA,NA,NA,NA,NA,NA,NA,NA,NA
	16	1.25551375907214	GOTERM_BP_ALL	GO:0018209:peptidyl-serine modification	8	4.444444444444445	0.016003346954417328	170	259	16792	3.0510106745400862	1.0	0.2220164591937751	25.778682074040248	1981,28996,51701,5144,6446,23049,6423,1641	NA,NA,NA,NA,NA,NA,NA,NA
	12	1.36781076387859	GOTERM_BP_ALL	GO:0003279:cardiac septum development	5	2.7777777777777777	0.016072696108353504	170	96	16792	5.144607843137255	1.0	0.22206904520663362	25.875284660877274	659,6299,7468,655,53834	NA,NA,NA,NA,NA
	18	1.07772660340419	GOTERM_BP_ALL	GO:0051028:mRNA transport	6	3.3333333333333335	0.01612258905003472	170	146	16792	4.059307010475423	1.0	0.2218837917267198	25.94471139070308	22916,56648,10642,1977,23049,9877	NA,NA,NA,NA,NA,NA
	3	2.55714617593629	GOTERM_BP_ALL	GO:0065009:regulation of molecular function	41	22.77777777777778	0.01676918622969297	170	2863	16792	1.4145425407326746	1.0	0.22892504319829465	26.838914894631994	154796,132864,9969,23204,1740,1147,5144,3146,6423,28996,6868,84159,4929,23328,1268,80762,84152,2200,5602,57732,7014,5795,6453,7039,375790,9306,1285,55917,8874,6711,324,9815,3309,2773,655,27,7321,9462,5934,6446,23768	NA,NA,NA,NA,NA,NA,NA,NA,NA,NA,NA,NA,NA,NA,NA,NA,NA,NA,NA,NA,NA,NA,NA,NA,NA,NA,NA,NA,NA,NA,NA,NA,NA,NA,NA,NA,NA,NA,NA,NA,NA
	11	1.41858536434969	GOTERM_BP_ALL	GO:0065009:regulation of molecular function	41	22.77777777777778	0.01676918622969297	170	2863	16792	1.4145425407326746	1.0	0.22892504319829465	26.838914894631994	154796,132864,9969,23204,1740,1147,5144,3146,6423,28996,6868,84159,4929,23328,1268,80762,84152,2200,5602,57732,7014,5795,6453,7039,375790,9306,1285,55917,8874,6711,324,9815,3309,2773,655,27,7321,9462,5934,6446,23768	NA,NA,NA,NA,NA,NA,NA,NA,NA,NA,NA,NA,NA,NA,NA,NA,NA,NA,NA,NA,NA,NA,NA,NA,NA,NA,NA,NA,NA,NA,NA,NA,NA,NA,NA,NA,NA,NA,NA,NA,NA
	11	1.41858536434969	GOTERM_BP_ALL	GO:2000145:regulation of cell motility	15	8.333333333333332	0.016776219481100627	170	736	16792	2.0131074168797958	1.0	0.22820086022490882	26.848585054960527	659,154796,5795,3146,8874,324,3309,6423,27,6868,9219,23328,6446,23768,11057	NA,NA,NA,NA,NA,NA,NA,NA,NA,NA,NA,NA,NA,NA,NA
	21	1.04588053960278	GOTERM_BP_ALL	GO:0046907:intracellular transport	26	14.444444444444443	0.017009494670262033	170	1594	16792	1.6111594951656951	1.0	0.23018803558257095	27.168635667066443	23673,23204,92558,7039,51496,3839,51014,6711,6400,6253,6423,9877,655,1778,23633,79711,4534,6683,22916,8723,1977,64689,5868,23049,8445,6745	NA,NA,NA,NA,NA,NA,NA,NA,NA,NA,NA,NA,NA,NA,NA,NA,NA,NA,NA,NA,NA,NA,NA,NA,NA,NA
	30	0.891345392061366	GOTERM_BP_ALL	GO:1903047:mitotic cell cycle process	17	9.444444444444445	0.01770553227584242	170	890	16792	1.886741573033708	1.0	0.23762804649618308	28.11573699437837	7039,7027,6711,27243,324,655,23175,5536,1778,7321,1981,6868,6683,5934,1977,586,55719	NA,NA,NA,NA,NA,NA,NA,NA,NA,NA,NA,NA,NA,NA,NA,NA,NA
	9	1.51097427270882	GOTERM_BP_ALL	GO:1905114:cell surface receptor signaling pathway involved in cell-cell signaling	12	6.666666666666667	0.017787834399470098	170	527	16792	2.2491795959370466	1.0	0.23777026118115285	28.22695246707978	166336,6299,51701,4139,4929,10497,79718,324,80351,5868,6423,7091	NA,NA,NA,NA,NA,NA,NA,NA,NA,NA,NA,NA
	21	1.04588053960278	GOTERM_BP_ALL	GO:1903532:positive regulation of secretion by cell	9	5.0	0.017832415294576187	170	327	16792	2.7186184565569347	1.0	0.2374702582129974	28.287126985552845	3605,3146,10497,8874,8723,6711,27243,5868,2746	NA,NA,NA,NA,NA,NA,NA,NA,NA
	11	1.41858536434969	GOTERM_BP_ALL	GO:0017015:regulation of transforming growth factor beta receptor signaling pathway	5	2.7777777777777777	0.018399406069845296	170	100	16792	4.938823529411764	1.0	0.24323954265927328	29.04829032276218	6868,28996,65997,3309,2200	NA,NA,NA,NA,NA
	11	1.41858536434969	GOTERM_BP_ALL	GO:1903844:regulation of cellular response to transforming growth factor beta stimulus	5	2.7777777777777777	0.018399406069845296	170	100	16792	4.938823529411764	1.0	0.24323954265927328	29.04829032276218	6868,28996,65997,3309,2200	NA,NA,NA,NA,NA
	3	2.55714617593629	GOTERM_BP_ALL	GO:0019220:regulation of phosphate metabolic process	26	14.444444444444443	0.019023157441141282	170	1610	16792	1.5951479722323714	1.0	0.24957335838936667	29.876822671649595	1740,3146,5144,6423,5536,6868,28996,23328,84152,2200,659,5602,57732,5795,6453,7039,9306,79718,324,655,2773,3309,1981,5934,2218,23768	NA,NA,NA,NA,NA,NA,NA,NA,NA,NA,NA,NA,NA,NA,NA,NA,NA,NA,NA,NA,NA,NA,NA,NA,NA,NA
	11	1.41858536434969	GOTERM_BP_ALL	GO:0019220:regulation of phosphate metabolic process	26	14.444444444444443	0.019023157441141282	170	1610	16792	1.5951479722323714	1.0	0.24957335838936667	29.876822671649595	1740,3146,5144,6423,5536,6868,28996,23328,84152,2200,659,5602,57732,5795,6453,7039,9306,79718,324,655,2773,3309,1981,5934,2218,23768	NA,NA,NA,NA,NA,NA,NA,NA,NA,NA,NA,NA,NA,NA,NA,NA,NA,NA,NA,NA,NA,NA,NA,NA,NA,NA
	3	2.55714617593629	GOTERM_BP_ALL	GO:0051174:regulation of phosphorus metabolic process	26	14.444444444444443	0.019155035278620267	170	1611	16792	1.5941578121006317	1.0	0.2502304191875263	30.050820768036235	1740,3146,5144,6423,5536,6868,28996,23328,84152,2200,659,5602,57732,5795,6453,7039,9306,79718,324,655,2773,3309,1981,5934,2218,23768	NA,NA,NA,NA,NA,NA,NA,NA,NA,NA,NA,NA,NA,NA,NA,NA,NA,NA,NA,NA,NA,NA,NA,NA,NA,NA
	11	1.41858536434969	GOTERM_BP_ALL	GO:0051174:regulation of phosphorus metabolic process	26	14.444444444444443	0.019155035278620267	170	1611	16792	1.5941578121006317	1.0	0.2502304191875263	30.050820768036235	1740,3146,5144,6423,5536,6868,28996,23328,84152,2200,659,5602,57732,5795,6453,7039,9306,79718,324,655,2773,3309,1981,5934,2218,23768	NA,NA,NA,NA,NA,NA,NA,NA,NA,NA,NA,NA,NA,NA,NA,NA,NA,NA,NA,NA,NA,NA,NA,NA,NA,NA
	7	1.57859326761733	GOTERM_BP_ALL	GO:0099537:trans-synaptic signaling	13	7.222222222222221	0.01925364898063791	170	604	16792	2.125983638488508	1.0	0.25050502612479275	30.180663602082745	1740,375790,152330,22941,1006,6506,2893,10497,8500,2565,5868,1268,5789	NA,NA,NA,NA,NA,NA,NA,NA,NA,NA,NA,NA,NA
	7	1.57859326761733	GOTERM_BP_ALL	GO:0099536:synaptic signaling	13	7.222222222222221	0.01925364898063791	170	604	16792	2.125983638488508	1.0	0.25050502612479275	30.180663602082745	1740,375790,152330,22941,1006,6506,2893,10497,8500,2565,5868,1268,5789	NA,NA,NA,NA,NA,NA,NA,NA,NA,NA,NA,NA,NA
	7	1.57859326761733	GOTERM_BP_ALL	GO:0098916:anterograde trans-synaptic signaling	13	7.222222222222221	0.01925364898063791	170	604	16792	2.125983638488508	1.0	0.25050502612479275	30.180663602082745	1740,375790,152330,22941,1006,6506,2893,10497,8500,2565,5868,1268,5789	NA,NA,NA,NA,NA,NA,NA,NA,NA,NA,NA,NA,NA
	7	1.57859326761733	GOTERM_BP_ALL	GO:0007268:chemical synaptic transmission	13	7.222222222222221	0.01925364898063791	170	604	16792	2.125983638488508	1.0	0.25050502612479275	30.180663602082745	1740,375790,152330,22941,1006,6506,2893,10497,8500,2565,5868,1268,5789	NA,NA,NA,NA,NA,NA,NA,NA,NA,NA,NA,NA,NA
	3	2.55714617593629	GOTERM_BP_ALL	GO:0048585:negative regulation of response to stimulus	23	12.777777777777777	0.01936111505826516	170	1369	16792	1.6595024277059252	1.0	0.250877425250569	30.32190258833577	57732,9969,7014,5795,51701,9306,51496,8874,324,65997,3309,6423,655,28996,9462,6868,4534,4929,2218,220441,80762,23768,2200	NA,NA,NA,NA,NA,NA,NA,NA,NA,NA,NA,NA,NA,NA,NA,NA,NA,NA,NA,NA,NA,NA,NA
	11	1.41858536434969	GOTERM_BP_ALL	GO:0048585:negative regulation of response to stimulus	23	12.777777777777777	0.01936111505826516	170	1369	16792	1.6595024277059252	1.0	0.250877425250569	30.32190258833577	57732,9969,7014,5795,51701,9306,51496,8874,324,65997,3309,6423,655,28996,9462,6868,4534,4929,2218,220441,80762,23768,2200	NA,NA,NA,NA,NA,NA,NA,NA,NA,NA,NA,NA,NA,NA,NA,NA,NA,NA,NA,NA,NA,NA,NA
	4	2.28255428402419	GOTERM_BP_ALL	GO:0030307:positive regulation of cell growth	6	3.3333333333333335	0.019799796982388256	170	154	16792	3.8484339190221544	1.0	0.2549605564652013	30.895648874918326	659,1982,6868,1981,53335,6423	NA,NA,NA,NA,NA,NA
	13	1.36706373663685	GOTERM_BP_ALL	GO:0030198:extracellular matrix organization	9	5.0	0.019966234334901394	170	334	16792	2.66164142303628	1.0	0.255968021614977	31.112158433044545	375790,1285,3696,1301,961,1999,6423,23768,2200	NA,NA,NA,NA,NA,NA,NA,NA,NA
	9	1.51097427270882	GOTERM_BP_ALL	GO:0016055:Wnt signaling pathway	11	6.111111111111111	0.020221360563183063	170	468	16792	2.32166918049271	1.0	0.25794824795860904	31.442793485589448	166336,6299,51701,4139,4929,79718,324,80351,5868,6423,7091	NA,NA,NA,NA,NA,NA,NA,NA,NA,NA,NA
	13	1.36706373663685	GOTERM_BP_ALL	GO:0043062:extracellular structure organization	9	5.0	0.02028530548368869	170	335	16792	2.65369622475856	1.0	0.25780460500029834	31.52542838966741	375790,1285,3696,1301,961,1999,6423,23768,2200	NA,NA,NA,NA,NA,NA,NA,NA,NA
	9	1.51097427270882	GOTERM_BP_ALL	GO:0198738:cell-cell signaling by wnt	11	6.111111111111111	0.02048793678459485	170	469	16792	2.316718926376521	1.0	0.25918363580168136	31.786663426740326	166336,6299,51701,4139,4929,79718,324,80351,5868,6423,7091	NA,NA,NA,NA,NA,NA,NA,NA,NA,NA,NA
	11	1.41858536434969	GOTERM_BP_ALL	GO:0001944:vasculature development	13	7.222222222222221	0.02061695046144521	170	610	16792	2.105072324011572	1.0	0.25974717868417696	31.952498137737074	659,154796,7039,3146,1285,655,6423,3198,28996,23328,3696,8289,2969	NA,NA,NA,NA,NA,NA,NA,NA,NA,NA,NA,NA,NA
	12	1.36781076387859	GOTERM_BP_ALL	GO:0001944:vasculature development	13	7.222222222222221	0.02061695046144521	170	610	16792	2.105072324011572	1.0	0.25974717868417696	31.952498137737074	659,154796,7039,3146,1285,655,6423,3198,28996,23328,3696,8289,2969	NA,NA,NA,NA,NA,NA,NA,NA,NA,NA,NA,NA,NA
	11	1.41858536434969	GOTERM_BP_ALL	GO:0030334:regulation of cell migration	14	7.777777777777778	0.021197381644727144	170	685	16792	2.018789179905539	1.0	0.2651953538939694	32.69388082865581	659,154796,5795,3146,8874,324,3309,6423,6868,9219,23328,6446,23768,11057	NA,NA,NA,NA,NA,NA,NA,NA,NA,NA,NA,NA,NA,NA
	18	1.07772660340419	GOTERM_BP_ALL	GO:0010608:posttranscriptional regulation of gene expression	11	6.111111111111111	0.021303127286940247	170	472	16792	2.3019940179461615	1.0	0.2654783604750829	32.828123915155615	1982,132864,1981,9698,26065,22916,56648,10642,1977,23173,51123	NA,NA,NA,NA,NA,NA,NA,NA,NA,NA,NA
	11	1.41858536434969	GOTERM_BP_ALL	GO:0007179:transforming growth factor beta receptor signaling pathway	6	3.3333333333333335	0.022410423371381247	170	159	16792	3.727413984461709	1.0	0.27641346239639064	34.21869845502847	6868,28996,51701,65997,3309,2200	NA,NA,NA,NA,NA,NA
	12	1.36781076387859	GOTERM_BP_ALL	GO:0007179:transforming growth factor beta receptor signaling pathway	6	3.3333333333333335	0.022410423371381247	170	159	16792	3.727413984461709	1.0	0.27641346239639064	34.21869845502847	6868,28996,51701,65997,3309,2200	NA,NA,NA,NA,NA,NA
	12	1.36781076387859	GOTERM_BP_ALL	GO:0045669:positive regulation of osteoblast differentiation	4	2.2222222222222223	0.022549154868264233	170	60	16792	6.585098039215686	1.0	0.2769968178551424	34.39098939980011	659,658,6423,655	NA,NA,NA,NA
	3	2.55714617593629	GOTERM_BP_ALL	GO:0042325:regulation of phosphorylation	23	12.777777777777777	0.023086688244020874	170	1393	16792	1.6309108568050334	1.0	0.2817409514700574	35.05453079437897	659,5602,57732,5795,6453,7039,9306,3146,5144,324,3309,6423,655,5536,28996,1981,6868,23328,5934,2218,84152,23768,2200	NA,NA,NA,NA,NA,NA,NA,NA,NA,NA,NA,NA,NA,NA,NA,NA,NA,NA,NA,NA,NA,NA,NA
	11	1.41858536434969	GOTERM_BP_ALL	GO:0042325:regulation of phosphorylation	23	12.777777777777777	0.023086688244020874	170	1393	16792	1.6309108568050334	1.0	0.2817409514700574	35.05453079437897	659,5602,57732,5795,6453,7039,9306,3146,5144,324,3309,6423,655,5536,28996,1981,6868,23328,5934,2218,84152,23768,2200	NA,NA,NA,NA,NA,NA,NA,NA,NA,NA,NA,NA,NA,NA,NA,NA,NA,NA,NA,NA,NA,NA,NA
	11	1.41858536434969	GOTERM_BP_ALL	GO:0040012:regulation of locomotion	15	8.333333333333332	0.023229912454218675	170	768	16792	1.9292279411764708	1.0	0.28234358197511145	35.23025554086045	659,154796,5795,3146,8874,324,3309,6423,27,6868,9219,23328,6446,23768,11057	NA,NA,NA,NA,NA,NA,NA,NA,NA,NA,NA,NA,NA,NA,NA
	21	1.04588053960278	GOTERM_BP_ALL	GO:0051050:positive regulation of transport	17	9.444444444444445	0.023315740491890086	170	920	16792	1.825217391304348	1.0	0.28234860497599235	35.33534413039219	23204,3146,51496,3605,7027,6711,8874,27243,6506,961,6423,2746,10497,22916,8723,6446,5868	NA,NA,NA,NA,NA,NA,NA,NA,NA,NA,NA,NA,NA,NA,NA,NA,NA
	4	2.28255428402419	GOTERM_BP_ALL	GO:0051960:regulation of nervous system development	15	8.333333333333332	0.023457934745593025	170	769	16792	1.9267191922282567	1.0	0.2829337935080767	35.50909314780877	659,375790,152330,22865,53335,655,6423,27,1982,1981,1977,64689,1268,23768,5789	NA,NA,NA,NA,NA,NA,NA,NA,NA,NA,NA,NA,NA,NA,NA
	10	1.47505187720621	GOTERM_BP_ALL	GO:0051960:regulation of nervous system development	15	8.333333333333332	0.023457934745593025	170	769	16792	1.9267191922282567	1.0	0.2829337935080767	35.50909314780877	659,375790,152330,22865,53335,655,6423,27,1982,1981,1977,64689,1268,23768,5789	NA,NA,NA,NA,NA,NA,NA,NA,NA,NA,NA,NA,NA,NA,NA
	11	1.41858536434969	GOTERM_BP_ALL	GO:0045765:regulation of angiogenesis	7	3.888888888888889	0.02498853066732666	170	222	16792	3.114573396926338	1.0	0.29760630894028395	37.351602167672404	154796,28996,1285,3146,23328,6423,2969	NA,NA,NA,NA,NA,NA,NA
	3	2.55714617593629	GOTERM_BP_ALL	GO:0042221:response to chemical	54	30.0	0.025563152325727603	170	4117	16792	1.2955864492991755	1.0	0.30243986144703205	38.0303787512807	154796,132864,9969,1147,3146,4599,6423,23175,5536,22937,6868,3482,10613,4929,1977,11057,2200,5795,7039,375790,9306,1285,6506,3309,27,79813,2115,26065,5144,51496,3605,6400,25841,28996,23328,8289,1364,1268,53834,6745,6477,84152,659,658,51701,152330,6711,65997,655,7321,22916,10497,526,23768	NA,NA,NA,NA,NA,NA,NA,NA,NA,NA,NA,NA,NA,NA,NA,NA,NA,NA,NA,NA,NA,NA,NA,NA,NA,NA,NA,NA,NA,NA,NA,NA,NA,NA,NA,NA,NA,NA,NA,NA,NA,NA,NA,NA,NA,NA,NA,NA,NA,NA,NA,NA,NA,NA
	11	1.41858536434969	GOTERM_BP_ALL	GO:0042221:response to chemical	54	30.0	0.025563152325727603	170	4117	16792	1.2955864492991755	1.0	0.30243986144703205	38.0303787512807	154796,132864,9969,1147,3146,4599,6423,23175,5536,22937,6868,3482,10613,4929,1977,11057,2200,5795,7039,375790,9306,1285,6506,3309,27,79813,2115,26065,5144,51496,3605,6400,25841,28996,23328,8289,1364,1268,53834,6745,6477,84152,659,658,51701,152330,6711,65997,655,7321,22916,10497,526,23768	NA,NA,NA,NA,NA,NA,NA,NA,NA,NA,NA,NA,NA,NA,NA,NA,NA,NA,NA,NA,NA,NA,NA,NA,NA,NA,NA,NA,NA,NA,NA,NA,NA,NA,NA,NA,NA,NA,NA,NA,NA,NA,NA,NA,NA,NA,NA,NA,NA,NA,NA,NA,NA,NA
	12	1.36781076387859	GOTERM_BP_ALL	GO:0060411:cardiac septum morphogenesis	4	2.2222222222222223	0.025605483420103374	170	63	16792	6.271521942110177	1.0	0.30194269767172455	38.08010661347714	659,7468,655,53834	NA,NA,NA,NA
	12	1.36781076387859	GOTERM_BP_ALL	GO:0003281:ventricular septum development	4	2.2222222222222223	0.025605483420103374	170	63	16792	6.271521942110177	1.0	0.30194269767172455	38.08010661347714	659,6299,7468,53834	NA,NA,NA,NA
	22	1.04473726421817	GOTERM_BP_ALL	GO:0010507:negative regulation of autophagy	4	2.2222222222222223	0.025605483420103374	170	63	16792	6.271521942110177	1.0	0.30194269767172455	38.08010661347714	1982,1981,4534,1977	NA,NA,NA,NA
	22	1.04473726421817	GOTERM_BP_ALL	GO:0006914:autophagy	10	5.555555555555555	0.025801418985095283	170	418	16792	2.363073459048691	1.0	0.3029678099270693	38.30978790289703	1982,23673,1981,4534,3146,27243,1977,5868,220441,526	NA,NA,NA,NA,NA,NA,NA,NA,NA,NA
	12	1.36781076387859	GOTERM_BP_ALL	GO:0048562:embryonic organ morphogenesis	8	4.444444444444445	0.02617491848900786	170	286	16792	2.7629781982723163	1.0	0.3057279652545447	38.74538429869507	220,28996,6299,3198,8289,1301,655,2200	NA,NA,NA,NA,NA,NA,NA,NA
	11	1.41858536434969	GOTERM_BP_ALL	GO:0051674:localization of cell	22	12.222222222222221	0.02627842233295448	170	1330	16792	1.6338965059708095	1.0	0.3058249497223978	38.865580572599555	659,154796,5795,3146,4139,5144,8874,324,961,3309,6423,27,6868,4286,9219,84159,4929,23328,6446,11057,23768,1641	NA,NA,NA,NA,NA,NA,NA,NA,NA,NA,NA,NA,NA,NA,NA,NA,NA,NA,NA,NA,NA,NA
	11	1.41858536434969	GOTERM_BP_ALL	GO:0048870:cell motility	22	12.222222222222221	0.02627842233295448	170	1330	16792	1.6338965059708095	1.0	0.3058249497223978	38.865580572599555	659,154796,5795,3146,4139,5144,8874,324,961,3309,6423,27,6868,4286,9219,84159,4929,23328,6446,11057,23768,1641	NA,NA,NA,NA,NA,NA,NA,NA,NA,NA,NA,NA,NA,NA,NA,NA,NA,NA,NA,NA,NA,NA
	4	2.28255428402419	GOTERM_BP_ALL	GO:0045664:regulation of neuron differentiation	12	6.666666666666667	0.026370819928439065	170	560	16792	2.116638655462185	1.0	0.3058131831387677	38.97269095474187	659,1982,1981,152330,53335,1977,64689,6423,655,1268,27,5789	NA,NA,NA,NA,NA,NA,NA,NA,NA,NA,NA,NA
	30	0.891345392061366	GOTERM_BP_ALL	GO:0007346:regulation of mitotic cell cycle	11	6.111111111111111	0.02702543207940592	170	491	16792	2.2129148196956994	1.0	0.3112377072898799	39.726471213272816	7321,6868,1981,7039,7027,27243,1977,5934,324,655,55719	NA,NA,NA,NA,NA,NA,NA,NA,NA,NA,NA
	17	1.09227005720757	GOTERM_BP_ALL	GO:0033993:response to lipid	16	8.88888888888889	0.02705602069983742	170	860	16792	1.837701778385773	1.0	0.31061388316749095	39.76147747414364	9969,1147,3146,5144,655,27,5536,3482,6868,23328,4929,1977,8289,1364,1268,11057	NA,NA,NA,NA,NA,NA,NA,NA,NA,NA,NA,NA,NA,NA,NA,NA
	37	0.565636228858418	GOTERM_BP_ALL	GO:0033993:response to lipid	16	8.88888888888889	0.02705602069983742	170	860	16792	1.837701778385773	1.0	0.31061388316749095	39.76147747414364	9969,1147,3146,5144,655,27,5536,3482,6868,23328,4929,1977,8289,1364,1268,11057	NA,NA,NA,NA,NA,NA,NA,NA,NA,NA,NA,NA,NA,NA,NA,NA
	11	1.41858536434969	GOTERM_BP_ALL	GO:0006915:apoptotic process	27	15.0	0.02716058217910969	170	1747	16792	1.5265968551129667	1.0	0.31070251288194206	39.88099466229132	23204,3146,3605,7027,4599,6423,3482,6868,28996,4929,1268,6477,8445,659,220,658,6453,2120,7039,1285,8874,324,655,3309,10497,6446,220441	NA,NA,NA,NA,NA,NA,NA,NA,NA,NA,NA,NA,NA,NA,NA,NA,NA,NA,NA,NA,NA,NA,NA,NA,NA,NA,NA
	12	1.36781076387859	GOTERM_BP_ALL	GO:0006915:apoptotic process	27	15.0	0.02716058217910969	170	1747	16792	1.5265968551129667	1.0	0.31070251288194206	39.88099466229132	23204,3146,3605,7027,4599,6423,3482,6868,28996,4929,1268,6477,8445,659,220,658,6453,2120,7039,1285,8874,324,655,3309,10497,6446,220441	NA,NA,NA,NA,NA,NA,NA,NA,NA,NA,NA,NA,NA,NA,NA,NA,NA,NA,NA,NA,NA,NA,NA,NA,NA,NA,NA
	21	1.04588053960278	GOTERM_BP_ALL	GO:0051047:positive regulation of secretion	9	5.0	0.02745330654109873	170	355	16792	2.504192212096106	1.0	0.31258352065510087	40.214396387955986	3605,3146,10497,8874,8723,6711,27243,5868,2746	NA,NA,NA,NA,NA,NA,NA,NA,NA
	15	1.33063521480776	GOTERM_BP_ALL	GO:0016311:dephosphorylation	10	5.555555555555555	0.027929593796455637	170	424	16792	2.329633740288568	1.0	0.31618155776092804	40.753134093870514	1740,5795,4534,5780,51496,55917,54928,23175,5536,5789	NA,NA,NA,NA,NA,NA,NA,NA,NA,NA
	3	2.55714617593629	GOTERM_BP_ALL	GO:0051348:negative regulation of transferase activity	9	5.0	0.028255703536117904	170	357	16792	2.4901631240731588	1.0	0.3183306768085694	41.119351187671484	7321,57732,5795,9306,324,6423,655,23768,84152	NA,NA,NA,NA,NA,NA,NA,NA,NA
	4	2.28255428402419	GOTERM_BP_ALL	GO:0010976:positive regulation of neuron projection development	7	3.888888888888889	0.028493502671631536	170	229	16792	3.019368096583612	1.0	0.3196355549403861	41.38504553830472	659,1982,53335,655,1268,27,5789	NA,NA,NA,NA,NA,NA,NA
	12	1.36781076387859	GOTERM_BP_ALL	GO:0060173:limb development	6	3.3333333333333335	0.028831167870377823	170	170	16792	3.486228373702422	1.0	0.3218557667273545	41.76037301402632	659,658,6299,54928,6423,655	NA,NA,NA,NA,NA,NA
	12	1.36781076387859	GOTERM_BP_ALL	GO:0048736:appendage development	6	3.3333333333333335	0.028831167870377823	170	170	16792	3.486228373702422	1.0	0.3218557667273545	41.76037301402632	659,658,6299,54928,6423,655	NA,NA,NA,NA,NA,NA
	12	1.36781076387859	GOTERM_BP_ALL	GO:0003007:heart morphogenesis	7	3.888888888888889	0.029060495640816964	170	230	16792	3.006240409207161	1.0	0.32305579494147096	42.013981919384534	659,7468,1301,6423,655,53834,23768	NA,NA,NA,NA,NA,NA,NA
	11	1.41858536434969	GOTERM_BP_ALL	GO:0010941:regulation of cell death	24	13.333333333333334	0.029237329025296868	170	1509	16792	1.5709975441468835	1.0	0.3237639338430218	42.208824680722515	220,23204,658,6453,7039,1285,3146,7027,8874,27243,324,3309,6423,655,5536,3482,28996,6868,4286,10497,4929,6446,1268,6477	NA,NA,NA,NA,NA,NA,NA,NA,NA,NA,NA,NA,NA,NA,NA,NA,NA,NA,NA,NA,NA,NA,NA,NA
	12	1.36781076387859	GOTERM_BP_ALL	GO:0010941:regulation of cell death	24	13.333333333333334	0.029237329025296868	170	1509	16792	1.5709975441468835	1.0	0.3237639338430218	42.208824680722515	220,23204,658,6453,7039,1285,3146,7027,8874,27243,324,3309,6423,655,5536,3482,28996,6868,4286,10497,4929,6446,1268,6477	NA,NA,NA,NA,NA,NA,NA,NA,NA,NA,NA,NA,NA,NA,NA,NA,NA,NA,NA,NA,NA,NA,NA,NA
	3	2.55714617593629	GOTERM_BP_ALL	GO:0050790:regulation of catalytic activity	34	18.88888888888889	0.029246199959177755	170	2357	16792	1.4248621128553245	1.0	0.32292920233440325	42.218582733054376	154796,132864,23204,1740,3146,6423,6868,4929,23328,1268,84152,2200,5602,57732,7014,5795,6453,7039,375790,9306,1285,8874,6711,324,9815,3309,655,2773,27,7321,9462,5934,6446,23768	NA,NA,NA,NA,NA,NA,NA,NA,NA,NA,NA,NA,NA,NA,NA,NA,NA,NA,NA,NA,NA,NA,NA,NA,NA,NA,NA,NA,NA,NA,NA,NA,NA,NA
	11	1.41858536434969	GOTERM_BP_ALL	GO:0050790:regulation of catalytic activity	34	18.88888888888889	0.029246199959177755	170	2357	16792	1.4248621128553245	1.0	0.32292920233440325	42.218582733054376	154796,132864,23204,1740,3146,6423,6868,4929,23328,1268,84152,2200,5602,57732,7014,5795,6453,7039,375790,9306,1285,8874,6711,324,9815,3309,655,2773,27,7321,9462,5934,6446,23768	NA,NA,NA,NA,NA,NA,NA,NA,NA,NA,NA,NA,NA,NA,NA,NA,NA,NA,NA,NA,NA,NA,NA,NA,NA,NA,NA,NA,NA,NA,NA,NA,NA,NA
	7	1.57859326761733	GOTERM_BP_ALL	GO:0050808:synapse organization	7	3.888888888888889	0.029597390984906435	170	231	16792	2.9932263814616755	1.0	0.3252224834341141	42.60364411829377	10243,375790,10497,22865,22941,23768,5789	NA,NA,NA,NA,NA,NA,NA
	10	1.47505187720621	GOTERM_BP_ALL	GO:0050808:synapse organization	7	3.888888888888889	0.029597390984906435	170	231	16792	2.9932263814616755	1.0	0.3252224834341141	42.60364411829377	10243,375790,10497,22865,22941,23768,5789	NA,NA,NA,NA,NA,NA,NA
	11	1.41858536434969	GOTERM_BP_ALL	GO:0048598:embryonic morphogenesis	12	6.666666666666667	0.029808249894997082	170	571	16792	2.0758627794375193	1.0	0.32622293472166586	42.83367164863298	659,154796,220,28996,6299,3198,8289,1301,54928,6423,655,2200	NA,NA,NA,NA,NA,NA,NA,NA,NA,NA,NA,NA
	12	1.36781076387859	GOTERM_BP_ALL	GO:0048598:embryonic morphogenesis	12	6.666666666666667	0.029808249894997082	170	571	16792	2.0758627794375193	1.0	0.32622293472166586	42.83367164863298	659,154796,220,28996,6299,3198,8289,1301,54928,6423,655,2200	NA,NA,NA,NA,NA,NA,NA,NA,NA,NA,NA,NA
	11	1.41858536434969	GOTERM_BP_ALL	GO:0030512:negative regulation of transforming growth factor beta receptor signaling pathway	4	2.2222222222222223	0.030009253997568354	170	67	16792	5.897102721685688	1.0	0.32712659031537894	43.0521364603219	6868,65997,3309,2200	NA,NA,NA,NA
	11	1.41858536434969	GOTERM_BP_ALL	GO:1903845:negative regulation of cellular response to transforming growth factor beta stimulus	4	2.2222222222222223	0.030009253997568354	170	67	16792	5.897102721685688	1.0	0.32712659031537894	43.0521364603219	6868,65997,3309,2200	NA,NA,NA,NA
	21	1.04588053960278	GOTERM_BP_ALL	GO:0045184:establishment of protein localization	30	16.666666666666664	0.030638426370206952	170	2021	16792	1.4662514189248188	1.0	0.33185783297069427	43.73087011721572	23673,23204,7027,3146,51496,3605,6400,6423,2746,23633,4534,64689,8500,5868,1268,8445,6745,80762,3839,6711,51014,27243,57628,6253,655,79711,10497,8723,56648,526	NA,NA,NA,NA,NA,NA,NA,NA,NA,NA,NA,NA,NA,NA,NA,NA,NA,NA,NA,NA,NA,NA,NA,NA,NA,NA,NA,NA,NA,NA
	11	1.41858536434969	GOTERM_BP_ALL	GO:0012501:programmed cell death	28	15.555555555555555	0.030833593640123266	170	1852	16792	1.493380764832931	1.0	0.3326784049847771	43.93985140840013	23204,3146,3605,7027,4599,6423,6868,3482,28996,4929,1268,6477,8445,659,220,658,6453,2120,7039,1285,8874,324,655,3309,4286,10497,6446,220441	NA,NA,NA,NA,NA,NA,NA,NA,NA,NA,NA,NA,NA,NA,NA,NA,NA,NA,NA,NA,NA,NA,NA,NA,NA,NA,NA,NA
	12	1.36781076387859	GOTERM_BP_ALL	GO:0012501:programmed cell death	28	15.555555555555555	0.030833593640123266	170	1852	16792	1.493380764832931	1.0	0.3326784049847771	43.93985140840013	23204,3146,3605,7027,4599,6423,6868,3482,28996,4929,1268,6477,8445,659,220,658,6453,2120,7039,1285,8874,324,655,3309,4286,10497,6446,220441	NA,NA,NA,NA,NA,NA,NA,NA,NA,NA,NA,NA,NA,NA,NA,NA,NA,NA,NA,NA,NA,NA,NA,NA,NA,NA,NA,NA
	3	2.55714617593629	GOTERM_BP_ALL	GO:0023014:signal transduction by protein phosphorylation	16	8.88888888888889	0.03141743458554719	170	877	16792	1.8020792809712254	1.0	0.3369256863053921	44.56064257445349	659,5602,658,5795,1147,51701,7039,3146,6711,655,6423,5536,9462,28996,23328,2218	NA,NA,NA,NA,NA,NA,NA,NA,NA,NA,NA,NA,NA,NA,NA,NA
	11	1.41858536434969	GOTERM_BP_ALL	GO:0023014:signal transduction by protein phosphorylation	16	8.88888888888889	0.03141743458554719	170	877	16792	1.8020792809712254	1.0	0.3369256863053921	44.56064257445349	659,5602,658,5795,1147,51701,7039,3146,6711,655,6423,5536,9462,28996,23328,2218	NA,NA,NA,NA,NA,NA,NA,NA,NA,NA,NA,NA,NA,NA,NA,NA
	12	1.36781076387859	GOTERM_BP_ALL	GO:0023014:signal transduction by protein phosphorylation	16	8.88888888888889	0.03141743458554719	170	877	16792	1.8020792809712254	1.0	0.3369256863053921	44.56064257445349	659,5602,658,5795,1147,51701,7039,3146,6711,655,6423,5536,9462,28996,23328,2218	NA,NA,NA,NA,NA,NA,NA,NA,NA,NA,NA,NA,NA,NA,NA,NA
	16	1.25551375907214	GOTERM_BP_ALL	GO:0023014:signal transduction by protein phosphorylation	16	8.88888888888889	0.03141743458554719	170	877	16792	1.8020792809712254	1.0	0.3369256863053921	44.56064257445349	659,5602,658,5795,1147,51701,7039,3146,6711,655,6423,5536,9462,28996,23328,2218	NA,NA,NA,NA,NA,NA,NA,NA,NA,NA,NA,NA,NA,NA,NA,NA
	3	2.55714617593629	GOTERM_BP_ALL	GO:0051338:regulation of transferase activity	17	9.444444444444445	0.03146192714522917	170	955	16792	1.758324607329843	1.0	0.33639580783181056	44.60768336544586	5602,57732,5795,7039,9306,3146,324,3309,655,6423,7321,6868,23328,5934,84152,23768,2200	NA,NA,NA,NA,NA,NA,NA,NA,NA,NA,NA,NA,NA,NA,NA,NA,NA
	11	1.41858536434969	GOTERM_BP_ALL	GO:0051338:regulation of transferase activity	17	9.444444444444445	0.03146192714522917	170	955	16792	1.758324607329843	1.0	0.33639580783181056	44.60768336544586	5602,57732,5795,7039,9306,3146,324,3309,655,6423,7321,6868,23328,5934,84152,23768,2200	NA,NA,NA,NA,NA,NA,NA,NA,NA,NA,NA,NA,NA,NA,NA,NA,NA
	26	0.930589103151708	GOTERM_BP_ALL	GO:0006511:ubiquitin-dependent protein catabolic process	12	6.666666666666667	0.03181354429296937	170	577	16792	2.054276684677337	1.0	0.3385565708217567	44.9781128432513	7321,25841,4534,10613,79718,54813,6400,324,3309,25820,6477,80762	NA,NA,NA,NA,NA,NA,NA,NA,NA,NA,NA,NA
	1	2.79957231568773	GOTERM_BP_ALL	GO:0043933:macromolecular complex subunit organization	35	19.444444444444446	0.031975894767232275	170	2461	16792	1.4047852379472714	1.0	0.3390522966699515	45.148357594659686	26065,3146,53335,54454,6423,5536,84159,9219,6683,8289,64689,222484,53834,55719,830,6299,7039,3839,79718,4673,6711,27243,7468,324,1301,51230,1778,79711,79813,4286,1657,10497,56648,5934,7091	NA,NA,NA,NA,NA,NA,NA,NA,NA,NA,NA,NA,NA,NA,NA,NA,NA,NA,NA,NA,NA,NA,NA,NA,NA,NA,NA,NA,NA,NA,NA,NA,NA,NA,NA
	19	1.07734312554919	GOTERM_BP_ALL	GO:0043933:macromolecular complex subunit organization	35	19.444444444444446	0.031975894767232275	170	2461	16792	1.4047852379472714	1.0	0.3390522966699515	45.148357594659686	26065,3146,53335,54454,6423,5536,84159,9219,6683,8289,64689,222484,53834,55719,830,6299,7039,3839,79718,4673,6711,27243,7468,324,1301,51230,1778,79711,79813,4286,1657,10497,56648,5934,7091	NA,NA,NA,NA,NA,NA,NA,NA,NA,NA,NA,NA,NA,NA,NA,NA,NA,NA,NA,NA,NA,NA,NA,NA,NA,NA,NA,NA,NA,NA,NA,NA,NA,NA,NA
	24	0.997978897509415	GOTERM_BP_ALL	GO:0043933:macromolecular complex subunit organization	35	19.444444444444446	0.031975894767232275	170	2461	16792	1.4047852379472714	1.0	0.3390522966699515	45.148357594659686	26065,3146,53335,54454,6423,5536,84159,9219,6683,8289,64689,222484,53834,55719,830,6299,7039,3839,79718,4673,6711,27243,7468,324,1301,51230,1778,79711,79813,4286,1657,10497,56648,5934,7091	NA,NA,NA,NA,NA,NA,NA,NA,NA,NA,NA,NA,NA,NA,NA,NA,NA,NA,NA,NA,NA,NA,NA,NA,NA,NA,NA,NA,NA,NA,NA,NA,NA,NA,NA
	1	2.79957231568773	GOTERM_BP_ALL	GO:1901360:organic cyclic compound metabolic process	75	41.66666666666667	0.03220869361619569	170	6149	16792	1.2047870050606029	1.0	0.340154793648044	45.39160699721175	10243,9969,1147,3149,7027,3146,53335,54454,6423,5536,23175,22937,3198,10613,4929,1977,22807,2200,55719,5602,6299,2120,375790,6940,3097,79718,51230,9877,3309,79813,1981,148266,9689,5934,6446,2115,51123,1740,5144,3605,51496,10046,84458,23633,55163,28996,9219,84159,57616,23119,55629,8289,5868,1999,80762,84152,659,7014,658,51701,57547,4673,7468,80351,2773,655,7321,4286,22916,79776,338917,526,23049,29…	NA,NA,NA,NA,NA,NA,NA,NA,NA,NA,NA,NA,NA,NA,NA,NA,NA,NA,NA,NA,NA,NA,NA,NA,NA,NA,NA,NA,NA,NA,NA,NA,NA,NA,NA,NA,NA,NA,NA,NA,NA,NA,NA,NA,NA,NA,NA,NA,NA,NA,NA,NA,NA,NA,NA,NA,NA,NA,NA,NA,NA,NA,NA,NA,NA,NA,NA,NA,NA,NA,NA,NA,NA,NA,NA
	24	0.997978897509415	GOTERM_BP_ALL	GO:0051494:negative regulation of cytoskeleton organization	5	2.7777777777777777	0.032230874097164464	170	119	16792	4.150271873455265	1.0	0.3394313679089116	45.4147298640507	830,6711,27243,8500,324	NA,NA,NA,NA,NA
	3	2.55714617593629	GOTERM_BP_ALL	GO:0048584:positive regulation of response to stimulus	30	16.666666666666664	0.03224389395479009	170	2030	16792	1.4597507968704724	1.0	0.33863299999356256	45.42829858462597	1147,26065,3146,3605,5144,7027,961,6423,5536,28996,6868,9698,23328,1268,80762,6477,55719,659,5602,658,6299,5795,6453,7039,7468,80351,655,7321,10497,8723	NA,NA,NA,NA,NA,NA,NA,NA,NA,NA,NA,NA,NA,NA,NA,NA,NA,NA,NA,NA,NA,NA,NA,NA,NA,NA,NA,NA,NA,NA
	11	1.41858536434969	GOTERM_BP_ALL	GO:0048584:positive regulation of response to stimulus	30	16.666666666666664	0.03224389395479009	170	2030	16792	1.4597507968704724	1.0	0.33863299999356256	45.42829858462597	1147,26065,3146,3605,5144,7027,961,6423,5536,28996,6868,9698,23328,1268,80762,6477,55719,659,5602,658,6299,5795,6453,7039,7468,80351,655,7321,10497,8723	NA,NA,NA,NA,NA,NA,NA,NA,NA,NA,NA,NA,NA,NA,NA,NA,NA,NA,NA,NA,NA,NA,NA,NA,NA,NA,NA,NA,NA,NA
	37	0.565636228858418	GOTERM_BP_ALL	GO:0048584:positive regulation of response to stimulus	30	16.666666666666664	0.03224389395479009	170	2030	16792	1.4597507968704724	1.0	0.33863299999356256	45.42829858462597	1147,26065,3146,3605,5144,7027,961,6423,5536,28996,6868,9698,23328,1268,80762,6477,55719,659,5602,658,6299,5795,6453,7039,7468,80351,655,7321,10497,8723	NA,NA,NA,NA,NA,NA,NA,NA,NA,NA,NA,NA,NA,NA,NA,NA,NA,NA,NA,NA,NA,NA,NA,NA,NA,NA,NA,NA,NA,NA
	12	1.36781076387859	GOTERM_BP_ALL	GO:0007423:sensory organ development	11	6.111111111111111	0.03263795677451556	170	507	16792	2.1430792435317327	1.0	0.3411095238176015	45.83746714508992	659,220,658,28996,6299,3198,3146,8289,1301,655,2200	NA,NA,NA,NA,NA,NA,NA,NA,NA,NA,NA
	18	1.07772660340419	GOTERM_BP_ALL	GO:0050658:RNA transport	6	3.3333333333333335	0.03278218086371436	170	176	16792	3.3673796791443853	1.0	0.3414333210847159	45.98649312000042	22916,56648,10642,1977,23049,9877	NA,NA,NA,NA,NA,NA
	18	1.07772660340419	GOTERM_BP_ALL	GO:0050657:nucleic acid transport	6	3.3333333333333335	0.03278218086371436	170	176	16792	3.3673796791443853	1.0	0.3414333210847159	45.98649312000042	22916,56648,10642,1977,23049,9877	NA,NA,NA,NA,NA,NA
	5	1.78762222479001	GOTERM_BP_ALL	GO:0007173:epidermal growth factor receptor signaling pathway	5	2.7777777777777777	0.033089730391247504	170	120	16792	4.1156862745098035	1.0	0.34314217650908285	46.30298802930466	57732,6868,5795,7039,8874	NA,NA,NA,NA,NA
	26	0.930589103151708	GOTERM_BP_ALL	GO:0009057:macromolecule catabolic process	20	11.11111111111111	0.033287511248505534	170	1201	16792	1.6449037566733606	1.0	0.34390942386593126	46.505593903066035	375790,9306,3146,79718,324,6400,3309,7321,25841,1981,4534,10613,22916,55629,1977,54813,23049,25820,80762,6477	NA,NA,NA,NA,NA,NA,NA,NA,NA,NA,NA,NA,NA,NA,NA,NA,NA,NA,NA,NA
	28	0.892332500370676	GOTERM_BP_ALL	GO:0009057:macromolecule catabolic process	20	11.11111111111111	0.033287511248505534	170	1201	16792	1.6449037566733606	1.0	0.34390942386593126	46.505593903066035	375790,9306,3146,79718,324,6400,3309,7321,25841,1981,4534,10613,22916,55629,1977,54813,23049,25820,80762,6477	NA,NA,NA,NA,NA,NA,NA,NA,NA,NA,NA,NA,NA,NA,NA,NA,NA,NA,NA,NA
	21	1.04588053960278	GOTERM_BP_ALL	GO:0006888:ER to Golgi vesicle-mediated transport	6	3.3333333333333335	0.033414950877813314	170	177	16792	3.348354935194417	1.0	0.3440790569165876	46.635759220921834	6683,7039,6711,51014,64689,1778	NA,NA,NA,NA,NA,NA
	3	2.55714617593629	GOTERM_BP_ALL	GO:0070887:cellular response to chemical stimulus	37	20.555555555555554	0.033889874468012074	170	2648	16792	1.3801848231739826	1.0	0.34715777398506276	47.118206827375055	132864,9969,1147,26065,5144,3146,51496,3605,4599,6423,5536,23175,25841,28996,6868,4929,23328,1977,8289,6745,53834,11057,2200,659,658,51701,375790,9306,65997,3309,655,27,7321,22916,10497,526,23768	NA,NA,NA,NA,NA,NA,NA,NA,NA,NA,NA,NA,NA,NA,NA,NA,NA,NA,NA,NA,NA,NA,NA,NA,NA,NA,NA,NA,NA,NA,NA,NA,NA,NA,NA,NA,NA
	11	1.41858536434969	GOTERM_BP_ALL	GO:0070887:cellular response to chemical stimulus	37	20.555555555555554	0.033889874468012074	170	2648	16792	1.3801848231739826	1.0	0.34715777398506276	47.118206827375055	132864,9969,1147,26065,5144,3146,51496,3605,4599,6423,5536,23175,25841,28996,6868,4929,23328,1977,8289,6745,53834,11057,2200,659,658,51701,375790,9306,65997,3309,655,27,7321,22916,10497,526,23768	NA,NA,NA,NA,NA,NA,NA,NA,NA,NA,NA,NA,NA,NA,NA,NA,NA,NA,NA,NA,NA,NA,NA,NA,NA,NA,NA,NA,NA,NA,NA,NA,NA,NA,NA,NA,NA
	17	1.09227005720757	GOTERM_BP_ALL	GO:0070887:cellular response to chemical stimulus	37	20.555555555555554	0.033889874468012074	170	2648	16792	1.3801848231739826	1.0	0.34715777398506276	47.118206827375055	132864,9969,1147,26065,5144,3146,51496,3605,4599,6423,5536,23175,25841,28996,6868,4929,23328,1977,8289,6745,53834,11057,2200,659,658,51701,375790,9306,65997,3309,655,27,7321,22916,10497,526,23768	NA,NA,NA,NA,NA,NA,NA,NA,NA,NA,NA,NA,NA,NA,NA,NA,NA,NA,NA,NA,NA,NA,NA,NA,NA,NA,NA,NA,NA,NA,NA,NA,NA,NA,NA,NA,NA
	26	0.930589103151708	GOTERM_BP_ALL	GO:0051603:proteolysis involved in cellular protein catabolic process	13	7.222222222222221	0.03390507211022152	170	657	16792	1.9544811531918707	1.0	0.346380069298287	47.13357690550026	9306,79718,6400,324,3309,7321,25841,4534,10613,54813,25820,80762,6477	NA,NA,NA,NA,NA,NA,NA,NA,NA,NA,NA,NA,NA
	26	0.930589103151708	GOTERM_BP_ALL	GO:0044248:cellular catabolic process	25	13.88888888888889	0.03408708827430571	170	1616	16792	1.5281013395457193	1.0	0.34699365123611114	47.31733021348986	3146,5144,6400,2746,23175,25841,4534,10613,1977,55629,54813,1268,25820,80762,6477,11057,9306,79718,324,3309,7321,1981,22916,586,23049	NA,NA,NA,NA,NA,NA,NA,NA,NA,NA,NA,NA,NA,NA,NA,NA,NA,NA,NA,NA,NA,NA,NA,NA,NA
	28	0.892332500370676	GOTERM_BP_ALL	GO:0044248:cellular catabolic process	25	13.88888888888889	0.03408708827430571	170	1616	16792	1.5281013395457193	1.0	0.34699365123611114	47.31733021348986	3146,5144,6400,2746,23175,25841,4534,10613,1977,55629,54813,1268,25820,80762,6477,11057,9306,79718,324,3309,7321,1981,22916,586,23049	NA,NA,NA,NA,NA,NA,NA,NA,NA,NA,NA,NA,NA,NA,NA,NA,NA,NA,NA,NA,NA,NA,NA,NA,NA
	12	1.36781076387859	GOTERM_BP_ALL	GO:0007507:heart development	11	6.111111111111111	0.03416062874478567	170	511	16792	2.126303672153793	1.0	0.346704853030129	47.39140105564148	659,1982,6299,8289,7468,1301,6423,655,53834,23768,2200	NA,NA,NA,NA,NA,NA,NA,NA,NA,NA,NA
	13	1.36706373663685	GOTERM_BP_ALL	GO:0007507:heart development	11	6.111111111111111	0.03416062874478567	170	511	16792	2.126303672153793	1.0	0.346704853030129	47.39140105564148	659,1982,6299,8289,7468,1301,6423,655,53834,23768,2200	NA,NA,NA,NA,NA,NA,NA,NA,NA,NA,NA
	26	0.930589103151708	GOTERM_BP_ALL	GO:0019941:modification-dependent protein catabolic process	12	6.666666666666667	0.03463493627923982	170	585	16792	2.026184012066365	1.0	0.3488238822754951	47.86676800872834	7321,25841,4534,10613,79718,54813,6400,324,3309,25820,6477,80762	NA,NA,NA,NA,NA,NA,NA,NA,NA,NA,NA,NA
	24	0.997978897509415	GOTERM_BP_ALL	GO:1901879:regulation of protein depolymerization	4	2.2222222222222223	0.034786221653854636	170	71	16792	5.564871582435791	1.0	0.3491693741692201	48.017534676913996	830,6683,6711,324	NA,NA,NA,NA
	12	1.36781076387859	GOTERM_BP_ALL	GO:0060348:bone development	6	3.3333333333333335	0.03489631206240399	170	179	16792	3.3109431482090046	1.0	0.3491768302783028	48.12698826747409	659,658,7468,54928,6423,2200	NA,NA,NA,NA,NA,NA
	18	1.07772660340419	GOTERM_BP_ALL	GO:0051236:establishment of RNA localization	6	3.3333333333333335	0.03489631206240399	170	179	16792	3.3109431482090046	1.0	0.3491768302783028	48.12698826747409	22916,56648,10642,1977,23049,9877	NA,NA,NA,NA,NA,NA
	30	0.891345392061366	GOTERM_BP_ALL	GO:0000278:mitotic cell cycle	17	9.444444444444445	0.03497109157836882	170	968	16792	1.734710743801653	1.0	0.34889722323013916	48.20121085634842	7039,7027,6711,27243,324,655,23175,5536,1778,7321,1981,6868,6683,5934,1977,586,55719	NA,NA,NA,NA,NA,NA,NA,NA,NA,NA,NA,NA,NA,NA,NA,NA,NA
	30	0.891345392061366	GOTERM_BP_ALL	GO:0044772:mitotic cell cycle phase transition	11	6.111111111111111	0.03533490436280187	170	514	16792	2.1138933394369426	1.0	0.35095983834278066	48.560883137265456	7321,6868,1981,6683,7027,27243,1977,5934,324,586,1778	NA,NA,NA,NA,NA,NA,NA,NA,NA,NA,NA
	17	1.09227005720757	GOTERM_BP_ALL	GO:0071383:cellular response to steroid hormone stimulus	7	3.888888888888889	0.03550972050387163	170	241	16792	2.8690261166707347	1.0	0.3514835521636711	48.732868231703776	9969,4929,1977,8289,655,5536,11057	NA,NA,NA,NA,NA,NA,NA
	17	1.09227005720757	GOTERM_BP_ALL	GO:0043401:steroid hormone mediated signaling pathway	6	3.3333333333333335	0.035585047822857555	170	180	16792	3.292549019607843	1.0	0.3512051031379413	48.80680786527767	9969,4929,8289,655,5536,11057	NA,NA,NA,NA,NA,NA
	3	2.55714617593629	GOTERM_BP_ALL	GO:0051403:stress-activated MAPK cascade	7	3.888888888888889	0.035886281702163736	170	242	16792	2.857170636849781	1.0	0.35273586416955505	49.10148538243789	5602,28996,1147,3146,23328,2218,6423	NA,NA,NA,NA,NA,NA,NA
	11	1.41858536434969	GOTERM_BP_ALL	GO:0051403:stress-activated MAPK cascade	7	3.888888888888889	0.035886281702163736	170	242	16792	2.857170636849781	1.0	0.35273586416955505	49.10148538243789	5602,28996,1147,3146,23328,2218,6423	NA,NA,NA,NA,NA,NA,NA
	21	1.04588053960278	GOTERM_BP_ALL	GO:0006810:transport	59	32.77777777777778	0.035990435542199654	170	4663	16792	1.2497987914874291	1.0	0.35268572706650847	49.20299850191087	23204,7027,3146,23516,3781,2746,6423,3482,2893,1977,64689,8500,6453,92558,7039,55917,51014,8874,57628,6506,9877,3309,6253,27,79711,8723,56648,6446,2565,23673,9364,5144,3605,51496,6400,961,23633,4534,6683,8289,5868,1268,80762,8445,6745,53344,3839,6711,27243,2773,655,84466,1778,114134,22916,10497,10642,526,23049	NA,NA,NA,NA,NA,NA,NA,NA,NA,NA,NA,NA,NA,NA,NA,NA,NA,NA,NA,NA,NA,NA,NA,NA,NA,NA,NA,NA,NA,NA,NA,NA,NA,NA,NA,NA,NA,NA,NA,NA,NA,NA,NA,NA,NA,NA,NA,NA,NA,NA,NA,NA,NA,NA,NA,NA,NA,NA,NA
	21	1.04588053960278	GOTERM_BP_ALL	GO:0051049:regulation of transport	27	15.0	0.036523703429050314	170	1796	16792	1.4849469409144505	1.0	0.3551559683292018	49.719752560153005	23204,3146,51496,3605,5144,7027,3781,961,6423,2746,5868,1268,80762,8445,6711,8874,55917,27243,57628,6506,655,6253,27,10497,22916,8723,6446	NA,NA,NA,NA,NA,NA,NA,NA,NA,NA,NA,NA,NA,NA,NA,NA,NA,NA,NA,NA,NA,NA,NA,NA,NA,NA,NA
	4	2.28255428402419	GOTERM_BP_ALL	GO:0050773:regulation of dendrite development	5	2.7777777777777777	0.03665836388530281	170	124	16792	3.9829222011385195	1.0	0.3553395705020156	49.84945438265416	1982,53335,64689,655,5789	NA,NA,NA,NA,NA
	21	1.04588053960278	GOTERM_BP_ALL	GO:0070201:regulation of establishment of protein localization	15	8.333333333333332	0.03746229124304101	170	820	16792	1.8068866571018651	1.0	0.36075050902420736	50.61721828953658	3146,7027,51496,3605,6711,57628,7468,6423,655,2746,10497,8500,1268,80762,8445	NA,NA,NA,NA,NA,NA,NA,NA,NA,NA,NA,NA,NA,NA,NA
	4	2.28255428402419	GOTERM_BP_ALL	GO:0045666:positive regulation of neuron differentiation	8	4.444444444444445	0.03760338162480627	170	310	16792	2.5490702087286525	1.0	0.3609651642756232	50.750809832968066	659,1982,1981,53335,655,1268,27,5789	NA,NA,NA,NA,NA,NA,NA,NA
	26	0.930589103151708	GOTERM_BP_ALL	GO:0043632:modification-dependent macromolecule catabolic process	12	6.666666666666667	0.03762946241331532	170	593	16792	1.9988493205039182	1.0	0.36028872952359614	50.77546698384978	7321,25841,4534,10613,79718,54813,6400,324,3309,25820,6477,80762	NA,NA,NA,NA,NA,NA,NA,NA,NA,NA,NA,NA
	3	2.55714617593629	GOTERM_BP_ALL	GO:0001932:regulation of protein phosphorylation	21	11.666666666666666	0.037673805536005314	170	1300	16792	1.5956199095022625	1.0	0.3597568242446779	50.817362804997025	659,5602,57732,5795,7039,9306,3146,5144,324,3309,6423,655,5536,28996,1981,6868,23328,2218,84152,23768,2200	NA,NA,NA,NA,NA,NA,NA,NA,NA,NA,NA,NA,NA,NA,NA,NA,NA,NA,NA,NA,NA
	11	1.41858536434969	GOTERM_BP_ALL	GO:0001932:regulation of protein phosphorylation	21	11.666666666666666	0.037673805536005314	170	1300	16792	1.5956199095022625	1.0	0.3597568242446779	50.817362804997025	659,5602,57732,5795,7039,9306,3146,5144,324,3309,6423,655,5536,28996,1981,6868,23328,2218,84152,23768,2200	NA,NA,NA,NA,NA,NA,NA,NA,NA,NA,NA,NA,NA,NA,NA,NA,NA,NA,NA,NA,NA
	12	1.36781076387859	GOTERM_BP_ALL	GO:0001932:regulation of protein phosphorylation	21	11.666666666666666	0.037673805536005314	170	1300	16792	1.5956199095022625	1.0	0.3597568242446779	50.817362804997025	659,5602,57732,5795,7039,9306,3146,5144,324,3309,6423,655,5536,28996,1981,6868,23328,2218,84152,23768,2200	NA,NA,NA,NA,NA,NA,NA,NA,NA,NA,NA,NA,NA,NA,NA,NA,NA,NA,NA,NA,NA
	11	1.41858536434969	GOTERM_BP_ALL	GO:0007254:JNK cascade	6	3.3333333333333335	0.03777121106708542	170	183	16792	3.238572806171649	1.0	0.3596366505185127	50.90927412702355	5602,28996,3146,23328,2218,6423	NA,NA,NA,NA,NA,NA
	30	0.891345392061366	GOTERM_BP_ALL	GO:0010564:regulation of cell cycle process	12	6.666666666666667	0.038405684128940645	170	595	16792	1.9921304992585267	1.0	0.3636313084527384	51.50399541382864	7321,7014,6868,1981,6683,7039,7027,27243,5934,324,655,55719	NA,NA,NA,NA,NA,NA,NA,NA,NA,NA,NA,NA
	17	1.09227005720757	GOTERM_BP_ALL	GO:0048545:response to steroid hormone	9	5.0	0.03918063486359184	170	381	16792	2.333302454840204	1.0	0.36864315117787727	52.22114893938785	9969,3146,4929,1977,8289,1364,655,5536,11057	NA,NA,NA,NA,NA,NA,NA,NA,NA
	3	2.55714617593629	GOTERM_BP_ALL	GO:0071901:negative regulation of protein serine/threonine kinase activity	5	2.7777777777777777	0.03947508318663301	170	127	16792	3.888837424733673	1.0	0.3699843699331571	52.49099762328966	5795,324,6423,655,84152	NA,NA,NA,NA,NA
	21	1.04588053960278	GOTERM_BP_ALL	GO:0045921:positive regulation of exocytosis	4	2.2222222222222223	0.04127567963735477	170	76	16792	5.1987616099071206	1.0	0.3825013863692909	54.11006013137543	10497,8723,27243,5868	NA,NA,NA,NA
	41	0.442594434449223	GOTERM_BP_ALL	GO:0006835:dicarboxylic acid transport	4	2.2222222222222223	0.04127567963735477	170	76	16792	5.1987616099071206	1.0	0.3825013863692909	54.11006013137543	23204,10497,6506,8500	NA,NA,NA,NA
	12	1.36781076387859	GOTERM_BP_ALL	GO:0031668:cellular response to extracellular stimulus	6	3.3333333333333335	0.041632721796137084	170	188	16792	3.1524405506883606	1.0	0.3842276684346685	54.42484246635131	659,4929,6506,220441,3309,6423	NA,NA,NA,NA,NA,NA
	11	1.41858536434969	GOTERM_BP_ALL	GO:0042981:regulation of apoptotic process	22	12.222222222222221	0.04227867057932838	170	1400	16792	1.5522016806722692	1.0	0.3880417069925094	54.989152828259094	220,23204,658,6453,7039,1285,3146,7027,8874,324,3309,655,6423,3482,28996,6868,4286,10497,4929,6446,1268,6477	NA,NA,NA,NA,NA,NA,NA,NA,NA,NA,NA,NA,NA,NA,NA,NA,NA,NA,NA,NA,NA,NA
	12	1.36781076387859	GOTERM_BP_ALL	GO:0042981:regulation of apoptotic process	22	12.222222222222221	0.04227867057932838	170	1400	16792	1.5522016806722692	1.0	0.3880417069925094	54.989152828259094	220,23204,658,6453,7039,1285,3146,7027,8874,324,3309,655,6423,3482,28996,6868,4286,10497,4929,6446,1268,6477	NA,NA,NA,NA,NA,NA,NA,NA,NA,NA,NA,NA,NA,NA,NA,NA,NA,NA,NA,NA,NA,NA
	24	0.997978897509415	GOTERM_BP_ALL	GO:0043241:protein complex disassembly	7	3.888888888888889	0.04234644424794579	170	252	16792	2.7437908496732026	1.0	0.387635332511283	55.047976276041275	830,6683,56648,6711,27243,8289,324	NA,NA,NA,NA,NA,NA,NA
	10	1.47505187720621	GOTERM_BP_ALL	GO:0007416:synapse assembly	5	2.7777777777777777	0.04241223149403113	170	130	16792	3.7990950226244347	1.0	0.3872167794564544	55.105006074393145	375790,22865,22941,23768,5789	NA,NA,NA,NA,NA
	4	2.28255428402419	GOTERM_BP_ALL	GO:0050767:regulation of neurogenesis	13	7.222222222222221	0.043062067071819116	170	682	16792	1.8828359496291185	1.0	0.39100146356928345	55.66467228705414	659,152330,53335,655,6423,27,1982,1981,1977,64689,1268,23768,5789	NA,NA,NA,NA,NA,NA,NA,NA,NA,NA,NA,NA,NA
	4	2.28255428402419	GOTERM_BP_ALL	GO:0016358:dendrite development	6	3.3333333333333335	0.04323428715239326	170	190	16792	3.1192569659442726	1.0	0.391339144319516	55.81188557835929	1982,53335,64689,655,5789,1641	NA,NA,NA,NA,NA,NA
	3	2.55714617593629	GOTERM_BP_ALL	GO:0031098:stress-activated protein kinase signaling cascade	7	3.888888888888889	0.04348256081792759	170	254	16792	2.722186197313571	1.0	0.39221636101072277	56.02329577141738	5602,28996,1147,3146,23328,2218,6423	NA,NA,NA,NA,NA,NA,NA
	11	1.41858536434969	GOTERM_BP_ALL	GO:0031098:stress-activated protein kinase signaling cascade	7	3.888888888888889	0.04348256081792759	170	254	16792	2.722186197313571	1.0	0.39221636101072277	56.02329577141738	5602,28996,1147,3146,23328,2218,6423	NA,NA,NA,NA,NA,NA,NA
	37	0.565636228858418	GOTERM_BP_ALL	GO:0045637:regulation of myeloid cell differentiation	6	3.3333333333333335	0.04397355874866836	170	191	16792	3.102925777640899	1.0	0.3948057683377034	56.43857698175897	4286,3149,3605,3146,80762,2200	NA,NA,NA,NA,NA,NA
	19	1.07734312554919	GOTERM_BP_ALL	GO:0022607:cellular component assembly	36	20.0	0.04493811980717759	170	2618	16792	1.3582707949489956	1.0	0.4006880643379457	57.243615823022665	154796,23673,23204,26065,3146,53335,5536,4534,6683,8500,64689,5868,222484,53834,55719,830,5795,7039,375790,3839,22865,22941,8874,4673,6711,27243,324,655,1778,79711,4286,1657,10497,7091,23768,5789	NA,NA,NA,NA,NA,NA,NA,NA,NA,NA,NA,NA,NA,NA,NA,NA,NA,NA,NA,NA,NA,NA,NA,NA,NA,NA,NA,NA,NA,NA,NA,NA,NA,NA,NA,NA
	24	0.997978897509415	GOTERM_BP_ALL	GO:0022607:cellular component assembly	36	20.0	0.04493811980717759	170	2618	16792	1.3582707949489956	1.0	0.4006880643379457	57.243615823022665	154796,23673,23204,26065,3146,53335,5536,4534,6683,8500,64689,5868,222484,53834,55719,830,5795,7039,375790,3839,22865,22941,8874,4673,6711,27243,324,655,1778,79711,4286,1657,10497,7091,23768,5789	NA,NA,NA,NA,NA,NA,NA,NA,NA,NA,NA,NA,NA,NA,NA,NA,NA,NA,NA,NA,NA,NA,NA,NA,NA,NA,NA,NA,NA,NA,NA,NA,NA,NA,NA,NA
	15	1.33063521480776	GOTERM_BP_ALL	GO:0006470:protein dephosphorylation	7	3.888888888888889	0.04511228375198591	170	256	16792	2.700919117647059	1.0	0.4010042957461677	57.387467765552856	5795,4534,5780,51496,55917,5536,5789	NA,NA,NA,NA,NA,NA,NA
	20	1.05540628701461	GOTERM_BP_ALL	GO:0098609:cell-cell adhesion	19	10.555555555555555	0.045526720992751304	170	1164	16792	1.6123307054780678	1.0	0.4029845438815204	57.727936561224006	9306,3146,152330,1006,6711,1009,961,3309,655,84466,23173,1982,1981,6868,9689,1364,53834,80762,5789	NA,NA,NA,NA,NA,NA,NA,NA,NA,NA,NA,NA,NA,NA,NA,NA,NA,NA,NA
	37	0.565636228858418	GOTERM_BP_ALL	GO:0098609:cell-cell adhesion	19	10.555555555555555	0.045526720992751304	170	1164	16792	1.6123307054780678	1.0	0.4029845438815204	57.727936561224006	9306,3146,152330,1006,6711,1009,961,3309,655,84466,23173,1982,1981,6868,9689,1364,53834,80762,5789	NA,NA,NA,NA,NA,NA,NA,NA,NA,NA,NA,NA,NA,NA,NA,NA,NA,NA,NA
	11	1.41858536434969	GOTERM_BP_ALL	GO:0043067:regulation of programmed cell death	22	12.222222222222221	0.04590750049875181	170	1413	16792	1.537920985804088	1.0	0.4047162754979422	58.03848528326825	220,23204,658,6453,7039,1285,3146,7027,8874,324,3309,655,6423,3482,28996,6868,4286,10497,4929,6446,1268,6477	NA,NA,NA,NA,NA,NA,NA,NA,NA,NA,NA,NA,NA,NA,NA,NA,NA,NA,NA,NA,NA,NA
	12	1.36781076387859	GOTERM_BP_ALL	GO:0043067:regulation of programmed cell death	22	12.222222222222221	0.04590750049875181	170	1413	16792	1.537920985804088	1.0	0.4047162754979422	58.03848528326825	220,23204,658,6453,7039,1285,3146,7027,8874,324,3309,655,6423,3482,28996,6868,4286,10497,4929,6446,1268,6477	NA,NA,NA,NA,NA,NA,NA,NA,NA,NA,NA,NA,NA,NA,NA,NA,NA,NA,NA,NA,NA,NA
	26	0.930589103151708	GOTERM_BP_ALL	GO:0044257:cellular protein catabolic process	13	7.222222222222221	0.045909245894358144	170	689	16792	1.8637069922308547	1.0	0.40383257982457765	58.03990377769996	9306,79718,6400,324,3309,7321,25841,4534,10613,54813,25820,80762,6477	NA,NA,NA,NA,NA,NA,NA,NA,NA,NA,NA,NA,NA
	1	2.79957231568773	GOTERM_BP_ALL	GO:0006325:chromatin organization	14	7.777777777777778	0.04665189447015389	170	768	16792	1.8006127450980391	1.0	0.4080210181737203	58.63936124202	6299,3146,4673,79718,54454,7468,51230,5536,79711,79813,9219,84159,5934,8289	NA,NA,NA,NA,NA,NA,NA,NA,NA,NA,NA,NA,NA,NA
	34	0.648387702809885	GOTERM_BP_ALL	GO:0006325:chromatin organization	14	7.777777777777778	0.04665189447015389	170	768	16792	1.8006127450980391	1.0	0.4080210181737203	58.63936124202	6299,3146,4673,79718,54454,7468,51230,5536,79711,79813,9219,84159,5934,8289	NA,NA,NA,NA,NA,NA,NA,NA,NA,NA,NA,NA,NA,NA
	21	1.04588053960278	GOTERM_BP_ALL	GO:1902582:single-organism intracellular transport	13	7.222222222222221	0.04845170954056527	170	695	16792	1.847617435463394	1.0	0.41835157279116186	60.05872374063994	23204,6683,3839,22916,8723,6711,6253,6423,655,8445,6745,23633,79711	NA,NA,NA,NA,NA,NA,NA,NA,NA,NA,NA,NA,NA
	4	2.28255428402419	GOTERM_BP_ALL	GO:0060284:regulation of cell development	15	8.333333333333332	0.04847708134001093	170	851	16792	1.7410658740582015	1.0	0.41761672256385807	60.07839903324281	659,152330,8874,53335,655,6423,27,1982,1981,1977,64689,1268,23768,2200,5789	NA,NA,NA,NA,NA,NA,NA,NA,NA,NA,NA,NA,NA,NA,NA
	17	1.09227005720757	GOTERM_BP_ALL	GO:0030522:intracellular receptor signaling pathway	7	3.888888888888889	0.04870055213530429	170	261	16792	2.6491773720982645	1.0	0.4182008530160104	60.251300360908445	9969,1147,9698,26065,4929,8289,5536	NA,NA,NA,NA,NA,NA,NA
	12	1.36781076387859	GOTERM_BP_ALL	GO:0009100:glycoprotein metabolic process	9	5.0	0.049024926735892385	170	399	16792	2.2280406899601943	1.0	0.41944813448571006	60.50101203147504	659,658,256435,4121,64689,1301,80351,2218,54928	NA,NA,NA,NA,NA,NA,NA,NA,NA
	35	0.64573365605586	GOTERM_BP_ALL	GO:0009100:glycoprotein metabolic process	9	5.0	0.049024926735892385	170	399	16792	2.2280406899601943	1.0	0.41944813448571006	60.50101203147504	659,658,256435,4121,64689,1301,80351,2218,54928	NA,NA,NA,NA,NA,NA,NA,NA,NA
	24	0.997978897509415	GOTERM_BP_ALL	GO:0032984:macromolecular complex disassembly	7	3.888888888888889	0.04948875156256583	170	262	16792	2.6390660080826223	1.0	0.42160241066692195	60.85549930531329	830,6683,56648,6711,27243,8289,324	NA,NA,NA,NA,NA,NA,NA
	30	0.891345392061366	GOTERM_BP_ALL	GO:0044770:cell cycle phase transition	11	6.111111111111111	0.050156115122339834	170	547	16792	1.9863641251747501	1.0	0.42506461216389146	61.36026895480337	7321,6868,1981,6683,7027,27243,1977,5934,324,586,1778	NA,NA,NA,NA,NA,NA,NA,NA,NA,NA,NA
	3	2.55714617593629	GOTERM_BP_ALL	GO:0009967:positive regulation of signal transduction	22	12.222222222222221	0.05037194783532497	170	1428	16792	1.521766353600264	1.0	0.425566878842504	61.52219507928247	659,5602,658,6299,5795,6453,1147,7039,26065,3146,7027,80351,6423,655,5536,28996,6868,9698,10497,23328,80762,6477	NA,NA,NA,NA,NA,NA,NA,NA,NA,NA,NA,NA,NA,NA,NA,NA,NA,NA,NA,NA,NA,NA
	11	1.41858536434969	GOTERM_BP_ALL	GO:0009967:positive regulation of signal transduction	22	12.222222222222221	0.05037194783532497	170	1428	16792	1.521766353600264	1.0	0.425566878842504	61.52219507928247	659,5602,658,6299,5795,6453,1147,7039,26065,3146,7027,80351,6423,655,5536,28996,6868,9698,10497,23328,80762,6477	NA,NA,NA,NA,NA,NA,NA,NA,NA,NA,NA,NA,NA,NA,NA,NA,NA,NA,NA,NA,NA,NA
	37	0.565636228858418	GOTERM_BP_ALL	GO:0031349:positive regulation of defense response	9	5.0	0.05080897932420979	170	402	16792	2.2114135206321333	1.0	0.4274948005989314	61.848109560446	7321,1147,9698,26065,3605,3146,8723,961,1268	NA,NA,NA,NA,NA,NA,NA,NA,NA
	11	1.41858536434969	GOTERM_BP_ALL	GO:1901343:negative regulation of vasculature development	4	2.2222222222222223	0.05130687877481435	170	83	16792	4.760311835577604	1.0	0.4297970825517978	62.2162337331772	154796,1285,655,2969	NA,NA,NA,NA
	29	0.892064091665383	GOTERM_BP_ALL	GO:0006282:regulation of DNA repair	4	2.2222222222222223	0.05130687877481435	170	83	16792	4.760311835577604	1.0	0.4297970825517978	62.2162337331772	7014,3146,7468,55719	NA,NA,NA,NA
	21	1.04588053960278	GOTERM_BP_ALL	GO:0034613:cellular protein localization	24	13.333333333333334	0.051321962087233566	170	1600	16792	1.4816470588235293	1.0	0.42899569014134054	62.22733304115137	154796,23673,10243,7014,23204,1740,375790,7027,3839,51496,6711,57628,6400,80351,3309,6253,6423,655,23633,79711,8500,8445,6745,55719	NA,NA,NA,NA,NA,NA,NA,NA,NA,NA,NA,NA,NA,NA,NA,NA,NA,NA,NA,NA,NA,NA,NA,NA
	21	1.04588053960278	GOTERM_BP_ALL	GO:0015031:protein transport	27	15.0	0.05221353629167281	170	1860	16792	1.4338519924098672	1.0	0.43377609656841987	62.87796145547424	23673,23204,3146,51496,3605,6400,6423,2746,23633,4534,64689,5868,1268,6745,80762,8445,3839,6711,51014,27243,6253,655,79711,10497,8723,56648,526	NA,NA,NA,NA,NA,NA,NA,NA,NA,NA,NA,NA,NA,NA,NA,NA,NA,NA,NA,NA,NA,NA,NA,NA,NA,NA,NA
	12	1.36781076387859	GOTERM_BP_ALL	GO:0001654:eye development	8	4.444444444444445	0.05238149958376293	170	334	16792	2.36590348714336	1.0	0.43394039525614636	62.99934036252761	659,220,658,28996,3146,8289,655,2200	NA,NA,NA,NA,NA,NA,NA,NA
	12	1.36781076387859	GOTERM_BP_ALL	GO:0060349:bone morphogenesis	4	2.2222222222222223	0.052827971556271586	170	84	16792	4.703641456582632	1.0	0.43585597601639425	63.320161399586425	659,658,54928,6423	NA,NA,NA,NA
	30	0.891345392061366	GOTERM_BP_ALL	GO:0007088:regulation of mitotic nuclear division	5	2.7777777777777777	0.053071336395366826	170	140	16792	3.527731092436975	1.0	0.43648583186411904	63.493926066981544	7039,27243,324,655,55719	NA,NA,NA,NA,NA
	21	1.04588053960278	GOTERM_BP_ALL	GO:0071702:organic substance transport	36	20.0	0.05377861168944586	170	2657	16792	1.3383338130133497	1.0	0.43999841081708213	63.994517969679066	23673,23204,3146,51496,3605,6400,6423,2746,23633,4534,1977,64689,8500,5868,1268,8445,6745,80762,3839,51014,8874,6711,27243,6506,9877,6253,655,79711,114134,22916,10497,8723,56648,10642,526,23049	NA,NA,NA,NA,NA,NA,NA,NA,NA,NA,NA,NA,NA,NA,NA,NA,NA,NA,NA,NA,NA,NA,NA,NA,NA,NA,NA,NA,NA,NA,NA,NA,NA,NA,NA,NA
	12	1.36781076387859	GOTERM_BP_ALL	GO:0045778:positive regulation of ossification	4	2.2222222222222223	0.054370682956362874	170	85	16792	4.648304498269896	1.0	0.44276348224325257	64.4085716066326	659,658,6423,655	NA,NA,NA,NA
	21	1.04588053960278	GOTERM_BP_ALL	GO:0044802:single-organism membrane organization	15	8.333333333333332	0.054550273457364275	170	866	16792	1.710908843907078	1.0	0.44297227744401757	64.53327182022515	23673,10243,23204,1740,375790,7027,6711,27243,57628,2773,23175,6683,8500,6745,5789	NA,NA,NA,NA,NA,NA,NA,NA,NA,NA,NA,NA,NA,NA,NA
	21	1.04588053960278	GOTERM_BP_ALL	GO:0061024:membrane organization	17	9.444444444444445	0.054568074259512	170	1027	16792	1.635053554040896	1.0	0.4421878423558866	64.54560942415138	23673,10243,23204,1740,7039,375790,7027,6711,27243,57628,2773,23175,6683,8500,64689,6745,5789	NA,NA,NA,NA,NA,NA,NA,NA,NA,NA,NA,NA,NA,NA,NA,NA,NA
	21	1.04588053960278	GOTERM_BP_ALL	GO:0070727:cellular macromolecule localization	24	13.333333333333334	0.05526729915032736	170	1613	16792	1.4697057000109406	1.0	0.44556938521265	65.0270380298118	154796,23673,10243,7014,23204,1740,375790,7027,3839,51496,6711,57628,6400,80351,3309,6253,6423,655,23633,79711,8500,8445,6745,55719	NA,NA,NA,NA,NA,NA,NA,NA,NA,NA,NA,NA,NA,NA,NA,NA,NA,NA,NA,NA,NA,NA,NA,NA
	37	0.565636228858418	GOTERM_BP_ALL	GO:0002695:negative regulation of leukocyte activation	5	2.7777777777777777	0.05536279209705671	170	142	16792	3.4780447390223697	1.0	0.44525809761062074	65.0923046587186	9306,3149,3146,1268,80762	NA,NA,NA,NA,NA
	30	0.891345392061366	GOTERM_BP_ALL	GO:0045787:positive regulation of cell cycle	8	4.444444444444445	0.05586273906955969	170	339	16792	2.331008155474579	1.0	0.44739580369290943	65.43212746060733	6868,1981,6683,7039,7027,1977,5934,55719	NA,NA,NA,NA,NA,NA,NA,NA
	4	2.28255428402419	GOTERM_BP_ALL	GO:0060560:developmental growth involved in morphogenesis	6	3.3333333333333335	0.05645414721707396	170	205	16792	2.891018651362984	1.0	0.4500641173524922	65.83007790488725	659,1982,6299,53335,6423,1641	NA,NA,NA,NA,NA,NA
	12	1.36781076387859	GOTERM_BP_ALL	GO:0006029:proteoglycan metabolic process	4	2.2222222222222223	0.057520387828259904	170	87	16792	4.541446923597024	1.0	0.45463610385145226	66.53661112899651	659,658,1301,54928	NA,NA,NA,NA
	21	1.04588053960278	GOTERM_BP_ALL	GO:0051234:establishment of localization	59	32.77777777777778	0.05765137976955829	170	4790	16792	1.2166621638216872	1.0	0.45452095893538413	66.62245219741922	23204,7027,3146,23516,3781,2746,6423,3482,2893,1977,64689,8500,6453,92558,7039,55917,51014,8874,57628,6506,9877,3309,6253,27,79711,8723,56648,6446,2565,23673,9364,5144,3605,51496,6400,961,23633,4534,6683,8289,5868,1268,80762,8445,6745,53344,3839,6711,27243,2773,655,84466,1778,114134,22916,10497,10642,526,23049	NA,NA,NA,NA,NA,NA,NA,NA,NA,NA,NA,NA,NA,NA,NA,NA,NA,NA,NA,NA,NA,NA,NA,NA,NA,NA,NA,NA,NA,NA,NA,NA,NA,NA,NA,NA,NA,NA,NA,NA,NA,NA,NA,NA,NA,NA,NA,NA,NA,NA,NA,NA,NA,NA,NA,NA,NA,NA,NA
	4	2.28255428402419	GOTERM_BP_ALL	GO:0010975:regulation of neuron projection development	9	5.0	0.05770861747384606	170	413	16792	2.1525138869106963	1.0	0.45397161129381114	66.6598955335608	659,1982,53335,64689,6423,655,1268,27,5789	NA,NA,NA,NA,NA,NA,NA,NA,NA
	12	1.36781076387859	GOTERM_BP_ALL	GO:0048592:eye morphogenesis	5	2.7777777777777777	0.058648408886720384	170	145	16792	3.406085192697769	1.0	0.45860003265560856	67.26902838028651	220,28996,8289,655,2200	NA,NA,NA,NA,NA
	21	1.04588053960278	GOTERM_BP_ALL	GO:0051640:organelle localization	10	5.555555555555555	0.05931123559687787	170	489	16792	2.019968723685793	1.0	0.4615672576949301	67.69229757301068	4534,6453,6683,7039,10497,8723,27243,64689,5868,1778	NA,NA,NA,NA,NA,NA,NA,NA,NA,NA
	36	0.599538904843235	GOTERM_BP_ALL	GO:0051640:organelle localization	10	5.555555555555555	0.05931123559687787	170	489	16792	2.019968723685793	1.0	0.4615672576949301	67.69229757301068	4534,6453,6683,7039,10497,8723,27243,64689,5868,1778	NA,NA,NA,NA,NA,NA,NA,NA,NA,NA
	12	1.36781076387859	GOTERM_BP_ALL	GO:0060322:head development	13	7.222222222222221	0.06008841791515128	170	720	16792	1.783464052287582	1.0	0.46516273560772303	68.1819976343561	659,220,6299,152330,6506,655,2746,3309,84159,4929,10642,8289,1641	NA,NA,NA,NA,NA,NA,NA,NA,NA,NA,NA,NA,NA
	11	1.41858536434969	GOTERM_BP_ALL	GO:0048514:blood vessel morphogenesis	10	5.555555555555555	0.06053567765717505	170	491	16792	2.011740745177908	1.0	0.4668361971401783	68.46062296303745	659,154796,28996,3198,7039,1285,3146,23328,6423,2969	NA,NA,NA,NA,NA,NA,NA,NA,NA,NA
	12	1.36781076387859	GOTERM_BP_ALL	GO:0048514:blood vessel morphogenesis	10	5.555555555555555	0.06053567765717505	170	491	16792	2.011740745177908	1.0	0.4668361971401783	68.46062296303745	659,154796,28996,3198,7039,1285,3146,23328,6423,2969	NA,NA,NA,NA,NA,NA,NA,NA,NA,NA
	4	2.28255428402419	GOTERM_BP_ALL	GO:0045595:regulation of cell differentiation	23	12.777777777777777	0.06057506065547068	170	1544	16792	1.4714111551356293	1.0	0.46617320884455193	68.48504616030218	659,658,3149,3146,3605,152330,8874,53335,324,6423,655,27,84466,1982,1981,4286,1977,64689,1268,80762,23768,5789,2200	NA,NA,NA,NA,NA,NA,NA,NA,NA,NA,NA,NA,NA,NA,NA,NA,NA,NA,NA,NA,NA,NA,NA
	37	0.565636228858418	GOTERM_BP_ALL	GO:0045595:regulation of cell differentiation	23	12.777777777777777	0.06057506065547068	170	1544	16792	1.4714111551356293	1.0	0.46617320884455193	68.48504616030218	659,658,3149,3146,3605,152330,8874,53335,324,6423,655,27,84466,1982,1981,4286,1977,64689,1268,80762,23768,5789,2200	NA,NA,NA,NA,NA,NA,NA,NA,NA,NA,NA,NA,NA,NA,NA,NA,NA,NA,NA,NA,NA,NA,NA
	12	1.36781076387859	GOTERM_BP_ALL	GO:0048608:reproductive structure development	9	5.0	0.06103273319871896	170	418	16792	2.126766113143822	1.0	0.46789248838187036	68.76756106543694	659,658,6299,84159,10046,3696,8289,6423,655	NA,NA,NA,NA,NA,NA,NA,NA,NA
	18	1.07772660340419	GOTERM_BP_ALL	GO:0006403:RNA localization	6	3.3333333333333335	0.062139362615482294	170	211	16792	2.8088095901867853	1.0	0.4732518160912218	69.44080174666328	22916,56648,10642,1977,23049,9877	NA,NA,NA,NA,NA,NA
	18	1.07772660340419	GOTERM_BP_ALL	GO:0015931:nucleobase-containing compound transport	6	3.3333333333333335	0.062139362615482294	170	211	16792	2.8088095901867853	1.0	0.4732518160912218	69.44080174666328	22916,56648,10642,1977,23049,9877	NA,NA,NA,NA,NA,NA
	21	1.04588053960278	GOTERM_BP_ALL	GO:0051656:establishment of organelle localization	9	5.0	0.062395529057146897	170	420	16792	2.1166386554621845	1.0	0.47379931943617637	69.59467726125436	6453,6683,7039,10497,8723,27243,64689,5868,1778	NA,NA,NA,NA,NA,NA,NA,NA,NA
	5	1.78762222479001	GOTERM_BP_ALL	GO:0038127:ERBB signaling pathway	5	2.7777777777777777	0.06263675377752095	170	148	16792	3.3370429252782197	1.0	0.4742604884596735	69.73890724735122	57732,6868,5795,7039,8874	NA,NA,NA,NA,NA
	12	1.36781076387859	GOTERM_BP_ALL	GO:0035107:appendage morphogenesis	5	2.7777777777777777	0.06263675377752095	170	148	16792	3.3370429252782197	1.0	0.4742604884596735	69.73890724735122	658,6299,54928,6423,655	NA,NA,NA,NA,NA
	12	1.36781076387859	GOTERM_BP_ALL	GO:0035108:limb morphogenesis	5	2.7777777777777777	0.06263675377752095	170	148	16792	3.3370429252782197	1.0	0.4742604884596735	69.73890724735122	658,6299,54928,6423,655	NA,NA,NA,NA,NA
	17	1.09227005720757	GOTERM_BP_ALL	GO:1901700:response to oxygen-containing compound	22	12.222222222222221	0.06307334451449254	170	1466	16792	1.482320841023995	1.0	0.4758038259701052	69.99830387702023	132864,1147,375790,1285,5144,6506,655,23175,27,5536,22937,3482,6868,4929,10497,23328,1977,1364,526,1268,11057,2200	NA,NA,NA,NA,NA,NA,NA,NA,NA,NA,NA,NA,NA,NA,NA,NA,NA,NA,NA,NA,NA,NA
	21	1.04588053960278	GOTERM_BP_ALL	GO:0006606:protein import into nucleus	7	3.888888888888889	0.0641043621044042	170	280	16792	2.4694117647058826	1.0	0.4806069189276049	70.60255126911137	3839,6711,6423,655,23633,8445,79711	NA,NA,NA,NA,NA,NA,NA
	21	1.04588053960278	GOTERM_BP_ALL	GO:0044744:protein targeting to nucleus	7	3.888888888888889	0.0641043621044042	170	280	16792	2.4694117647058826	1.0	0.4806069189276049	70.60255126911137	3839,6711,6423,655,23633,8445,79711	NA,NA,NA,NA,NA,NA,NA
	12	1.36781076387859	GOTERM_BP_ALL	GO:0061458:reproductive system development	9	5.0	0.06447536845931609	170	423	16792	2.1016270337922403	1.0	0.4817529114539658	70.81715617408848	659,658,6299,84159,10046,3696,8289,6423,655	NA,NA,NA,NA,NA,NA,NA,NA,NA
	11	1.41858536434969	GOTERM_BP_ALL	GO:0071560:cellular response to transforming growth factor beta stimulus	6	3.3333333333333335	0.06489382507535608	170	213	16792	2.782435791217895	1.0	0.4831493010888085	71.05742972964894	6868,28996,51701,65997,3309,2200	NA,NA,NA,NA,NA,NA
	12	1.36781076387859	GOTERM_BP_ALL	GO:0071560:cellular response to transforming growth factor beta stimulus	6	3.3333333333333335	0.06489382507535608	170	213	16792	2.782435791217895	1.0	0.4831493010888085	71.05742972964894	6868,28996,51701,65997,3309,2200	NA,NA,NA,NA,NA,NA
	21	1.04588053960278	GOTERM_BP_ALL	GO:1902593:single-organism nuclear import	7	3.888888888888889	0.06516294147474548	170	281	16792	2.46062382248273	1.0	0.48372713421753033	71.21096366745809	3839,6711,6423,655,23633,8445,79711	NA,NA,NA,NA,NA,NA,NA
	4	2.28255428402419	GOTERM_BP_ALL	GO:0040008:regulation of growth	12	6.666666666666667	0.06545611457489867	170	652	16792	1.8179718513172138	1.0	0.4844316574855354	71.37734533010824	659,1982,6868,1981,5795,4534,375790,9306,53335,6446,80351,6423	NA,NA,NA,NA,NA,NA,NA,NA,NA,NA,NA,NA
	11	1.41858536434969	GOTERM_BP_ALL	GO:0071559:response to transforming growth factor beta	6	3.3333333333333335	0.06672906139537288	170	215	16792	2.7565526675786596	1.0	0.49037842038036084	72.08927731875727	6868,28996,51701,65997,3309,2200	NA,NA,NA,NA,NA,NA
	12	1.36781076387859	GOTERM_BP_ALL	GO:0071559:response to transforming growth factor beta	6	3.3333333333333335	0.06672906139537288	170	215	16792	2.7565526675786596	1.0	0.49037842038036084	72.08927731875727	6868,28996,51701,65997,3309,2200	NA,NA,NA,NA,NA,NA
	30	0.891345392061366	GOTERM_BP_ALL	GO:0051726:regulation of cell cycle	16	8.88888888888889	0.06754601358642676	170	976	16792	1.6192864030858245	1.0	0.4938309589982701	72.5373214608377	7014,7039,7027,27243,324,655,1982,7321,28996,1981,6868,9698,6683,1977,5934,55719	NA,NA,NA,NA,NA,NA,NA,NA,NA,NA,NA,NA,NA,NA,NA,NA
	24	0.997978897509415	GOTERM_BP_ALL	GO:0022411:cellular component disassembly	10	5.555555555555555	0.06756037955406317	170	502	16792	1.9676587766580735	1.0	0.49302460866754205	72.54513903332717	830,6683,3146,56648,6711,27243,8289,324,23175,2200	NA,NA,NA,NA,NA,NA,NA,NA,NA,NA
	24	0.997978897509415	GOTERM_BP_ALL	GO:0051261:protein depolymerization	4	2.2222222222222223	0.06920324200066534	170	94	16792	4.2032540675844805	1.0	0.5007464046414407	73.42538832543069	830,6683,6711,324	NA,NA,NA,NA
	11	1.41858536434969	GOTERM_BP_ALL	GO:0045216:cell-cell junction organization	6	3.3333333333333335	0.06960586965702908	170	218	16792	2.7186184565569347	1.0	0.501949454281776	73.63700733995464	154796,5795,8874,1006,324,1009	NA,NA,NA,NA,NA,NA
	17	1.09227005720757	GOTERM_BP_ALL	GO:0001666:response to hypoxia	7	3.888888888888889	0.07037049783353427	170	286	16792	2.4176059234882765	1.0	0.5050051102581057	74.03451148441457	132864,7321,6868,28996,4929,655,22937	NA,NA,NA,NA,NA,NA,NA
	12	1.36781076387859	GOTERM_BP_ALL	GO:0043010:camera-type eye development	7	3.888888888888889	0.0711878572109908	170	288	16792	2.400816993464052	1.0	0.5082982940729535	74.45315640296562	659,220,658,28996,8289,655,2200	NA,NA,NA,NA,NA,NA,NA
	17	1.09227005720757	GOTERM_BP_ALL	GO:0071396:cellular response to lipid	10	5.555555555555555	0.07228821913578823	170	509	16792	1.940598636311106	1.0	0.5129831099853557	75.0066777542118	9969,4929,23328,5144,1977,8289,655,27,5536,11057	NA,NA,NA,NA,NA,NA,NA,NA,NA,NA
	26	0.930589103151708	GOTERM_BP_ALL	GO:0009056:catabolic process	28	15.555555555555555	0.0724086946919138	170	2012	16792	1.3746228511285228	1.0	0.5127053770378849	75.06658744172371	3146,5144,6400,2746,23175,25841,10613,4534,1977,55629,54813,1268,25820,80762,6477,11057,375790,9306,1285,79718,324,1301,3309,7321,1981,22916,586,23049	NA,NA,NA,NA,NA,NA,NA,NA,NA,NA,NA,NA,NA,NA,NA,NA,NA,NA,NA,NA,NA,NA,NA,NA,NA,NA,NA,NA
	28	0.892332500370676	GOTERM_BP_ALL	GO:0009056:catabolic process	28	15.555555555555555	0.0724086946919138	170	2012	16792	1.3746228511285228	1.0	0.5127053770378849	75.06658744172371	3146,5144,6400,2746,23175,25841,10613,4534,1977,55629,54813,1268,25820,80762,6477,11057,375790,9306,1285,79718,324,1301,3309,7321,1981,22916,586,23049	NA,NA,NA,NA,NA,NA,NA,NA,NA,NA,NA,NA,NA,NA,NA,NA,NA,NA,NA,NA,NA,NA,NA,NA,NA,NA,NA,NA
	17	1.09227005720757	GOTERM_BP_ALL	GO:0009755:hormone-mediated signaling pathway	6	3.3333333333333335	0.07284160528786467	170	221	16792	2.681714133617248	1.0	0.5139936580657176	75.28074471784582	9969,4929,8289,655,5536,11057	NA,NA,NA,NA,NA,NA
	12	1.36781076387859	GOTERM_BP_ALL	GO:0009991:response to extracellular stimulus	9	5.0	0.07322446188711826	170	435	16792	2.0436511156186614	1.0	0.5150239044009391	75.46868982679332	659,4929,79718,6506,220441,3309,6423,655,1268	NA,NA,NA,NA,NA,NA,NA,NA,NA
	29	0.892064091665383	GOTERM_BP_ALL	GO:2001020:regulation of response to DNA damage stimulus	5	2.7777777777777777	0.0755604361300628	170	158	16792	3.125837676842889	1.0	0.5256467405857885	76.58646545089987	7014,3146,7468,6423,55719	NA,NA,NA,NA,NA
	30	0.891345392061366	GOTERM_BP_ALL	GO:0000082:G1/S transition of mitotic cell cycle	6	3.3333333333333335	0.07564476994813812	170	224	16792	2.645798319327731	1.0	0.5251740465776558	76.62590428113266	6868,1981,7027,1977,5934,586	NA,NA,NA,NA,NA,NA
	19	1.07734312554919	GOTERM_BP_ALL	GO:0071822:protein complex subunit organization	24	13.333333333333334	0.07671732127512981	170	1674	16792	1.4161501159603627	1.0	0.5294815658887062	77.12203455429925	830,7039,3146,3839,4673,6711,27243,53335,324,1301,6423,5536,79711,4286,1657,6683,10497,56648,8289,64689,222484,7091,53834,55719	NA,NA,NA,NA,NA,NA,NA,NA,NA,NA,NA,NA,NA,NA,NA,NA,NA,NA,NA,NA,NA,NA,NA,NA
	37	0.565636228858418	GOTERM_BP_ALL	GO:0002221:pattern recognition receptor signaling pathway	5	2.7777777777777777	0.0769428525550184	170	159	16792	3.1061783203847577	1.0	0.5296843127701485	77.22508328276068	7321,1147,9698,26065,3146	NA,NA,NA,NA,NA
	37	0.565636228858418	GOTERM_BP_ALL	GO:0050866:negative regulation of cell activation	5	2.7777777777777777	0.0769428525550184	170	159	16792	3.1061783203847577	1.0	0.5296843127701485	77.22508328276068	9306,3149,3146,1268,80762	NA,NA,NA,NA,NA
	19	1.07734312554919	GOTERM_BP_ALL	GO:0006996:organelle organization	47	26.111111111111114	0.07797925244148905	170	3753	16792	1.2370088243130986	1.0	0.5337542492421892	77.69301166155103	154796,23673,23204,26065,3149,7027,3146,4599,54454,23175,5536,28996,4534,84159,9219,6683,8500,8289,64689,5868,55719,830,7014,6299,7039,375790,4139,79718,6711,8874,4673,27243,7468,324,80351,51230,2773,655,27,1778,79711,79813,1981,8723,5934,526,23049	NA,NA,NA,NA,NA,NA,NA,NA,NA,NA,NA,NA,NA,NA,NA,NA,NA,NA,NA,NA,NA,NA,NA,NA,NA,NA,NA,NA,NA,NA,NA,NA,NA,NA,NA,NA,NA,NA,NA,NA,NA,NA,NA,NA,NA,NA,NA
	24	0.997978897509415	GOTERM_BP_ALL	GO:0006996:organelle organization	47	26.111111111111114	0.07797925244148905	170	3753	16792	1.2370088243130986	1.0	0.5337542492421892	77.69301166155103	154796,23673,23204,26065,3149,7027,3146,4599,54454,23175,5536,28996,4534,84159,9219,6683,8500,8289,64689,5868,55719,830,7014,6299,7039,375790,4139,79718,6711,8874,4673,27243,7468,324,80351,51230,2773,655,27,1778,79711,79813,1981,8723,5934,526,23049	NA,NA,NA,NA,NA,NA,NA,NA,NA,NA,NA,NA,NA,NA,NA,NA,NA,NA,NA,NA,NA,NA,NA,NA,NA,NA,NA,NA,NA,NA,NA,NA,NA,NA,NA,NA,NA,NA,NA,NA,NA,NA,NA,NA,NA,NA,NA
	17	1.09227005720757	GOTERM_BP_ALL	GO:0036293:response to decreased oxygen levels	7	3.888888888888889	0.07800943518051684	170	295	16792	2.343848454636092	1.0	0.5330183316141777	77.70650174625389	132864,7321,6868,28996,4929,655,22937	NA,NA,NA,NA,NA,NA,NA
	15	1.33063521480776	GOTERM_BP_ALL	GO:0035335:peptidyl-tyrosine dephosphorylation	4	2.2222222222222223	0.07815258124422061	170	99	16792	3.9909685086155675	1.0	0.5328205629086947	77.77037543515578	5795,4534,5780,5789	NA,NA,NA,NA
	4	2.28255428402419	GOTERM_BP_ALL	GO:0048639:positive regulation of developmental growth	5	2.7777777777777777	0.07987649316994813	170	161	16792	3.0675922542930216	1.0	0.5400486555488937	78.52613777314971	659,1982,4534,375790,53335	NA,NA,NA,NA,NA
	11	1.41858536434969	GOTERM_BP_ALL	GO:0090100:positive regulation of transmembrane receptor protein serine/threonine kinase signaling pathway	4	2.2222222222222223	0.08000061759181648	170	100	16792	3.9510588235294115	1.0	0.5397505085677732	78.57960520958494	659,6868,28996,655	NA,NA,NA,NA
	21	1.04588053960278	GOTERM_BP_ALL	GO:0051170:nuclear import	7	3.888888888888889	0.08217534429440376	170	299	16792	2.312492622467047	1.0	0.5488972806844776	79.49619818590388	3839,6711,6423,655,23633,8445,79711	NA,NA,NA,NA,NA,NA,NA
	3	2.55714617593629	GOTERM_BP_ALL	GO:0000165:MAPK cascade	14	7.777777777777778	0.08231051162246743	170	841	16792	1.6443169895782332	1.0	0.5486366245238599	79.55192542881561	5602,5795,1147,51701,7039,3146,6711,655,6423,5536,9462,28996,23328,2218	NA,NA,NA,NA,NA,NA,NA,NA,NA,NA,NA,NA,NA,NA
	11	1.41858536434969	GOTERM_BP_ALL	GO:0000165:MAPK cascade	14	7.777777777777778	0.08231051162246743	170	841	16792	1.6443169895782332	1.0	0.5486366245238599	79.55192542881561	5602,5795,1147,51701,7039,3146,6711,655,6423,5536,9462,28996,23328,2218	NA,NA,NA,NA,NA,NA,NA,NA,NA,NA,NA,NA,NA,NA
	11	1.41858536434969	GOTERM_BP_ALL	GO:0046328:regulation of JNK cascade	5	2.7777777777777777	0.08255843262846943	170	163	16792	3.02995308552869	1.0	0.5488896304364692	79.65376696289933	28996,3146,23328,2218,6423	NA,NA,NA,NA,NA
	4	2.28255428402419	GOTERM_BP_ALL	GO:0010770:positive regulation of cell morphogenesis involved in differentiation	5	2.7777777777777777	0.08434648604148434	170	164	16792	3.0114777618364417	1.0	0.5560708261925658	80.37418573498954	659,1982,8874,53335,5789	NA,NA,NA,NA,NA
	30	0.891345392061366	GOTERM_BP_ALL	GO:0051783:regulation of nuclear division	5	2.7777777777777777	0.08434648604148434	170	164	16792	3.0114777618364417	1.0	0.5560708261925658	80.37418573498954	7039,27243,324,655,55719	NA,NA,NA,NA,NA
	40	0.458583951626093	GOTERM_BP_ALL	GO:1901617:organic hydroxy compound biosynthetic process	5	2.7777777777777777	0.08434648604148434	170	164	16792	3.0114777618364417	1.0	0.5560708261925658	80.37418573498954	10613,4929,54928,55163,22937	NA,NA,NA,NA,NA
	12	1.36781076387859	GOTERM_BP_ALL	GO:0007420:brain development	12	6.666666666666667	0.08506383320146989	170	684	16792	1.7329205366357068	1.0	0.558390530871355	80.65637145087379	659,220,6299,4929,152330,10642,6506,8289,3309,2746,655,1641	NA,NA,NA,NA,NA,NA,NA,NA,NA,NA,NA,NA
	4	2.28255428402419	GOTERM_BP_ALL	GO:0048638:regulation of developmental growth	7	3.888888888888889	0.08610801573782909	170	303	16792	2.281964667054941	1.0	0.5621277954752448	81.0602748066531	659,1982,4534,375790,53335,80351,6423	NA,NA,NA,NA,NA,NA,NA
	18	1.07772660340419	GOTERM_BP_ALL	GO:0071427:mRNA-containing ribonucleoprotein complex export from nucleus	4	2.2222222222222223	0.08758049173712251	170	104	16792	3.799095022624434	1.0	0.5676810983817473	81.61631057380927	22916,1977,23049,9877	NA,NA,NA,NA
	18	1.07772660340419	GOTERM_BP_ALL	GO:0006406:mRNA export from nucleus	4	2.2222222222222223	0.08758049173712251	170	104	16792	3.799095022624434	1.0	0.5676810983817473	81.61631057380927	22916,1977,23049,9877	NA,NA,NA,NA
	3	2.55714617593629	GOTERM_BP_ALL	GO:1902532:negative regulation of intracellular signal transduction	9	5.0	0.08848963925251375	170	454	16792	1.9581238662866027	1.0	0.5707325491478263	81.95187414771952	5795,9462,4534,9306,2218,220441,6423,655,23768	NA,NA,NA,NA,NA,NA,NA,NA,NA
	4	2.28255428402419	GOTERM_BP_ALL	GO:0051241:negative regulation of multicellular organismal process	16	8.88888888888889	0.08852549859636219	170	1017	16792	1.5540054369830527	1.0	0.5700151704909102	81.96499021250887	659,154796,3149,1285,5144,3146,152330,53335,655,6423,1977,64689,80762,2969,2200,51123	NA,NA,NA,NA,NA,NA,NA,NA,NA,NA,NA,NA,NA,NA,NA,NA
	11	1.41858536434969	GOTERM_BP_ALL	GO:0051241:negative regulation of multicellular organismal process	16	8.88888888888889	0.08852549859636219	170	1017	16792	1.5540054369830527	1.0	0.5700151704909102	81.96499021250887	659,154796,3149,1285,5144,3146,152330,53335,655,6423,1977,64689,80762,2969,2200,51123	NA,NA,NA,NA,NA,NA,NA,NA,NA,NA,NA,NA,NA,NA,NA,NA
	4	2.28255428402419	GOTERM_BP_ALL	GO:0010721:negative regulation of cell development	7	3.888888888888889	0.08925141734392025	170	306	16792	2.259592464436755	1.0	0.5722530814171447	82.22857464507078	152330,53335,1977,64689,6423,655,2200	NA,NA,NA,NA,NA,NA,NA
	17	1.09227005720757	GOTERM_BP_ALL	GO:0009725:response to hormone	14	7.777777777777778	0.09010937368969547	170	854	16792	1.6192864030858243	1.0	0.5750303696692395	82.5354042359636	132864,9969,3146,655,23175,5536,22937,4929,1977,8289,1364,526,11057,2200	NA,NA,NA,NA,NA,NA,NA,NA,NA,NA,NA,NA,NA,NA
	4	2.28255428402419	GOTERM_BP_ALL	GO:0048675:axon extension	4	2.2222222222222223	0.09148039418699354	170	106	16792	3.727413984461709	1.0	0.5799294208388486	83.01534089208154	659,1982,53335,1641	NA,NA,NA,NA
	7	1.57859326761733	GOTERM_BP_ALL	GO:0050803:regulation of synapse structure or activity	6	3.3333333333333335	0.09158964218387435	170	237	16792	2.5006701414743113	1.0	0.5795194055577011	83.05304248450223	375790,10497,152330,22865,22941,23768	NA,NA,NA,NA,NA,NA
	10	1.47505187720621	GOTERM_BP_ALL	GO:0050803:regulation of synapse structure or activity	6	3.3333333333333335	0.09158964218387435	170	237	16792	2.5006701414743113	1.0	0.5795194055577011	83.05304248450223	375790,10497,152330,22865,22941,23768	NA,NA,NA,NA,NA,NA
	21	1.04588053960278	GOTERM_BP_ALL	GO:1902578:single-organism localization	45	25.0	0.09197663333101658	170	3614	16792	1.2299228490510759	1.0	0.5802675777526118	83.18595765774663	23673,10243,23204,1740,7027,5144,3146,3605,23516,6400,3781,961,6423,2746,23633,2893,6683,8500,5868,1268,8445,80762,6745,6453,375790,3839,55917,8874,6711,57628,27243,6506,3309,6253,655,84466,1778,79711,114134,22916,10497,8723,6446,2565,526	NA,NA,NA,NA,NA,NA,NA,NA,NA,NA,NA,NA,NA,NA,NA,NA,NA,NA,NA,NA,NA,NA,NA,NA,NA,NA,NA,NA,NA,NA,NA,NA,NA,NA,NA,NA,NA,NA,NA,NA,NA,NA,NA,NA,NA
	26	0.930589103151708	GOTERM_BP_ALL	GO:1901575:organic substance catabolic process	26	14.444444444444443	0.09299595206332664	170	1889	16792	1.359549092267929	1.0	0.5836244937239555	83.53134767203568	3146,5144,6400,2746,23175,25841,4534,10613,1977,55629,54813,1268,25820,80762,6477,11057,375790,9306,79718,324,3309,7321,1981,22916,586,23049	NA,NA,NA,NA,NA,NA,NA,NA,NA,NA,NA,NA,NA,NA,NA,NA,NA,NA,NA,NA,NA,NA,NA,NA,NA,NA
	28	0.892332500370676	GOTERM_BP_ALL	GO:1901575:organic substance catabolic process	26	14.444444444444443	0.09299595206332664	170	1889	16792	1.359549092267929	1.0	0.5836244937239555	83.53134767203568	3146,5144,6400,2746,23175,25841,4534,10613,1977,55629,54813,1268,25820,80762,6477,11057,375790,9306,79718,324,3309,7321,1981,22916,586,23049	NA,NA,NA,NA,NA,NA,NA,NA,NA,NA,NA,NA,NA,NA,NA,NA,NA,NA,NA,NA,NA,NA,NA,NA,NA,NA
	17	1.09227005720757	GOTERM_BP_ALL	GO:0032870:cellular response to hormone stimulus	11	6.111111111111111	0.09331055371988863	170	616	16792	1.7638655462184876	1.0	0.5840574175750994	83.63658598290765	132864,9969,4929,1977,8289,526,655,23175,5536,11057,2200	NA,NA,NA,NA,NA,NA,NA,NA,NA,NA,NA
	12	1.36781076387859	GOTERM_BP_ALL	GO:0048593:camera-type eye morphogenesis	4	2.2222222222222223	0.09345715680302297	170	107	16792	3.692578339747114	1.0	0.5837997278781557	83.68540903186897	220,28996,8289,655	NA,NA,NA,NA
	30	0.891345392061366	GOTERM_BP_ALL	GO:0010948:negative regulation of cell cycle process	6	3.3333333333333335	0.09546169164160642	170	240	16792	2.469411764705882	1.0	0.5910905069017967	84.33930666073579	7014,7027,27243,5934,324,655	NA,NA,NA,NA,NA,NA
	3	2.55714617593629	GOTERM_BP_ALL	GO:0080134:regulation of response to stress	19	10.555555555555555	0.09605787882526712	170	1285	16792	1.46050812542916	1.0	0.5926286224548913	84.52895405317433	7014,1147,26065,3146,3605,7468,961,3309,6423,655,7321,28996,9698,23328,8723,2218,1268,80762,55719	NA,NA,NA,NA,NA,NA,NA,NA,NA,NA,NA,NA,NA,NA,NA,NA,NA,NA,NA
	37	0.565636228858418	GOTERM_BP_ALL	GO:0080134:regulation of response to stress	19	10.555555555555555	0.09605787882526712	170	1285	16792	1.46050812542916	1.0	0.5926286224548913	84.52895405317433	7014,1147,26065,3146,3605,7468,961,3309,6423,655,7321,28996,9698,23328,8723,2218,1268,80762,55719	NA,NA,NA,NA,NA,NA,NA,NA,NA,NA,NA,NA,NA,NA,NA,NA,NA,NA,NA
	12	1.36781076387859	GOTERM_BP_ALL	GO:0007369:gastrulation	5	2.7777777777777777	0.09626074892851068	170	172	16792	2.87140902872777	1.0	0.5925850461205957	84.59299024813323	659,154796,1301,6423,655	NA,NA,NA,NA,NA
	4	2.28255428402419	GOTERM_BP_ALL	GO:0050769:positive regulation of neurogenesis	8	4.444444444444445	0.09652948670669681	170	387	16792	2.041890864873081	1.0	0.5928046762797154	84.67743169966893	659,1982,1981,53335,655,1268,27,5789	NA,NA,NA,NA,NA,NA,NA,NA
	24	0.997978897509415	GOTERM_BP_ALL	GO:2001251:negative regulation of chromosome organization	4	2.2222222222222223	0.09746331618310304	170	109	16792	3.6248246087425797	1.0	0.5956621637187425	84.96746420612098	7014,54454,324,80351	NA,NA,NA,NA
	17	1.09227005720757	GOTERM_BP_ALL	GO:0070482:response to oxygen levels	7	3.888888888888889	0.09793913080512959	170	314	16792	2.202023229674035	1.0	0.5966897971889272	85.11323999019216	132864,7321,6868,28996,4929,655,22937	NA,NA,NA,NA,NA,NA,NA
	12	1.36781076387859	GOTERM_BP_ALL	GO:0045667:regulation of osteoblast differentiation	4	2.2222222222222223	0.09949231339686042	170	110	16792	3.5918716577540106	1.0	0.6019167007836603	85.5798395685244	659,658,6423,655	NA,NA,NA,NA
	3	2.55714617593629	GOTERM_BP_ALL	GO:0042127:regulation of cell proliferation	22	12.222222222222221	0.09973800913181936	170	1552	16792	1.4001819284414798	1.0	0.6020224371241305	85.65237079985899	659,658,5795,7039,1285,3146,7027,4673,324,961,6423,655,27,28996,1981,6868,56648,6446,2218,53834,6745,80762	NA,NA,NA,NA,NA,NA,NA,NA,NA,NA,NA,NA,NA,NA,NA,NA,NA,NA,NA,NA,NA,NA
	11	1.41858536434969	GOTERM_BP_ALL	GO:0042127:regulation of cell proliferation	22	12.222222222222221	0.09973800913181936	170	1552	16792	1.4001819284414798	1.0	0.6020224371241305	85.65237079985899	659,658,5795,7039,1285,3146,7027,4673,324,961,6423,655,27,28996,1981,6868,56648,6446,2218,53834,6745,80762	NA,NA,NA,NA,NA,NA,NA,NA,NA,NA,NA,NA,NA,NA,NA,NA,NA,NA,NA,NA,NA,NA
	30	0.891345392061366	GOTERM_BP_ALL	GO:0044843:cell cycle G1/S phase transition	6	3.3333333333333335	0.10092561963798974	170	244	16792	2.4289296046287365	1.0	0.60575615061469	85.99812360750106	6868,1981,7027,1977,5934,586	NA,NA,NA,NA,NA,NA
	37	0.565636228858418	GOTERM_BP_ALL	GO:1902105:regulation of leukocyte differentiation	6	3.3333333333333335	0.10092561963798974	170	244	16792	2.4289296046287365	1.0	0.60575615061469	85.99812360750106	4286,3149,3605,3146,80762,2200	NA,NA,NA,NA,NA,NA
	17	1.09227005720757	GOTERM_BP_ALL	GO:0010243:response to organonitrogen compound	13	7.222222222222221	0.10139100859305755	170	789	16792	1.6274957131141432	1.0	0.6066932167456829	86.13145216242228	132864,1147,5144,6506,655,23175,5536,22937,4929,526,1268,84152,2200	NA,NA,NA,NA,NA,NA,NA,NA,NA,NA,NA,NA,NA
	54	0.265338322709271	GOTERM_BP_ALL	GO:0042592:homeostatic process	23	12.777777777777777	0.10237912062012733	170	1645	16792	1.3810691936349007	1.0	0.6096089902326094	86.41056385383472	9969,7014,3146,5144,23516,80351,64478,27,28996,1981,6868,4534,1657,10497,56648,6446,1364,23049,1268,526,2969,80762,2200	NA,NA,NA,NA,NA,NA,NA,NA,NA,NA,NA,NA,NA,NA,NA,NA,NA,NA,NA,NA,NA,NA,NA
	40	0.458583951626093	GOTERM_BP_ALL	GO:0044255:cellular lipid metabolic process	16	8.88888888888889	0.10378784029126778	170	1043	16792	1.5152670464158817	1.0	0.6140706148232531	86.79931075148734	220,256435,375790,60481,79718,79071,6400,54928,23175,22937,4534,10613,3696,23049,1268,11057	NA,NA,NA,NA,NA,NA,NA,NA,NA,NA,NA,NA,NA,NA,NA,NA
	45	0.422006650919158	GOTERM_BP_ALL	GO:0044255:cellular lipid metabolic process	16	8.88888888888889	0.10378784029126778	170	1043	16792	1.5152670464158817	1.0	0.6140706148232531	86.79931075148734	220,256435,375790,60481,79718,79071,6400,54928,23175,22937,4534,10613,3696,23049,1268,11057	NA,NA,NA,NA,NA,NA,NA,NA,NA,NA,NA,NA,NA,NA,NA,NA
	1	2.79957231568773	GOTERM_BP_ALL	GO:0016569:covalent chromatin modification	10	5.555555555555555	0.10403859944213645	170	550	16792	1.7959358288770055	1.0	0.6141679167687499	86.86739724053321	6299,9219,84159,79718,5934,8289,7468,51230,5536,79813	NA,NA,NA,NA,NA,NA,NA,NA,NA,NA
	11	1.41858536434969	GOTERM_BP_ALL	GO:0030335:positive regulation of cell migration	8	4.444444444444445	0.10457773868347342	170	395	16792	2.000536113179449	1.0	0.6153378350390277	87.012661937874	659,154796,6868,3146,23328,8874,324,3309	NA,NA,NA,NA,NA,NA,NA,NA
	37	0.565636228858418	GOTERM_BP_ALL	GO:0002761:regulation of myeloid leukocyte differentiation	4	2.2222222222222223	0.10568055216070288	170	113	16792	3.496512233211869	1.0	0.6185796730398497	87.30508135011662	4286,3605,80762,2200	NA,NA,NA,NA
	21	1.04588053960278	GOTERM_BP_ALL	GO:0032880:regulation of protein localization	15	8.333333333333332	0.10589189263465837	170	962	16792	1.5401736578207168	1.0	0.6185221859330191	87.36040403506551	3146,7027,51496,3605,6711,57628,7468,6423,655,2746,10497,8500,1268,80762,8445	NA,NA,NA,NA,NA,NA,NA,NA,NA,NA,NA,NA,NA,NA,NA
	54	0.265338322709271	GOTERM_BP_ALL	GO:0048878:chemical homeostasis	16	8.88888888888889	0.10752797838185525	170	1049	16792	1.5066001233667918	1.0	0.6236576344457536	87.78103214175904	9969,3146,5144,23516,64478,27,1657,10497,56648,6446,1364,526,1268,2969,80762,2200	NA,NA,NA,NA,NA,NA,NA,NA,NA,NA,NA,NA,NA,NA,NA,NA
	12	1.36781076387859	GOTERM_BP_ALL	GO:0042471:ear morphogenesis	4	2.2222222222222223	0.10777636801998086	170	114	16792	3.465841073271414	1.0	0.6237253008479231	87.84372201386772	220,6299,3198,1301	NA,NA,NA,NA
	11	1.41858536434969	GOTERM_BP_ALL	GO:0034330:cell junction organization	6	3.3333333333333335	0.10805183991345912	170	249	16792	2.380155917788802	1.0	0.6238905709835996	87.91289121593043	154796,5795,8874,1006,324,1009	NA,NA,NA,NA,NA,NA
	3	2.55714617593629	GOTERM_BP_ALL	GO:0071900:regulation of protein serine/threonine kinase activity	9	5.0	0.10831804044636617	170	476	16792	1.8676223430548688	1.0	0.6240219773091261	87.97937861929961	5602,6868,5795,7039,23328,324,6423,655,84152	NA,NA,NA,NA,NA,NA,NA,NA,NA
	11	1.41858536434969	GOTERM_BP_ALL	GO:0071900:regulation of protein serine/threonine kinase activity	9	5.0	0.10831804044636617	170	476	16792	1.8676223430548688	1.0	0.6240219773091261	87.97937861929961	5602,6868,5795,7039,23328,324,6423,655,84152	NA,NA,NA,NA,NA,NA,NA,NA,NA
	30	0.891345392061366	GOTERM_BP_ALL	GO:0090068:positive regulation of cell cycle process	6	3.3333333333333335	0.10978942799946277	170	251	16792	2.361190531989688	1.0	0.6284571699958135	88.3406824511105	1981,6683,7039,7027,5934,55719	NA,NA,NA,NA,NA,NA
	11	1.41858536434969	GOTERM_BP_ALL	GO:0010594:regulation of endothelial cell migration	4	2.2222222222222223	0.10988837651744547	170	115	16792	3.435703324808184	1.0	0.6279847326688301	88.36460722680494	659,154796,3146,23328	NA,NA,NA,NA
	26	0.930589103151708	GOTERM_BP_ALL	GO:0000209:protein polyubiquitination	6	3.3333333333333335	0.11117668472645144	170	252	16792	2.351820728291316	1.0	0.631711642811716	88.6718996394776	7321,23328,80351,220441,25820,6477	NA,NA,NA,NA,NA,NA
	3	2.55714617593629	GOTERM_BP_ALL	GO:0031399:regulation of protein modification process	23	12.777777777777777	0.11193606499163528	170	1664	16792	1.365299773755656	1.0	0.6335497329183049	88.8494172013245	659,5602,57732,5795,7039,9306,3146,5144,324,3309,6423,655,5536,7321,28996,1981,6868,23328,2218,80762,84152,23768,2200	NA,NA,NA,NA,NA,NA,NA,NA,NA,NA,NA,NA,NA,NA,NA,NA,NA,NA,NA,NA,NA,NA,NA
	11	1.41858536434969	GOTERM_BP_ALL	GO:0031399:regulation of protein modification process	23	12.777777777777777	0.11193606499163528	170	1664	16792	1.365299773755656	1.0	0.6335497329183049	88.8494172013245	659,5602,57732,5795,7039,9306,3146,5144,324,3309,6423,655,5536,7321,28996,1981,6868,23328,2218,80762,84152,23768,2200	NA,NA,NA,NA,NA,NA,NA,NA,NA,NA,NA,NA,NA,NA,NA,NA,NA,NA,NA,NA,NA,NA,NA
	4	2.28255428402419	GOTERM_BP_ALL	GO:0001558:regulation of cell growth	8	4.444444444444445	0.11297977262659237	170	403	16792	1.960823237483579	1.0	0.635540936128641	89.08911131731362	659,1982,6868,1981,5795,53335,6446,6423	NA,NA,NA,NA,NA,NA,NA,NA
	37	0.565636228858418	GOTERM_BP_ALL	GO:0050729:positive regulation of inflammatory response	4	2.2222222222222223	0.11416014421331773	170	117	16792	3.3769733534439417	1.0	0.6387893705257874	89.35431659503462	3605,8723,961,1268	NA,NA,NA,NA
	29	0.892064091665383	GOTERM_BP_ALL	GO:0006974:cellular response to DNA damage stimulus	13	7.222222222222221	0.11444359679540732	170	807	16792	1.5911946934907795	1.0	0.6389463163890249	89.41708841333572	7014,7027,3146,7468,324,6423,5536,28996,5934,6446,23049,8445,55719	NA,NA,NA,NA,NA,NA,NA,NA,NA,NA,NA,NA,NA
	18	1.07772660340419	GOTERM_BP_ALL	GO:0071705:nitrogen compound transport	12	6.666666666666667	0.11501485067636436	170	725	16792	1.634920892494929	1.0	0.6400828980019106	89.54253287349005	23204,22916,56648,10642,8874,8723,1977,6506,23049,2746,9877,1268	NA,NA,NA,NA,NA,NA,NA,NA,NA,NA,NA,NA
	21	1.04588053960278	GOTERM_BP_ALL	GO:0071705:nitrogen compound transport	12	6.666666666666667	0.11501485067636436	170	725	16792	1.634920892494929	1.0	0.6400828980019106	89.54253287349005	23204,22916,56648,10642,8874,8723,1977,6506,23049,2746,9877,1268	NA,NA,NA,NA,NA,NA,NA,NA,NA,NA,NA,NA
	4	2.28255428402419	GOTERM_BP_ALL	GO:0010720:positive regulation of cell development	9	5.0	0.1151041633893692	170	483	16792	1.840555352575813	1.0	0.6395773391646785	89.56201789235155	659,1982,1981,8874,53335,655,1268,27,5789	NA,NA,NA,NA,NA,NA,NA,NA,NA
	21	1.04588053960278	GOTERM_BP_ALL	GO:0017038:protein import	7	3.888888888888889	0.11539567482876255	170	329	16792	2.1016270337922403	1.0	0.6397595395385463	89.62537715632754	3839,6711,6423,655,23633,8445,79711	NA,NA,NA,NA,NA,NA,NA
	12	1.36781076387859	GOTERM_BP_ALL	GO:0001704:formation of primary germ layer	4	2.2222222222222223	0.11631948793752801	170	118	16792	3.3483549351944166	1.0	0.6420746222893667	89.82377104844889	659,1301,6423,655	NA,NA,NA,NA
	18	1.07772660340419	GOTERM_BP_ALL	GO:0071426:ribonucleoprotein complex export from nucleus	4	2.2222222222222223	0.11631948793752801	170	118	16792	3.3483549351944166	1.0	0.6420746222893667	89.82377104844889	22916,1977,23049,9877	NA,NA,NA,NA
	26	0.930589103151708	GOTERM_BP_ALL	GO:0030163:protein catabolic process	13	7.222222222222221	0.11747195023463247	170	811	16792	1.5833466308841664	1.0	0.6451309843248866	90.0662397122997	9306,79718,6400,324,3309,7321,25841,4534,10613,54813,25820,80762,6477	NA,NA,NA,NA,NA,NA,NA,NA,NA,NA,NA,NA,NA
	17	1.09227005720757	GOTERM_BP_ALL	GO:1901698:response to nitrogen compound	14	7.777777777777778	0.11765443000144421	170	895	16792	1.5451068024975352	1.0	0.6449370119905729	90.10412715420088	132864,1147,375790,5144,6506,655,23175,5536,22937,4929,526,1268,84152,2200	NA,NA,NA,NA,NA,NA,NA,NA,NA,NA,NA,NA,NA,NA
	11	1.41858536434969	GOTERM_BP_ALL	GO:0048646:anatomical structure formation involved in morphogenesis	17	9.444444444444445	0.11806096019502502	170	1151	16792	1.4589052997393572	1.0	0.6454879856918416	90.18804230678897	659,154796,220,6299,7039,1285,3146,1301,655,6423,3198,6868,28996,23328,8289,2969,1641	NA,NA,NA,NA,NA,NA,NA,NA,NA,NA,NA,NA,NA,NA,NA,NA,NA
	12	1.36781076387859	GOTERM_BP_ALL	GO:0048646:anatomical structure formation involved in morphogenesis	17	9.444444444444445	0.11806096019502502	170	1151	16792	1.4589052997393572	1.0	0.6454879856918416	90.18804230678897	659,154796,220,6299,7039,1285,3146,1301,655,6423,3198,6868,28996,23328,8289,2969,1641	NA,NA,NA,NA,NA,NA,NA,NA,NA,NA,NA,NA,NA,NA,NA,NA,NA
	18	1.07772660340419	GOTERM_BP_ALL	GO:0051168:nuclear export	5	2.7777777777777777	0.11867589311757844	170	185	16792	2.6696343402225757	1.0	0.6459284420715866	90.313697518479	22916,51496,1977,23049,9877	NA,NA,NA,NA,NA
	24	0.997978897509415	GOTERM_BP_ALL	GO:0033043:regulation of organelle organization	17	9.444444444444445	0.11870383952216104	170	1152	16792	1.4576388888888892	1.0	0.6452258329526571	90.31937176231234	154796,830,7014,7039,7027,6711,27243,54454,324,80351,655,27,4534,6683,8500,5868,55719	NA,NA,NA,NA,NA,NA,NA,NA,NA,NA,NA,NA,NA,NA,NA,NA,NA
	30	0.891345392061366	GOTERM_BP_ALL	GO:0033043:regulation of organelle organization	17	9.444444444444445	0.11870383952216104	170	1152	16792	1.4576388888888892	1.0	0.6452258329526571	90.31937176231234	154796,830,7014,7039,7027,6711,27243,54454,324,80351,655,27,4534,6683,8500,5868,55719	NA,NA,NA,NA,NA,NA,NA,NA,NA,NA,NA,NA,NA,NA,NA,NA,NA
	12	1.36781076387859	GOTERM_BP_ALL	GO:0071496:cellular response to external stimulus	6	3.3333333333333335	0.11904640530455635	170	257	16792	2.306065461203937	1.0	0.6455620458485183	90.38867140033207	659,4929,6506,220441,3309,6423	NA,NA,NA,NA,NA,NA
	11	1.41858536434969	GOTERM_BP_ALL	GO:2000147:positive regulation of cell motility	8	4.444444444444445	0.11950975607664091	170	409	16792	1.9320581044153602	1.0	0.646293332513509	90.48165902913543	659,154796,6868,3146,23328,8874,324,3309	NA,NA,NA,NA,NA,NA,NA,NA
	40	0.458583951626093	GOTERM_BP_ALL	GO:0044283:small molecule biosynthetic process	9	5.0	0.12008987891360778	170	488	16792	1.8216972034715524	1.0	0.6474022308397063	90.59688166679955	220,10613,60481,79071,586,54928,2746,55163,22937	NA,NA,NA,NA,NA,NA,NA,NA,NA
	21	1.04588053960278	GOTERM_BP_ALL	GO:0072657:protein localization to membrane	9	5.0	0.1211007503193193	170	489	16792	1.8179718513172138	1.0	0.6499016863138116	90.79451250902308	10243,23204,1740,375790,7027,6711,57628,8500,6745	NA,NA,NA,NA,NA,NA,NA,NA,NA
	3	2.55714617593629	GOTERM_BP_ALL	GO:0008285:negative regulation of cell proliferation	11	6.111111111111111	0.12175668772035525	170	651	16792	1.669034065238999	1.0	0.6512346641713036	90.92064292440092	659,658,5795,1285,7027,324,2218,6423,655,80762,53834	NA,NA,NA,NA,NA,NA,NA,NA,NA,NA,NA
	12	1.36781076387859	GOTERM_BP_ALL	GO:0008285:negative regulation of cell proliferation	11	6.111111111111111	0.12175668772035525	170	651	16792	1.669034065238999	1.0	0.6512346641713036	90.92064292440092	659,658,5795,1285,7027,324,2218,6423,655,80762,53834	NA,NA,NA,NA,NA,NA,NA,NA,NA,NA,NA
	11	1.41858536434969	GOTERM_BP_ALL	GO:0001525:angiogenesis	8	4.444444444444445	0.12397020107315038	170	413	16792	1.9133456772539523	1.0	0.6575195475940222	91.33432182270327	154796,28996,7039,1285,3146,23328,6423,2969	NA,NA,NA,NA,NA,NA,NA,NA
	37	0.565636228858418	GOTERM_BP_ALL	GO:0051250:negative regulation of lymphocyte activation	4	2.2222222222222223	0.12510838527528514	170	122	16792	3.238572806171649	1.0	0.6603243037941264	91.54003026169585	9306,3149,3146,80762	NA,NA,NA,NA
	40	0.458583951626093	GOTERM_BP_ALL	GO:0046394:carboxylic acid biosynthetic process	6	3.3333333333333335	0.12529787312250967	170	262	16792	2.2620565783565336	1.0	0.6601386906190072	91.57382538923538	220,10613,60481,79071,586,2746	NA,NA,NA,NA,NA,NA
	34	0.648387702809885	GOTERM_BP_ALL	GO:0006333:chromatin assembly or disassembly	5	2.7777777777777777	0.12681344322194443	170	191	16792	2.585771481367416	1.0	0.6640798238519869	91.83956894860785	9219,3146,4673,8289,79711	NA,NA,NA,NA,NA
	18	1.07772660340419	GOTERM_BP_ALL	GO:0006405:RNA export from nucleus	4	2.2222222222222223	0.12734244008286766	170	123	16792	3.212242945958871	1.0	0.6649381461908934	91.93044329981318	22916,1977,23049,9877	NA,NA,NA,NA
	28	0.892332500370676	GOTERM_BP_ALL	GO:0000184:nuclear-transcribed mRNA catabolic process, nonsense-mediated decay	4	2.2222222222222223	0.12734244008286766	170	123	16792	3.212242945958871	1.0	0.6649381461908934	91.93044329981318	1981,22916,55629,23049	NA,NA,NA,NA
	4	2.28255428402419	GOTERM_BP_ALL	GO:0010769:regulation of cell morphogenesis involved in differentiation	7	3.888888888888889	0.12785093939933886	170	339	16792	2.0396321360402565	1.0	0.6657287244735264	92.01689350049489	659,1982,8874,53335,64689,6423,5789	NA,NA,NA,NA,NA,NA,NA
	12	1.36781076387859	GOTERM_BP_ALL	GO:0048568:embryonic organ development	8	4.444444444444445	0.12851519493203084	170	417	16792	1.8949922415009168	1.0	0.6669910845759848	92.12850478169139	220,28996,6299,3198,8289,1301,655,2200	NA,NA,NA,NA,NA,NA,NA,NA
	30	0.891345392061366	GOTERM_BP_ALL	GO:0045931:positive regulation of mitotic cell cycle	4	2.2222222222222223	0.12959080561337383	170	124	16792	3.1863377609108157	1.0	0.6694929675880297	92.30610950126304	1981,7039,1977,55719	NA,NA,NA,NA
	4	2.28255428402419	GOTERM_BP_ALL	GO:0045665:negative regulation of neuron differentiation	5	2.7777777777777777	0.13169932605268478	170	193	16792	2.5589759219750077	1.0	0.675059373546635	92.64332768508758	152330,53335,1977,64689,655	NA,NA,NA,NA,NA
	18	1.07772660340419	GOTERM_BP_ALL	GO:0071166:ribonucleoprotein complex localization	4	2.2222222222222223	0.13185327057791524	170	125	16792	3.160847058823529	1.0	0.6747527326564033	92.66739251279063	22916,1977,23049,9877	NA,NA,NA,NA
	11	1.41858536434969	GOTERM_BP_ALL	GO:0051272:positive regulation of cellular component movement	8	4.444444444444445	0.13197878968213578	170	420	16792	1.8814565826330532	1.0	0.6743626443018487	92.6869587124744	659,154796,6868,3146,23328,8874,324,3309	NA,NA,NA,NA,NA,NA,NA,NA
	3	2.55714617593629	GOTERM_BP_ALL	GO:0080135:regulation of cellular response to stress	10	5.555555555555555	0.1325947713166196	170	581	16792	1.7001113698491443	1.0	0.6754283660694567	92.78226557417307	7014,28996,3146,23328,7468,2218,3309,6423,655,55719	NA,NA,NA,NA,NA,NA,NA,NA,NA,NA
	11	1.41858536434969	GOTERM_BP_ALL	GO:0080135:regulation of cellular response to stress	10	5.555555555555555	0.1325947713166196	170	581	16792	1.7001113698491443	1.0	0.6754283660694567	92.78226557417307	7014,28996,3146,23328,7468,2218,3309,6423,655,55719	NA,NA,NA,NA,NA,NA,NA,NA,NA,NA
	12	1.36781076387859	GOTERM_BP_ALL	GO:0080135:regulation of cellular response to stress	10	5.555555555555555	0.1325947713166196	170	581	16792	1.7001113698491443	1.0	0.6754283660694567	92.78226557417307	7014,28996,3146,23328,7468,2218,3309,6423,655,55719	NA,NA,NA,NA,NA,NA,NA,NA,NA,NA
	29	0.892064091665383	GOTERM_BP_ALL	GO:0080135:regulation of cellular response to stress	10	5.555555555555555	0.1325947713166196	170	581	16792	1.7001113698491443	1.0	0.6754283660694567	92.78226557417307	7014,28996,3146,23328,7468,2218,3309,6423,655,55719	NA,NA,NA,NA,NA,NA,NA,NA,NA,NA
	37	0.565636228858418	GOTERM_BP_ALL	GO:0030099:myeloid cell differentiation	7	3.888888888888889	0.13300980093903741	170	343	16792	2.015846338535414	1.0	0.6758949453519372	92.84581664928511	28996,4286,3149,3605,3146,80762,2200	NA,NA,NA,NA,NA,NA,NA
	31	0.780869101747862	GOTERM_BP_ALL	GO:0001822:kidney development	6	3.3333333333333335	0.13309189046866116	170	267	16792	2.21969596827495	1.0	0.675378684505427	92.85832368342346	6299,84159,1285,113263,655,2200	NA,NA,NA,NA,NA,NA
	24	0.997978897509415	GOTERM_BP_ALL	GO:0043624:cellular protein complex disassembly	5	2.7777777777777777	0.13416105683131296	170	195	16792	2.532730015082956	1.0	0.6777629907240632	93.01934294736256	830,6683,56648,6711,324	NA,NA,NA,NA,NA
	11	1.41858536434969	GOTERM_BP_ALL	GO:0040017:positive regulation of locomotion	8	4.444444444444445	0.13431371132916686	170	422	16792	1.8725397267911903	1.0	0.6774546097581877	93.04205099342995	659,154796,6868,3146,23328,8874,324,3309	NA,NA,NA,NA,NA,NA,NA,NA
	24	0.997978897509415	GOTERM_BP_ALL	GO:0051493:regulation of cytoskeleton organization	8	4.444444444444445	0.13431371132916686	170	422	16792	1.8725397267911903	1.0	0.6774546097581877	93.04205099342995	830,154796,6683,6711,27243,8500,324,27	NA,NA,NA,NA,NA,NA,NA,NA
	21	1.04588053960278	GOTERM_BP_ALL	GO:0060341:regulation of cellular localization	13	7.222222222222221	0.13577539314264264	170	834	16792	1.539681196219495	1.0	0.6809502844950988	93.25597381803331	22916,51496,7027,10497,5144,8723,6711,57628,8500,5868,6423,655,8445	NA,NA,NA,NA,NA,NA,NA,NA,NA,NA,NA,NA,NA
	11	1.41858536434969	GOTERM_BP_ALL	GO:0045766:positive regulation of angiogenesis	4	2.2222222222222223	0.136419652693069	170	127	16792	3.1110699397869386	1.0	0.6820573023664679	93.34827481684373	28996,3146,23328,6423	NA,NA,NA,NA
	40	0.458583951626093	GOTERM_BP_ALL	GO:0044712:single-organism catabolic process	13	7.222222222222221	0.1382733252608056	170	837	16792	1.5341626256237264	1.0	0.6866030794171073	93.60722557760565	10613,1285,3146,5144,79718,6400,1301,586,3309,1268,2746,23175,11057	NA,NA,NA,NA,NA,NA,NA,NA,NA,NA,NA,NA,NA
	19	1.07734312554919	GOTERM_BP_ALL	GO:0006461:protein complex assembly	20	11.11111111111111	0.1385874626067524	170	1445	16792	1.367148381844087	1.0	0.6867469914981612	93.65015315374488	830,7039,3146,3839,4673,6711,27243,53335,324,5536,79711,4286,6683,1657,10497,64689,222484,7091,53834,55719	NA,NA,NA,NA,NA,NA,NA,NA,NA,NA,NA,NA,NA,NA,NA,NA,NA,NA,NA,NA
	12	1.36781076387859	GOTERM_BP_ALL	GO:0030326:embryonic limb morphogenesis	4	2.2222222222222223	0.1387231464116478	170	128	16792	3.086764705882353	1.0	0.6863863704601812	93.66861020680894	6299,54928,6423,655	NA,NA,NA,NA
	12	1.36781076387859	GOTERM_BP_ALL	GO:0035113:embryonic appendage morphogenesis	4	2.2222222222222223	0.1387231464116478	170	128	16792	3.086764705882353	1.0	0.6863863704601812	93.66861020680894	6299,54928,6423,655	NA,NA,NA,NA
	30	0.891345392061366	GOTERM_BP_ALL	GO:0022402:cell cycle process	19	10.555555555555555	0.13877323054123145	170	1357	16792	1.3830161688846505	1.0	0.685784944283418	93.67541031358334	7014,7039,7027,6711,27243,324,655,23175,1778,5536,1982,7321,1981,6868,6683,5934,1977,586,55719	NA,NA,NA,NA,NA,NA,NA,NA,NA,NA,NA,NA,NA,NA,NA,NA,NA,NA,NA
	19	1.07734312554919	GOTERM_BP_ALL	GO:0070271:protein complex biogenesis	20	11.11111111111111	0.13922811085366243	170	1446	16792	1.3662029127003499	1.0	0.6863273706080838	93.73685558657844	830,7039,3146,3839,4673,6711,27243,53335,324,5536,79711,4286,6683,1657,10497,64689,222484,7091,53834,55719	NA,NA,NA,NA,NA,NA,NA,NA,NA,NA,NA,NA,NA,NA,NA,NA,NA,NA,NA,NA
	4	2.28255428402419	GOTERM_BP_ALL	GO:0045597:positive regulation of cell differentiation	13	7.222222222222221	0.14164301465122614	170	841	16792	1.5268657760369309	1.0	0.6923310141935513	94.05371708723942	659,658,3605,3146,8874,53335,655,6423,27,1982,1981,1268,5789	NA,NA,NA,NA,NA,NA,NA,NA,NA,NA,NA,NA,NA
	11	1.41858536434969	GOTERM_BP_ALL	GO:0032872:regulation of stress-activated MAPK cascade	5	2.7777777777777777	0.14320081495599224	170	200	16792	2.469411764705882	1.0	0.6958792090587842	94.25000571316939	28996,3146,23328,2218,6423	NA,NA,NA,NA,NA
	11	1.41858536434969	GOTERM_BP_ALL	GO:0070302:regulation of stress-activated protein kinase signaling cascade	5	2.7777777777777777	0.14503796106125322	170	201	16792	2.4571261340357036	1.0	0.7001338999343744	94.47361682113551	28996,3146,23328,2218,6423	NA,NA,NA,NA,NA
[truncated: 589 more rows]

## Sheet: hsa-miR_nov7_topGO_pred_targets
hsa-miR-nov7	Gene-term set 83	Embryonic eye morphogenesis	Num annotated: 34	P-val: 1.4e-05	5 genes: 220, 2200, 28996, 655, 8289
	Gene-term set 111	Chondrocyte development	Num annotated: 48	P-val: 7.6e-05	5 genes: 1301, 54928, 6423, 658, 659
	Gene-term set 116	Embryonic camera-type eye morphogenesis	Num annotated: 26	P-val: 8.7e-05	4 genes: 220, 28996, 655, 8289
[truncated: 129 more rows]
