# Supplementary material for: The novel microRNAs hsa-miR-nov7 and hsa-miR-nov3 are over-expressed in locally advanced breast cancer
Source: PLoS One. 2020 Apr 16;15(4):e0225357. doi: 10.1371/journal.pone.0225357 (PMC7162276; doi:10.1371/journal.pone.0225357)
Supplement: S4 Table — (XLS) [file pone.0225357.s005.xls]

## Sheet: Sheet1
Spearman correlation to mir7 – top 100 positively correlated genes
Molecular Function							Cellular Component							Biologic Process
	Term	Ont	N	DE	P.DE			Term	Ont	N	DE	P.DE			Term	Ont	N	DE	P.DE
GO:0005261	cation channel activity	MF	314	5	0.000572454		GO:0005640	nuclear outer membrane	CC	24	2	0.00123693		GO:0065009	regulation of molecular function	BP	3359	19	2.61175e-05
GO:0005515	protein binding	MF	11367	35	0.000638418		GO:0044432	endoplasmic reticulum part	CC	1290	9	0.0015438		GO:0070317	negative regulation of G0 to G1 transition	BP	38	3	7.65821e-05
GO:0099106	ion channel regulator activity	MF	93	3	0.0010841		GO:0042175	nuclear outer membrane-endoplasmic reticulum membrane network	CC	1039	8	0.00157551		GO:0043405	regulation of MAP kinase activity	BP	337	6	8.35226e-05
GO:0022890	inorganic cation transmembrane transporter activity	MF	552	6	0.00116223		GO:0048471	perinuclear region of cytoplasm	CC	664	6	0.00295464		GO:0070316	regulation of G0 to G1 transition	BP	42	3	0.000103587
GO:0005262	calcium channel activity	MF	115	3	0.00199545		GO:0045171	intercellular bridge	CC	44	2	0.00412452		GO:0045860	positive regulation of protein kinase activity	BP	516	7	0.000112079
GO:0019115	benzaldehyde dehydrogenase activity	MF	1	1	0.00217538		GO:0005783	endoplasmic reticulum	CC	1784	10	0.0041478		GO:0045023	G0 to G1 transition	BP	44	3	0.000119143
GO:0036004	GAF domain binding	MF	1	1	0.00217538		GO:0031519	PcG protein complex	CC	46	2	0.00450017		GO:0001932	regulation of protein phosphorylation	BP	1377	11	0.000127131
GO:0042282	hydroxymethylglutaryl-CoA reductase activity	MF	1	1	0.00217538		GO:0005694	chromosome	CC	993	7	0.00518889		GO:0043408	regulation of MAPK cascade	BP	714	8	0.000130178
GO:0004420	hydroxymethylglutaryl-CoA reductase (NADPH) activity	MF	1	1	0.00217538		GO:0044444	cytoplasmic part	CC	9355	29	0.00557754		GO:0023051	regulation of signaling	BP	3432	18	0.000135223
GO:0045030	UTP-activated nucleotide receptor activity	MF	1	1	0.00217538		GO:0005789	endoplasmic reticulum membrane	CC	1018	7	0.00593452		GO:0033674	positive regulation of kinase activity	BP	549	7	0.000164466
GO:0005216	ion channel activity	MF	425	5	0.00219667		GO:0098827	endoplasmic reticulum subcompartment	CC	1022	7	0.00606096		GO:0019220	regulation of phosphate metabolic process	BP	1740	12	0.000235413
GO:0022838	substrate-specific channel activity	MF	435	5	0.00242985		GO:0034751	aryl hydrocarbon receptor complex	CC	3	1	0.00651228		GO:0045859	regulation of protein kinase activity	BP	785	8	0.000249032
GO:0008200	ion channel inhibitor activity	MF	35	2	0.00262649		GO:0043259	laminin-10 complex	CC	3	1	0.00651228		GO:0051174	regulation of phosphorus metabolic process	BP	1754	12	0.000253743
GO:0016248	channel inhibitor activity	MF	36	2	0.00277716		GO:0043260	laminin-11 complex	CC	3	1	0.00651228		GO:0043406	positive regulation of MAP kinase activity	BP	263	5	0.000254405
GO:0046873	metal ion transmembrane transporter activity	MF	449	5	0.00278602		GO:0005606	laminin-1 complex	CC	3	1	0.00651228		GO:0042325	regulation of phosphorylation	BP	1502	11	0.000273268
GO:0008324	cation transmembrane transporter activity	MF	662	6	0.00291078		GO:0098805	whole membrane	CC	1616	9	0.00699595		GO:0070307	lens fiber cell development	BP	13	2	0.000354913
GO:0016247	channel regulator activity	MF	132	3	0.00295146		GO:0031903	microbody membrane	CC	58	2	0.00706979		GO:1902531	regulation of intracellular signal transduction	BP	1819	12	0.000355817
GO:0015085	calcium ion transmembrane transporter activity	MF	136	3	0.0032108		GO:0005637	nuclear inner membrane	CC	58	2	0.00706979		GO:0010646	regulation of cell communication	BP	3383	17	0.000392908
GO:0015267	channel activity	MF	466	5	0.0032679		GO:0005778	peroxisomal membrane	CC	58	2	0.00706979		GO:0043549	regulation of kinase activity	BP	844	8	0.00040568
GO:0022803	passive transmembrane transporter activity	MF	467	5	0.00329801		GO:0000228	nuclear chromosome	CC	569	5	0.00755706		GO:0009966	regulation of signal transduction	BP	3096	16	0.000464031
KEGG Pathway
	Pathway	N	DE	P.DE
path:hsa05020	Prion diseases	35	2	0.00727616
path:hsa04722	Neurotrophin signaling pathway	119	3	0.00932289
path:hsa04550	Signaling pathways regulating pluripotency of stem cells	139	3	0.0141949
path:hsa04921	Oxytocin signaling pathway	153	3	0.0183256
path:hsa04934	Cushing syndrome	155	3	0.018965
path:hsa04730	Long-term depression	60	2	0.0204475
path:hsa04010	MAPK signaling pathway	295	4	0.0221515
path:hsa05010	Alzheimer disease	171	3	0.0245278
path:hsa04720	Long-term potentiation	67	2	0.0251395
path:hsa04260	Cardiac muscle contraction	78	2	0.0333046
path:hsa05205	Proteoglycans in cancer	201	3	0.037106
path:hsa04015	Rap1 signaling pathway	206	3	0.0394728
path:hsa04540	Gap junction	88	2	0.0415056
path:hsa04970	Salivary secretion	90	2	0.0432292
path:hsa04912	GnRH signaling pathway	93	2	0.0458645
path:hsa04724	Glutamatergic synapse	114	2	0.0658676
path:hsa04152	AMPK signaling pathway	120	2	0.0720398
path:hsa00900	Terpenoid backbone biosynthesis	22	1	0.0783272
path:hsa04140	Autophagy - animal	128	2	0.0805523
path:hsa04270	Vascular smooth muscle contraction	132	2	0.0849228
Spearman correlation to mir7 – top 100 negatively correlated genes
Molecular Function							Cellular Component							Biological Process
	Term	Ont	N	DE	P.DE			Term	Ont	N	DE	P.DE			Term	Ont	N	DE	P.DE
GO:0004000	adenosine deaminase activity	MF	11	2	0.000239075		GO:0098993	anchored component of synaptic vesicle membrane	CC	7	2	9.17763e-05		GO:0098586	cellular response to virus	BP	48	4	3.1824e-06
GO:0031489	myosin V binding	MF	17	2	0.000586414		GO:0030670	phagocytic vesicle membrane	CC	72	3	0.000478831		GO:0039535	regulation of RIG-I signaling pathway	BP	17	3	5.92053e-06
GO:0033867	Fas-activated serine/threonine kinase activity	MF	1	1	0.00212358		GO:0098563	intrinsic component of synaptic vesicle membrane	CC	22	2	0.000989366		GO:0039531	regulation of viral-induced cytoplasmic pattern recognition receptor signaling pathway	BP	20	3	9.88174e-06
GO:0038051	glucocorticoid-activated RNA polymerase II transcription factor binding transcription factor activity	MF	1	1	0.00212358		GO:0045335	phagocytic vesicle	CC	105	3	0.00143379		GO:0039529	RIG-I signaling pathway	BP	20	3	9.88174e-06
GO:0004883	glucocorticoid receptor activity	MF	1	1	0.00212358		GO:0097458	neuron part	CC	1410	9	0.00238681		GO:0039528	cytoplasmic pattern recognition receptor signaling pathway in response to virus	BP	26	3	2.23386e-05
GO:0071820	N-box binding	MF	1	1	0.00212358		GO:0097637	integral component of autophagosome membrane	CC	2	1	0.00424276		GO:0045054	constitutive secretory pathway	BP	4	2	2.6328e-05
GO:0019239	deaminase activity	MF	33	2	0.00222824		GO:0097636	intrinsic component of autophagosome membrane	CC	2	1	0.00424276		GO:0023052	signaling	BP	6496	26	9.14125e-05
GO:0016814	hydrolase activity, acting on carbon-nitrogen (but not peptide) bonds, in cyclic amidines	MF	34	2	0.00236433		GO:0036501	UFD1-NPL4 complex	CC	2	1	0.00424276		GO:0007154	cell communication	BP	6516	26	9.68993e-05
GO:0004161	dimethylallyltranstransferase activity	MF	2	1	0.00424276		GO:0030666	endocytic vesicle membrane	CC	169	3	0.00550306		GO:0014047	glutamate secretion	BP	43	3	0.000103406
GO:0004337	geranyltranstransferase activity	MF	2	1	0.00424276		GO:0060200	clathrin-sculpted acetylcholine transport vesicle	CC	3	1	0.00635756		GO:0039536	negative regulation of RIG-I signaling pathway	BP	8	2	0.000122204
GO:0002114	interleukin-33 receptor activity	MF	2	1	0.00424276		GO:0060201	clathrin-sculpted acetylcholine transport vesicle membrane	CC	3	1	0.00635756		GO:0044764	multi-organism cellular process	BP	47	3	0.000135067
GO:0030984	kininogen binding	MF	2	1	0.00424276		GO:0044530	supraspliceosomal complex	CC	3	1	0.00635756		GO:0048715	negative regulation of oligodendrocyte differentiation	BP	10	2	0.000195871
GO:0038049	transcription factor activity, ligand-activated RNA polymerase II transcription factor binding	MF	2	1	0.00424276		GO:0031300	intrinsic component of organelle membrane	CC	180	3	0.00655018		GO:0039532	negative regulation of viral-induced cytoplasmic pattern recognition receptor signaling pathway	BP	11	2	0.000239075
GO:0003743	translation initiation factor activity	MF	51	2	0.00525239		GO:0098793	presynapse	CC	354	4	0.00659358		GO:0051384	response to glucocorticoid	BP	147	4	0.000262423
GO:0016787	hydrolase activity	MF	2573	12	0.00577252		GO:0030658	transport vesicle membrane	CC	183	3	0.00685496		GO:0009987	cellular process	BP	15796	41	0.000264253
GO:0004142	diacylglycerol cholinephosphotransferase activity	MF	3	1	0.00635756		GO:0060199	clathrin-sculpted glutamate transport vesicle	CC	4	1	0.00846796		GO:0002753	cytoplasmic pattern recognition receptor signaling pathway	BP	61	3	0.00029367
GO:0003726	double-stranded RNA adenosine deaminase activity	MF	3	1	0.00635756		GO:0060203	clathrin-sculpted glutamate transport vesicle membrane	CC	4	1	0.00846796		GO:0050896	response to stimulus	BP	8776	30	0.000295092
GO:0004307	ethanolaminephosphotransferase activity	MF	3	1	0.00635756		GO:0031166	integral component of vacuolar membrane	CC	4	1	0.00846796		GO:0031960	response to corticosteroid	BP	162	4	0.00037975
GO:0097177	mitochondrial ribosome binding	MF	3	1	0.00635756		GO:0031310	intrinsic component of vacuolar membrane	CC	4	1	0.00846796		GO:0050688	regulation of defense response to virus	BP	69	3	0.000422517
GO:0050254	rhodopsin kinase activity	MF	3	1	0.00635756		GO:0070081	clathrin-sculpted monoamine transport vesicle	CC	5	1	0.010574		GO:0051716	cellular response to stimulus	BP	7299	26	0.000774593
KEGG Pathway
	Pathway	N	DE	P.DE
path:hsa00440	Phosphonate and phosphinate metabolism	6	1	0.01897
path:hsa04721	Synaptic vesicle cycle	78	2	0.0252437
path:hsa04144	Endocytosis	244	3	0.0412548
path:hsa00190	Oxidative phosphorylation	133	2	0.0663785
path:hsa00900	Terpenoid backbone biosynthesis	22	1	0.0678827
path:hsa04950	Maturity onset diabetes of the young	26	1	0.0797401
path:hsa04966	Collecting duct acid secretion	27	1	0.0826817
path:hsa04145	Phagosome	152	2	0.0836847
path:hsa04744	Phototransduction	28	1	0.0856143
path:hsa04080	Neuroactive ligand-receptor interaction	338	3	0.0905699
path:hsa04141	Protein processing in endoplasmic reticulum	165	2	0.0962477
path:hsa05164	Influenza A	167	2	0.0982277
path:hsa04962	Vasopressin-regulated water reabsorption	44	1	0.13133
path:hsa03022	Basal transcription factors	45	1	0.134113
path:hsa00565	Ether lipid metabolism	47	1	0.139653
path:hsa04330	Notch signaling pathway	48	1	0.142411
path:hsa05110	Vibrio cholerae infection	50	1	0.1479
path:hsa04978	Mineral absorption	51	1	0.150633
path:hsa03460	Fanconi anemia pathway	54	1	0.158779
path:hsa05130	Pathogenic Escherichia coli infection	55	1	0.161477
