# Supplementary material for: The novel microRNAs hsa-miR-nov7 and hsa-miR-nov3 are over-expressed in locally advanced breast cancer
Source: PLoS One. 2020 Apr 16;15(4):e0225357. doi: 10.1371/journal.pone.0225357 (PMC7162276; doi:10.1371/journal.pone.0225357)
Supplement: S5 Table — (XLS) [file pone.0225357.s006.xls]

## Sheet: Sheet1
Spearman correlation to mir3 – top 100 positively correlated genes
Molecular Function							Cellular Component							Biological Process
	Term	Ont	N	DE	P.DE			Term	Ont	N	DE	P.DE			Term	Ont	N	DE	P.DE
GO:0071837	HMG box domain binding	MF	18	2	0.000724714		GO:0009898	cytoplasmic side of plasma membrane	CC	170	4	0.000547797		GO:0006950	response to stress	BP	3854	21	2.03747e-05
GO:0005164	tumor necrosis factor receptor binding	MF	31	2	0.00216249		GO:0098552	side of membrane	CC	482	6	0.000653421		GO:0032502	developmental process	BP	6099	27	2.46793e-05
GO:0000977	RNA polymerase II regulatory region sequence-specific DNA binding	MF	611	6	0.00220582		GO:0098562	cytoplasmic side of membrane	CC	189	4	0.000814608		GO:0009617	response to bacterium	BP	582	8	3.71206e-05
GO:0070892	lipoteichoic acid receptor activity	MF	1	1	0.00222717		GO:0044424	intracellular part	CC	14138	39	0.00443476		GO:0002521	leukocyte differentiation	BP	479	7	8.23331e-05
GO:0004018	N6-(1,2-dicarboxyethyl)AMP AMP-lyase (fumarate-forming) activity	MF	1	1	0.00222717		GO:0098560	cytoplasmic side of late endosome membrane	CC	2	1	0.0044495		GO:0051707	response to other organism	BP	883	9	0.000116488
GO:0070626	(S)-2-(5-amino-1-(5-phospho-D-ribosyl)imidazole-4-carboxamido)succinate AMP-lyase (fumarate-forming) activity	MF	1	1	0.00222717		GO:0098559	cytoplasmic side of early endosome membrane	CC	3	1	0.00666699		GO:0002440	production of molecular mediator of immune response	BP	218	5	0.000118987
GO:0001012	RNA polymerase II regulatory region DNA binding	MF	613	6	0.00224227		GO:0032807	DNA ligase IV complex	CC	3	1	0.00666699		GO:0043207	response to external biotic stimulus	BP	886	9	0.00011953
GO:0000976	transcription regulatory region sequence-specific DNA binding	MF	693	6	0.00411352		GO:0005637	nuclear inner membrane	CC	58	2	0.00740043		GO:0034641	cellular nitrogen compound metabolic process	BP	6688	27	0.000151334
GO:0004304	estrone sulfotransferase activity	MF	2	1	0.0044495		GO:0005622	intracellular	CC	14447	39	0.0082782		GO:0009607	response to biotic stimulus	BP	929	9	0.000171053
GO:0032813	tumor necrosis factor receptor superfamily binding	MF	46	2	0.00471256		GO:0005955	calcineurin complex	CC	4	1	0.00887966		GO:0043009	chordate embryonic development	BP	562	7	0.000221213
GO:1990837	sequence-specific double-stranded DNA binding	MF	731	6	0.0053281		GO:0032449	CBM complex	CC	4	1	0.00887966		GO:0002224	toll-like receptor signaling pathway	BP	135	4	0.000228356
GO:0003700	DNA binding transcription factor activity	MF	1248	8	0.00568669		GO:0005958	DNA-dependent protein kinase-DNA ligase 4 complex	CC	4	1	0.00887966		GO:0009792	embryo development ending in birth or egg hatching	BP	567	7	0.000233507
GO:0016842	amidine-lyase activity	MF	3	1	0.00666699		GO:0005850	eukaryotic translation initiation factor 2 complex	CC	4	1	0.00887966		GO:0061081	positive regulation of myeloid leukocyte cytokine production involved in immune response	BP	11	2	0.000263111
GO:0047894	flavonol 3-sulfotransferase activity	MF	3	1	0.00666699		GO:0070552	BRISC complex	CC	5	1	0.0110875		GO:0009059	macromolecule biosynthetic process	BP	5382	23	0.000346036
GO:0005220	inositol 1,4,5-trisphosphate-sensitive calcium-release channel activity	MF	3	1	0.00666699		GO:0010009	cytoplasmic side of endosome membrane	CC	5	1	0.0110875		GO:0019827	stem cell population maintenance	BP	155	4	0.00038649
GO:0001540	amyloid-beta binding	MF	56	2	0.00691395		GO:0005768	endosome	CC	861	6	0.0115155		GO:0001817	regulation of cytokine production	BP	620	7	0.000401212
GO:0043565	sequence-specific DNA binding	MF	1041	7	0.00762702		GO:0098574	cytoplasmic side of lysosomal membrane	CC	6	1	0.0132906		GO:0098727	maintenance of cell number	BP	157	4	0.000405722
GO:0140110	transcription regulator activity	MF	1615	9	0.00817342		GO:0046696	lipopolysaccharide receptor complex	CC	6	1	0.0132906		GO:0002718	regulation of cytokine production involved in immune response	BP	67	3	0.000446337
GO:0003690	double-stranded DNA binding	MF	811	6	0.00872456		GO:0031088	platelet dense granule membrane	CC	6	1	0.0132906		GO:0030097	hemopoiesis	BP	836	8	0.000450112
GO:0031698	beta-2 adrenergic receptor binding	MF	4	1	0.00887966		GO:0005623	cell	CC	16651	42	0.0134671		GO:0042306	regulation of protein import into nucleus	BP	172	4	0.000572427
KEGG Pathway
	Pathway	N	DE	P.DE
path:hsa05167	Kaposi sarcoma-associated herpesvirus infection	186	4	0.00261744
path:hsa04620	Toll-like receptor signaling pathway	104	3	0.00420809
path:hsa04724	Glutamatergic synapse	114	3	0.00544144
path:hsa04934	Cushing syndrome	155	3	0.0126412
path:hsa05160	Hepatitis C	155	3	0.0126412
path:hsa05161	Hepatitis B	163	3	0.0144715
path:hsa04730	Long-term depression	60	2	0.0154066
path:hsa00140	Steroid hormone biosynthesis	60	2	0.0154066
path:hsa04927	Cortisol synthesis and secretion	65	2	0.0179303
path:hsa04621	NOD-like receptor signaling pathway	178	3	0.018293
path:hsa05165	Human papillomavirus infection	330	4	0.0193065
path:hsa04920	Adipocytokine signaling pathway	69	2	0.0200672
path:hsa04924	Renin secretion	69	2	0.0200672
path:hsa04622	RIG-I-like receptor signaling pathway	70	2	0.0206175
path:hsa04918	Thyroid hormone synthesis	74	2	0.0228813
path:hsa04971	Gastric acid secretion	75	2	0.0234628
path:hsa05169	Epstein-Barr virus infection	201	3	0.0251547
path:hsa04540	Gap junction	88	2	0.0315631
path:hsa04970	Salivary secretion	90	2	0.0328953
path:hsa05163	Human cytomegalovirus infection	225	3	0.0336173
Spearman correlation to mir3 – top 100 negatively correlated genes
Molecular Function							Cellular Component							Biological Process
	Term	Ont	N	DE	P.DE			Term	Ont	N	DE	P.DE			Term	Ont	N	DE	P.DE
GO:0047429	nucleoside-triphosphate diphosphatase activity	MF	11	2	0.000275554		GO:0043226	organelle	CC	13353	40	0.000600422		GO:0009204	deoxyribonucleoside triphosphate catabolic process	BP	8	2	0.000140894
GO:0015077	monovalent inorganic cation transmembrane transporter activity	MF	368	5	0.00144388		GO:0044464	cell part	CC	16620	44	0.0013579		GO:0044237	cellular metabolic process	BP	10730	36	0.000233722
GO:0044713	2-hydroxy-adenosine triphosphate pyrophosphatase activity	MF	1	1	0.00227897		GO:0005623	cell	CC	16651	44	0.00147409		GO:0009143	nucleoside triphosphate catabolic process	BP	13	2	0.000389655
GO:0044714	2-hydroxy-(deoxy)adenosine-triphosphate pyrophosphatase activity	MF	1	1	0.00227897		GO:0043227	membrane-bounded organelle	CC	12382	37	0.00304809		GO:0009200	deoxyribonucleoside triphosphate metabolic process	BP	17	2	0.000675472
GO:0047693	ATP diphosphatase activity	MF	1	1	0.00227897		GO:1903561	extracellular vesicle	CC	2827	14	0.00305265		GO:0006807	nitrogen compound metabolic process	BP	10182	34	0.000697175
GO:0036219	GTP diphosphatase activity	MF	1	1	0.00227897		GO:0043230	extracellular organelle	CC	2829	14	0.00307306		GO:0009264	deoxyribonucleotide catabolic process	BP	20	2	0.000939583
GO:0019838	growth factor binding	MF	130	3	0.00322946		GO:0010494	cytoplasmic stress granule	CC	44	2	0.00451865		GO:0046386	deoxyribose phosphate catabolic process	BP	21	2	0.00103698
GO:0022853	active ion transmembrane transporter activity	MF	132	3	0.00337134		GO:0071598	neuronal ribonucleoprotein granule	CC	3	1	0.00682168		GO:0008152	metabolic process	BP	11555	36	0.00160228
GO:0035539	8-oxo-7,8-dihydrodeoxyguanosine triphosphate pyrophosphatase activity	MF	2	1	0.00455286		GO:0070062	extracellular exosome	CC	2808	13	0.00800669		GO:0071704	organic substance metabolic process	BP	11077	35	0.00171352
GO:0008413	8-oxo-7,8-dihydroguanosine triphosphate pyrophosphatase activity	MF	2	1	0.00455286		GO:0043229	intracellular organelle	CC	12350	36	0.00802623		GO:0015991	ATP hydrolysis coupled proton transport	BP	27	2	0.00171826
GO:0004084	branched-chain-amino-acid transaminase activity	MF	2	1	0.00455286		GO:0036464	cytoplasmic ribonucleoprotein granule	CC	185	3	0.00859319		GO:0015988	energy coupled proton transmembrane transport, against electrochemical gradient	BP	27	2	0.00171826
GO:0008311	double-stranded DNA 3'-5' exodeoxyribonuclease activity	MF	2	1	0.00455286		GO:0035770	ribonucleoprotein granule	CC	196	3	0.0100529		GO:1902600	hydrogen ion transmembrane transport	BP	106	3	0.00180885
GO:0004170	dUTP diphosphatase activity	MF	2	1	0.00455286		GO:0031982	vesicle	CC	4304	17	0.0105145		GO:0030004	cellular monovalent inorganic cation homeostasis	BP	110	3	0.00201079
GO:0052656	L-isoleucine transaminase activity	MF	2	1	0.00455286		GO:0034715	pICln-Sm protein complex	CC	6	1	0.0135979		GO:0009394	2'-deoxyribonucleotide metabolic process	BP	30	2	0.00212025
GO:0052654	L-leucine transaminase activity	MF	2	1	0.00455286		GO:0000932	P-body	CC	83	2	0.0153679		GO:0044238	primary metabolic process	BP	10696	34	0.00218785
GO:0052655	L-valine transaminase activity	MF	2	1	0.00455286		GO:0005683	U7 snRNP	CC	7	1	0.0158466		GO:0090472	dibasic protein processing	BP	1	1	0.00227897
GO:0090541	MIT domain binding	MF	2	1	0.00455286		GO:0005635	nuclear envelope	CC	440	4	0.0176151		GO:1903280	negative regulation of calcium:sodium antiporter activity	BP	1	1	0.00227897
GO:0016890	site-specific endodeoxyribonuclease activity, specific for altered base	MF	2	1	0.00455286		GO:0034708	methyltransferase complex	CC	90	2	0.0179059		GO:0097698	telomere maintenance via base-excision repair	BP	1	1	0.00227897
GO:0003723	RNA binding	MF	1787	10	0.0059751		GO:0000801	central element	CC	8	1	0.0180902		GO:0046745	viral capsid secondary envelopment	BP	1	1	0.00227897
GO:0004813	alanine-tRNA ligase activity	MF	3	1	0.00682168		GO:0032009	early phagosome	CC	8	1	0.0180902		GO:0019082	viral protein processing	BP	1	1	0.00227897
KEGG Pathway
	Pathway	N	DE	P.DE
path:hsa00983	Drug metabolism - other enzymes	79	3	0.00241391
path:hsa00290	Valine, leucine and isoleucine biosynthesis	4	1	0.013695
path:hsa00310	Lysine degradation	59	2	0.017292
path:hsa05225	Hepatocellular carcinoma	168	3	0.0193412
path:hsa04976	Bile secretion	72	2	0.0251353
path:hsa00982	Drug metabolism - cytochrome P450	72	2	0.0251353
path:hsa04971	Gastric acid secretion	75	2	0.0271175
path:hsa00980	Metabolism of xenobiotics by cytochrome P450	76	2	0.027792
path:hsa04260	Cardiac muscle contraction	78	2	0.0291613
path:hsa05204	Chemical carcinogenesis	82	2	0.03198
path:hsa04810	Regulation of actin cytoskeleton	214	3	0.0361527
path:hsa04540	Gap junction	88	2	0.0364017
path:hsa04974	Protein digestion and absorption	90	2	0.0379257
path:hsa04970	Salivary secretion	90	2	0.0379257
path:hsa04714	Thermogenesis	231	3	0.0438
path:hsa04972	Pancreatic secretion	98	2	0.0442621
path:hsa04144	Endocytosis	244	3	0.0501587
path:hsa04919	Thyroid hormone signaling pathway	116	2	0.0598247
path:hsa01210	2-Oxocarboxylic acid metabolism	18	1	0.0602193
path:hsa00770	Pantothenate and CoA biosynthesis	19	1	0.0634603
