# Supplementary material for: The novel microRNAs hsa-miR-nov7 and hsa-miR-nov3 are over-expressed in locally advanced breast cancer
Source: PLoS One. 2020 Apr 16;15(4):e0225357. doi: 10.1371/journal.pone.0225357 (PMC7162276; doi:10.1371/journal.pone.0225357)
Supplement: S6 Table — (XLSX) [file pone.0225357.s007.xlsx]

## Sheet: top100negSpearman_mir3_DAVID
Cluster	ClusterEnrichmentScore	Category	Terms	Count	X.	PValue	Genes	List.Total	Pop.Hits	Pop.Total	Fold.Enrichment	Bonferroni	Benjamini	FDR
14	0.315056731285798	INTERPRO	IPR:017970:Homeobox, conserved site	5	5.154639175257731	0.00959708178365541	84504,5015,3651,6473,79190	82	190	18559	5.9560333761232345	0.9200679839513457	0.9200679839513457	11.856239701514948
14	0.315056731285798	INTERPRO	IPR:001356:Homeodomain	5	5.154639175257731	0.025739808775382098	84504,5015,3651,6473,79190	82	256	18559	4.420493521341464	0.9989214535771301	0.9671587694677888	28.912684104401976
1	1.05694576092537	GOTERM_BP_ALL	GO:0071822:protein complex subunit organization	14	14.432989690721648	0.030131893608413632	84275,51617,7408,50964,1073,64969,5015,51263,7341,160762,7019,57600,139285,4210	75	1674	16792	1.8724651533253684	1.0	1.0	40.71692206629518
3	0.525372090838589	GOTERM_BP_ALL	GO:0071822:protein complex subunit organization	14	14.432989690721648	0.030131893608413632	84275,51617,7408,50964,1073,64969,5015,51263,7341,160762,7019,57600,139285,4210	75	1674	16792	1.8724651533253684	1.0	1.0	40.71692206629518
7	0.418999310081541	GOTERM_BP_ALL	GO:0007417:central nervous system development	9	9.278350515463918	0.04493880934086459	161357,84504,5015,6279,3651,5194,1463,7476,84623	75	904	16792	2.229026548672566	1.0	1.0	54.42257191690749
13	0.315505960028715	GOTERM_BP_ALL	GO:0010038:response to metal ion	5	5.154639175257731	0.047010521544401676	8836,6279,25932,3651,7341	75	308	16792	3.6346320346320344	1.0	0.999999999999942	56.08294992752274
5	0.492435632287577	GOTERM_BP_ALL	GO:1901605:alpha-amino acid metabolic process	4	4.123711340206185	0.05489014634785365	8836,29968,4843,29943	75	195	16792	4.592683760683761	1.0	0.999999999997708	61.89229510216627
13	0.315505960028715	GOTERM_CC_ALL	GO:0005615:extracellular space	12	12.371134020618557	0.05829868239224427	26525,246778,221044,8836,6279,5473,7476,221223,51118,50964,1073,9507	83	1444	18224	1.8246504021626673	0.9999999867632984	0.9998849491346915	55.22371679379885
14	0.315056731285798	INTERPRO	IPR:009057:Homeodomain-like	5	5.154639175257731	0.05939421662112865	84504,5015,3651,6473,79190	82	336	18559	3.36799506387921	0.9999998921542802	0.9952400655596582	55.1262080151091
13	0.315505960028715	GOTERM_BP_ALL	GO:0002791:regulation of peptide secretion	4	4.123711340206185	0.06334894826114097	6279,3651,4843,9515	75	207	16792	4.3264412238325285	1.0	0.999999999983958	67.31949760508562
14	0.315056731285798	GOTERM_CC_ALL	GO:0030529:intracellular ribonucleoprotein complex	8	8.24742268041237	0.06342529523501444	64969,23210,51263,7341,55505,54039,51118,4904	83	786	18224	2.2347711456513077	0.9999999974542716	0.9986345660711482	58.37679616891527
14	0.315056731285798	GOTERM_CC_ALL	GO:1990904:ribonucleoprotein complex	8	8.24742268041237	0.06376960975587684	64969,23210,51263,7341,55505,54039,51118,4904	83	787	18224	2.2319315380964775	0.9999999977218319	0.9930912983099042	58.58101938831155
7	0.418999310081541	GOTERM_CC_ALL	GO:0044463:cell projection part	9	9.278350515463918	0.06413502606814411	5015,26230,10479,25843,160762,81848,7408,84623,768	83	952	18224	2.0757314974182446	0.9999999979751892	0.981749410907805	58.79674434683421
13	0.315505960028715	GOTERM_BP_ALL	GO:0090087:regulation of peptide transport	4	4.123711340206185	0.06481464032894035	6279,3651,4843,9515	75	209	16792	4.285039872408293	1.0	0.9999999993846506	68.18250815058934
3	0.525372090838589	GOTERM_BP_ALL	GO:0043933:macromolecular complex subunit organization	17	17.525773195876287	0.06779783746138877	84275,23210,51617,7408,50964,1073,7404,64969,5015,51263,7341,160762,7019,57600,139285,4210,29943	75	2461	16792	1.5466016524448054	1.0	0.9999999946478614	69.87319130479477
13	0.315505960028715	GOTERM_BP_ALL	GO:0044763:single-organism cellular process	61	62.88659793814433	0.07125763735606662	84275,1395,10954,81442,9074,8836,26268,4860,390058,9507,26525,7280,3619,23210,25932,4843,3651,51617,7407,81491,81848,7408,50964,3613,7404,246778,84504,51263,10479,7341,160762,7388,29943,221044,7476,768,1073,138883,64969,5015,57099,1068,139285,4904,161357,4200,29968,6279,5194,26230,1463,388697,55171,84623,51118,399473,83999,5473,57600,9515,83990	75	12256	16792	1.1143516100957354	1.0	0.9999999760593322	71.72799048492364
8	0.405682358216352	GOTERM_CC_ALL	GO:0005856:cytoskeleton	15	15.463917525773196	0.07378737673474123	3619,7280,6279,25932,4843,337879,55171,7408,337963,1073,1068,160762,4860,57600,4210	83	2054	18224	1.6034537370514188	0.9999999999115637	0.9788924246607822	64.13229436213663
14	0.315056731285798	GOTERM_MF_ALL	GO:0000978:RNA polymerase II core promoter proximal region sequence-specific DNA binding	5	5.154639175257731	0.07381699746663983	84504,5015,3651,7019,4904	76	356	16881	3.1196407451212296	0.9999999999974267	0.9999999999974267	64.93229961646563
13	0.315505960028715	GOTERM_MF_ALL	GO:0005125:cytokine activity	4	4.123711340206185	0.07616552010557814	26525,246778,5473,7476	76	222	16881	4.0021337126600285	0.9999999999989364	0.9999989686998187	66.12809909156361
2	0.55137475273762	GOTERM_BP_ALL	GO:1901566:organonitrogen compound biosynthetic process	11	11.34020618556701	0.07871687548129865	84275,64969,64711,29968,4843,51263,1463,4860,7407,9669,29943	75	1375	16792	1.7911466666666667	1.0	0.99999996931349	75.36752580054568
5	0.492435632287577	GOTERM_BP_ALL	GO:1901566:organonitrogen compound biosynthetic process	11	11.34020618556701	0.07871687548129865	84275,64969,64711,29968,4843,51263,1463,4860,7407,9669,29943	75	1375	16792	1.7911466666666667	1.0	0.99999996931349	75.36752580054568
14	0.315056731285798	GOTERM_MF_ALL	GO:0000987:core promoter proximal region sequence-specific DNA binding	5	5.154639175257731	0.08619069123752814	84504,5015,3651,7019,4904	76	376	16881	2.9537024076147813	0.9999999999999761	0.9999712096446894	70.81994573688806
3	0.525372090838589	GOTERM_BP_ALL	GO:0043254:regulation of protein complex assembly	5	5.154639175257731	0.08739737151373286	7341,57600,4210,7408,50964	75	381	16792	2.938232720909886	1.0	0.9999999713253758	79.0469319193298
14	0.315056731285798	GOTERM_MF_ALL	GO:0001159:core promoter proximal region DNA binding	5	5.154639175257731	0.08748102213801422	84504,5015,3651,7019,4904	76	378	16881	2.9380743525480364	0.9999999999999855	0.9996524272142083	71.37798685896111
6	0.455138495164892	GOTERM_CC_ALL	GO:0044421:extracellular region part	24	24.742268041237114	0.08889649986295797	26525,221044,7280,6279,29968,25932,26230,388697,1463,7476,7408,51118,50964,1073,246778,8836,5473,4860,54039,221223,1622,4904,9507,29943	83	3878	18224	1.3588422798983453	0.9999999999993842	0.9702366889555156	71.21573909305243
4	0.494289714176255	GOTERM_BP_ALL	GO:0060828:regulation of canonical Wnt signaling pathway	4	4.123711340206185	0.09032296935748176	83999,7476,139285,50964	75	241	16792	3.716071922544952	1.0	0.9999999201195138	80.1656937716723
5	0.492435632287577	GOTERM_BP_ALL	GO:0006520:cellular amino acid metabolic process	4	4.123711340206185	0.09815534707178011	8836,29968,4843,7407	75	250	16792	3.5822933333333333	1.0	0.9999999206408492	82.89044365407294
13	0.315505960028715	GOTERM_BP_ALL	GO:0002790:peptide secretion	4	4.123711340206185	0.09815534707178011	6279,3651,4843,9515	75	250	16792	3.5822933333333333	1.0	0.9999999206408492	82.89044365407294
1	1.05694576092537	GOTERM_BP_ALL	GO:0043241:protein complex disassembly	4	4.123711340206185	0.09993262892118981	64969,51263,139285,1073	75	252	16792	3.553862433862434	1.0	0.999999790764517	83.45761301767799
3	0.525372090838589	GOTERM_BP_ALL	GO:0006461:protein complex assembly	11	11.34020618556701	0.10137632470850579	84275,5015,7341,7019,160762,51617,57600,139285,4210,7408,50964	75	1445	16792	1.7043783160322952	1.0	0.9999994951436677	83.90524893041288
3	0.525372090838589	GOTERM_BP_ALL	GO:0070271:protein complex biogenesis	11	11.34020618556701	0.10172568985440636	84275,5015,7341,7019,160762,51617,57600,139285,4210,7408,50964	75	1446	16792	1.7031996311664361	1.0	0.9999987364954959	84.01184694430333
5	0.492435632287577	GOTERM_BP_ALL	GO:0006082:organic acid metabolic process	8	8.24742268041237	0.1040615089096969	8836,4200,29968,5194,4843,4860,7407,29943	75	907	16792	1.9748033811098862	1.0	0.9999978322046799	84.70765332563168
13	0.315505960028715	GOTERM_BP_ALL	GO:0042493:response to drug	5	5.154639175257731	0.10768171248709969	8836,3651,4843,4860,768	75	411	16792	2.723763179237632	1.0	0.9999970299080586	85.72998198991644
1	1.05694576092537	GOTERM_BP_ALL	GO:0032984:macromolecular complex disassembly	4	4.123711340206185	0.10901257406587735	64969,51263,139285,1073	75	262	16792	3.41821882951654	1.0	0.9999948542204976	86.08936337456542
13	0.315505960028715	GOTERM_BP_ALL	GO:0046903:secretion	9	9.278350515463918	0.10940585965301998	26525,6279,3651,4843,5473,7476,4860,9515,768	75	1098	16792	1.835191256830601	1.0	0.9999906538710928	86.1939227269209
3	0.525372090838589	GOTERM_BP_ALL	GO:0043623:cellular protein complex assembly	6	6.185567010309279	0.10944153304620638	84275,7019,160762,51617,4210,7408	75	575	16792	2.336278260869565	1.0	0.9999833869873007	86.2033702035782
13	0.315505960028715	GOTERM_BP_ALL	GO:0015833:peptide transport	4	4.123711340206185	0.11461053219863591	6279,3651,4843,9515	75	268	16792	3.341691542288557	1.0	0.999983425710188	87.50977860211707
8	0.405682358216352	GOTERM_BP_ALL	GO:0071840:cellular component organization or biogenesis	34	35.051546391752574	0.11998284833452724	84275,7476,9074,1073,64969,5015,1068,55505,7019,139285,4210,9507,7280,3619,23210,6279,25932,5194,388697,1463,51617,55171,7408,84623,51118,50964,7404,10479,51263,7341,160762,57600,83990,29943	75	6265	16792	1.2150635807395584	1.0	0.9999838349949405	88.7435927026671
8	0.405682358216352	GOTERM_CC_ALL	GO:0043232:intracellular non-membrane-bounded organelle	24	24.742268041237114	0.1224716212931758	3619,7280,23210,6279,25932,4843,337879,55171,7408,337963,51118,768,1073,64969,1068,51263,7341,55505,4860,160762,7019,57600,4210,4904	83	4026	18224	1.308889806618426	1.0	0.9806586252745271	82.58074431931625
8	0.405682358216352	GOTERM_CC_ALL	GO:0043228:non-membrane-bounded organelle	24	24.742268041237114	0.1224716212931758	3619,7280,23210,6279,25932,4843,337879,55171,7408,337963,51118,768,1073,64969,1068,51263,7341,55505,4860,160762,7019,57600,4210,4904	83	4026	18224	1.308889806618426	1.0	0.9806586252745271	82.58074431931625
7	0.418999310081541	GOTERM_CC_ALL	GO:0042995:cell projection	13	13.402061855670103	0.12306626642979186	25932,26230,7408,81848,84623,768,5015,1068,10479,7341,25843,160762,4210	83	1846	18224	1.5462413032411335	1.0	0.9728244227457777	82.73797976370216
14	0.315056731285798	GOTERM_CC_ALL	GO:0044444:cytoplasmic part	43	44.329896907216494	0.12819833892528334	84275,221044,64711,10954,7476,9669,1073,64969,8836,1068,25843,4860,7019,139285,4210,1622,4904,3619,23210,4200,6279,29968,25932,283820,3651,26230,4843,5194,388697,1463,51617,7407,81848,7408,3613,50964,10479,51263,5473,54039,9515,7388,29943	83	8090	18224	1.1670394805426898	1.0	0.9683399264576048	84.04144233158195
8	0.405682358216352	GOTERM_BP_ALL	GO:0016043:cellular component organization	33	34.02061855670103	0.13419291047200488	84275,7476,9074,1073,64969,5015,1068,55505,7019,139285,4210,9507,7280,3619,23210,6279,25932,5194,388697,1463,51617,55171,7408,84623,50964,7404,10479,51263,7341,160762,57600,83990,29943	75	6109	16792	1.2094418071697497	1.0	0.9999931897567321	91.4772566813354
13	0.315505960028715	GOTERM_BP_ALL	GO:0042886:amide transport	4	4.123711340206185	0.13502949218596355	6279,3651,4843,9515	75	289	16792	3.0988696655132646	1.0	0.9999896431459186	91.61689834664868
13	0.315505960028715	GOTERM_BP_ALL	GO:0001816:cytokine production	6	6.185567010309279	0.1452515044531058	26525,246778,6279,4843,4860,4210	75	631	16792	2.128938193343899	1.0	0.9999894906080985	93.15814072064603
5	0.492435632287577	GOTERM_BP_ALL	GO:0044281:small molecule metabolic process	13	13.402061855670103	0.14599694352477732	84275,4200,29968,3651,4843,5194,7407,3613,768,8836,4860,7388,29943	75	1951	16792	1.4918571672646508	1.0	0.999984888314944	93.259397609265
13	0.315505960028715	GOTERM_BP_ALL	GO:0044281:small molecule metabolic process	13	13.402061855670103	0.14599694352477732	84275,4200,29968,3651,4843,5194,7407,3613,768,8836,4860,7388,29943	75	1951	16792	1.4918571672646508	1.0	0.999984888314944	93.259397609265
14	0.315056731285798	GOTERM_MF_ALL	GO:0003690:double-stranded DNA binding	7	7.216494845360824	0.1473999485109449	84504,5015,5937,3651,7019,54039,4904	76	805	16881	1.9314645308924485	1.0	0.9999848686848789	88.68575029232801
13	0.315505960028715	GOTERM_BP_ALL	GO:0009306:protein secretion	5	5.154639175257731	0.15224095871606594	26525,3651,4843,4860,9515	75	469	16792	2.386922530206112	1.0	0.9999863436780235	94.05385322711992
13	0.315505960028715	GOTERM_BP_ALL	GO:0010035:response to inorganic substance	5	5.154639175257731	0.15224095871606594	8836,6279,25932,3651,7341	75	469	16792	2.386922530206112	1.0	0.9999863436780235	94.05385322711992
13	0.315505960028715	GOTERM_BP_ALL	GO:0019725:cellular homeostasis	7	7.216494845360824	0.160484308113417	6279,25932,3651,10479,4843,10954,1073	75	833	16792	1.8814565826330534	1.0	0.9999894026460374	94.96828732513103
13	0.315505960028715	GOTERM_BP_ALL	GO:0045087:innate immune response	7	7.216494845360824	0.16236631957865943	26525,246778,26268,6279,4843,7341,4210	75	836	16792	1.8747049441786283	1.0	0.9999865312736709	95.15761571324511
4	0.494289714176255	GOTERM_BP_ALL	GO:0030111:regulation of Wnt signaling pathway	4	4.123711340206185	0.16296798687851308	83999,7476,139285,50964	75	316	16792	2.8340928270042194	1.0	0.9999814933147981	95.21671397502419
7	0.418999310081541	GOTERM_BP_ALL	GO:0030154:cell differentiation	21	21.649484536082475	0.16733780973599757	161357,221044,23210,6279,25932,3651,5194,388697,7476,7408,84623,1073,246778,84504,26268,5015,10479,160762,4860,139285,4904	75	3652	16792	1.287447973713034	1.0	0.9999809312162398	95.62599926596981
14	0.315056731285798	GOTERM_MF_ALL	GO:0000981:RNA polymerase II transcription factor activity, sequence-specific DNA binding	6	6.185567010309279	0.1710036867462445	84504,5015,3651,7019,54039,4904	76	662	16881	2.013157894736842	1.0	0.999981117880134	92.29078633338263
2	0.55137475273762	GOTERM_BP_ALL	GO:1901564:organonitrogen compound metabolic process	14	14.432989690721648	0.17359583165098136	84275,64711,29968,25932,4843,1463,7407,9669,64969,8836,51263,4860,7388,29943	75	2221	16792	1.4113042173195258	1.0	0.9999762885822415	96.15506644850407
5	0.492435632287577	GOTERM_BP_ALL	GO:1901564:organonitrogen compound metabolic process	14	14.432989690721648	0.17359583165098136	84275,64711,29968,25932,4843,1463,7407,9669,64969,8836,51263,4860,7388,29943	75	2221	16792	1.4113042173195258	1.0	0.9999762885822415	96.15506644850407
9	0.389759103953935	GOTERM_BP_ALL	GO:1901564:organonitrogen compound metabolic process	14	14.432989690721648	0.17359583165098136	84275,64711,29968,25932,4843,1463,7407,9669,64969,8836,51263,4860,7388,29943	75	2221	16792	1.4113042173195258	1.0	0.9999762885822415	96.15506644850407
14	0.315056731285798	GOTERM_BP_ALL	GO:0003002:regionalization	4	4.123711340206185	0.17700390685995443	84504,5015,7476,50964	75	329	16792	2.7221073961499496	1.0	0.9999743123181011	96.41723373893481
1	1.05694576092537	GOTERM_BP_ALL	GO:0022411:cellular component disassembly	5	5.154639175257731	0.18030452407929898	64969,51263,139285,1073,9507	75	502	16792	2.2300132802124835	1.0	0.9999721277912388	96.65501744662294
13	0.315505960028715	GOTERM_BP_ALL	GO:0042221:response to chemical	23	23.711340206185564	0.18049467801915936	84275,26525,6279,25932,3651,4843,7476,1395,10954,7408,81442,768,50964,138883,8836,5015,10479,7341,5473,4860,4210,390058,83990	75	4117	16792	1.250800744878957	1.0	0.9999634318128117	96.66825346122955
13	0.315505960028715	GOTERM_BP_ALL	GO:0070887:cellular response to chemical stimulus	16	16.49484536082474	0.18073086989438775	84275,26525,6279,25932,4843,3651,7476,1395,10954,50964,768,5015,10479,7341,5473,83990	75	2648	16792	1.3528298086606243	1.0	0.9999528363074539	96.68462537195566
14	0.315056731285798	GOTERM_BP_ALL	GO:0070887:cellular response to chemical stimulus	16	16.49484536082474	0.18073086989438775	84275,26525,6279,25932,4843,3651,7476,1395,10954,50964,768,5015,10479,7341,5473,83990	75	2648	16792	1.3528298086606243	1.0	0.9999528363074539	96.68462537195566
13	0.315505960028715	GOTERM_BP_ALL	GO:0042592:homeostatic process	11	11.34020618556701	0.18515045381287207	23210,6279,25932,3651,10479,4843,388697,55505,10954,9515,1073	75	1645	16792	1.4971590678824722	1.0	0.999953209814818	96.9773534127218
12	0.34962419195158	GOTERM_CC_ALL	GO:0016020:membrane	48	49.48453608247423	0.1924389678521708	84275,64711,401944,10954,1395,7476,81442,81706,768,9074,644444,138883,729059,64969,83650,57099,25843,139285,390058,116225,4904,9507,161357,23210,4200,6279,25932,283820,5194,26230,388697,1463,51617,81491,81848,7408,84623,7404,399473,10479,51263,83999,7341,57600,9515,7388,221223,83990	83	9462	18224	1.1138428157780136	1.0	0.9900541984696611	94.2677452072192
14	0.315056731285798	GOTERM_MF_ALL	GO:0000982:transcription factor activity, RNA polymerase II core promoter proximal region sequence-specific binding	4	4.123711340206185	0.19564085531309452	84504,5015,7019,4904	76	343	16881	2.590302286328065	1.0	0.9999800696710649	94.8954047061964
7	0.418999310081541	GOTERM_BP_ALL	GO:0002009:morphogenesis of an epithelium	5	5.154639175257731	0.19721155156396275	25932,3651,7476,7408,768	75	521	16792	2.148688419705694	1.0	0.9999704241034294	97.65732212804485
14	0.315056731285798	GOTERM_BP_ALL	GO:0009987:cellular process	72	74.22680412371135	0.19744234180925324	84275,1395,10954,81442,9074,8836,26268,55505,4860,7019,4210,390058,1622,9507,26525,3619,7280,23210,25932,4843,3651,51617,7407,81491,7408,81848,50964,3613,79190,7404,246778,84504,5937,51263,10479,7341,160762,54039,7388,29943,221044,7476,81706,9669,768,1073,138883,64969,5015,57099,1068,139285,6473,4904,161357,4200,29968,6279,26230,5194,1463,388697,55171,84623,51118,399473,83999,5473,57600,9515,8399…	75	15558	16792	1.0361434631700732	1.0	0.9999623626386608	97.66880487209501
7	0.418999310081541	GOTERM_BP_ALL	GO:0048856:anatomical structure development	29	29.896907216494846	0.19918194213579707	7476,768,1073,5015,4860,6473,139285,4904,9507,161357,23210,6279,25932,3651,5194,388697,1463,55171,7408,81848,51118,84623,50964,399473,246778,84504,10479,7341,160762	75	5473	16792	1.1863523966136793	1.0	0.9999565137181801	97.7536674929657
7	0.418999310081541	GOTERM_BP_ALL	GO:0048869:cellular developmental process	22	22.68041237113402	0.2105346529055666	161357,221044,23210,6279,25932,3651,5194,388697,7476,55171,7408,84623,1073,246778,84504,26268,5015,10479,160762,4860,139285,4904	75	3992	16792	1.233881095524382	1.0	0.9999707623853811	98.24001980331603
7	0.418999310081541	GOTERM_BP_ALL	GO:0030900:forebrain development	4	4.123711340206185	0.21287370899702018	5015,5194,7476,84623	75	361	16792	2.480812557710065	1.0	0.9999673884371103	98.32703916928686
17	0.225861895719356	GOTERM_MF_ALL	GO:0005509:calcium ion binding	6	6.185567010309279	0.2132715640466017	4200,6279,1068,388697,1463,29943	76	717	16881	1.8587315569257872	1.0	0.9999705977286809	96.2292109264524
7	0.418999310081541	GOTERM_BP_ALL	GO:0048812:neuron projection morphogenesis	5	5.154639175257731	0.21738019120446836	5015,10479,7476,7408,84623	75	543	16792	2.0616329036218537	1.0	0.9999678007851053	98.48339485149684
3	0.525372090838589	GOTERM_BP_ALL	GO:0065003:macromolecular complex assembly	11	11.34020618556701	0.21790154497747238	84275,5015,7341,7019,160762,51617,57600,139285,4210,7408,50964	75	1710	16792	1.4402495126705652	1.0	0.99996077587193	98.50056797369166
7	0.418999310081541	GOTERM_BP_ALL	GO:0032989:cellular component morphogenesis	9	9.278350515463918	0.22481692112199933	5015,25932,10479,7476,160762,55171,7408,84623,1073	75	1321	16792	1.5253898561695685	1.0	0.9999660012884652	98.71171660307996
14	0.315056731285798	GOTERM_BP_ALL	GO:1901576:organic substance biosynthetic process	32	32.98969072164948	0.22901793843359533	84275,64711,7476,9669,768,64969,5015,55505,7019,4860,6473,1622,4904,23210,6279,29968,3651,4843,1463,7407,3613,50964,79190,246778,84504,5937,51263,7341,57600,54039,83990,29943	75	6227	16792	1.1505679567474976	1.0	0.9999660226840958	98.82596567502196
16	0.252371881043123	GOTERM_BP_ALL	GO:0043161:proteasome-mediated ubiquitin-dependent protein catabolic process	4	4.123711340206185	0.22905101082614618	26268,7341,139285,64795	75	375	16792	2.388195555555556	1.0	0.9999581527156417	98.82682602103769
13	0.315505960028715	GOTERM_BP_ALL	GO:0044699:single-organism process	63	64.94845360824742	0.2343726989745031	84275,1395,10954,81442,9074,8836,26268,4860,4210,390058,9507,26525,7280,3619,23210,25932,4843,3651,51617,7407,81491,81848,7408,50964,3613,7404,246778,84504,51263,10479,7341,160762,7388,29943,221044,7476,768,1073,138883,64969,5015,57099,1068,139285,6473,4904,161357,4200,29968,6279,5194,26230,1463,388697,55171,84623,51118,399473,83999,5473,57600,9515,83990	75	13377	16792	1.0544427001569858	1.0	0.9999519875136723	98.95779238189604
14	0.315056731285798	GOTERM_BP_ALL	GO:0044699:single-organism process	63	64.94845360824742	0.2343726989745031	84275,1395,10954,81442,9074,8836,26268,4860,4210,390058,9507,26525,7280,3619,23210,25932,4843,3651,51617,7407,81491,81848,7408,50964,3613,7404,246778,84504,51263,10479,7341,160762,7388,29943,221044,7476,768,1073,138883,64969,5015,57099,1068,139285,6473,4904,161357,4200,29968,6279,5194,26230,1463,388697,55171,84623,51118,399473,83999,5473,57600,9515,83990	75	13377	16792	1.0544427001569858	1.0	0.9999519875136723	98.95779238189604
6	0.455138495164892	GOTERM_CC_ALL	GO:0005576:extracellular region	25	25.773195876288657	0.24284535435363774	26525,221044,7280,6279,29968,25932,26230,388697,1463,7476,7408,51118,84623,50964,1073,246778,8836,5473,4860,54039,221223,1622,4904,9507,29943	83	4623	18224	1.1873581281648333	1.0	0.9928591518193167	97.57949857559099
14	0.315056731285798	GOTERM_BP_ALL	GO:0009059:macromolecule biosynthetic process	27	27.835051546391753	0.24567279528016922	84275,64711,7476,9669,768,64969,5015,55505,7019,6473,1622,4904,23210,6279,3651,1463,7407,50964,79190,246778,84504,5937,51263,7341,57600,54039,83990	75	5175	16792	1.1681391304347826	1.0	0.9999662264265903	99.19165166089923
11	0.351895872604006	GOTERM_MF_ALL	GO:0016491:oxidoreductase activity	6	6.185567010309279	0.24596245932765284	4200,23210,4843,10954,7388,7404	76	757	16881	1.7605158868108182	1.0	0.9999818366992674	97.88866049027342
14	0.315056731285798	GOTERM_BP_ALL	GO:0006807:nitrogen compound metabolic process	35	36.08247422680412	0.24674250565633105	84275,64711,7476,9669,768,64969,8836,5015,55505,4860,7019,6473,1622,4904,23210,4200,6279,25932,29968,3651,4843,1463,7407,51118,50964,79190,84504,5937,51263,7341,57600,54039,7388,83990,29943	75	6948	16792	1.1278449433889848	1.0	0.9999610182798764	99.21101938185008
13	0.315505960028715	GOTERM_BP_ALL	GO:0010646:regulation of cell communication	17	17.525773195876287	0.2474467211787646	26525,6279,4843,26230,3651,7476,81848,50964,399473,26268,5015,10479,7341,83999,139285,9515,83990	75	3020	16792	1.2603267108167768	1.0	0.9999544774370537	99.2235302132256
19	0.207191789120228	GOTERM_BP_ALL	GO:0010646:regulation of cell communication	17	17.525773195876287	0.2474467211787646	26525,6279,4843,26230,3651,7476,81848,50964,399473,26268,5015,10479,7341,83999,139285,9515,83990	75	3020	16792	1.2603267108167768	1.0	0.9999544774370537	99.2235302132256
13	0.315505960028715	GOTERM_BP_ALL	GO:0050708:regulation of protein secretion	4	4.123711340206185	0.2490018513344276	26525,3651,4843,9515	75	392	16792	2.284625850340136	1.0	0.999939350792523	99.25049955372957
14	0.315056731285798	GOTERM_CC_ALL	GO:0005737:cytoplasm	53	54.63917525773196	0.24976315753344314	84275,10954,26268,8836,4860,7019,4210,1622,7280,3619,23210,283820,25932,3651,4843,51617,7407,81848,7408,3613,50964,10479,51263,7341,54039,7388,29943,221044,64711,7476,81706,9669,1073,64969,1068,25843,139285,116225,4904,4200,29968,6279,5194,26230,388697,1463,55171,51118,5473,57600,9515,83990,64795	83	10775	18224	1.080001118161742	1.0	0.9919442444264164	97.85916278781849
15	0.293953390238421	GOTERM_BP_ALL	GO:0098609:cell-cell adhesion	8	8.24742268041237	0.2518459608193029	246778,4200,23210,6279,4860,7408,84623,9074	75	1164	16792	1.538785796105384	1.0	0.9999366259421029	99.29755607725032
7	0.418999310081541	GOTERM_BP_ALL	GO:0032502:developmental process	29	29.896907216494846	0.25184886308799204	7476,768,1073,5015,4860,6473,139285,4904,9507,161357,23210,6279,25932,3651,5194,388697,1463,55171,7408,81848,51118,84623,50964,399473,246778,84504,10479,7341,160762	75	5632	16792	1.1528598484848485	1.0	0.9999251421772175	99.29760264289033
13	0.315505960028715	GOTERM_BP_ALL	GO:0032940:secretion by cell	7	7.216494845360824	0.25218227561734585	26525,3651,4843,5473,7476,4860,9515	75	966	16792	1.6224154589371982	1.0	0.999913316880034	99.30293280050833
7	0.418999310081541	GOTERM_BP_ALL	GO:0035295:tube development	5	5.154639175257731	0.2524959763549097	23210,25932,3651,7476,7408	75	580	16792	1.9301149425287356	1.0	0.9999000303035002	99.3079130414843
13	0.315505960028715	GOTERM_BP_ALL	GO:0010033:response to organic substance	16	16.49484536082474	0.25366898426231355	84275,26525,6279,4843,3651,7476,1395,10954,50964,768,8836,5015,10479,7341,5473,4210	75	2822	16792	1.2694164894873614	1.0	0.9998892837226815	99.32624020161813
8	0.405682358216352	GOTERM_MF_ALL	GO:0003779:actin binding	4	4.123711340206185	0.25878612298294135	55171,4210,7408,1073	76	397	16881	2.237968977860268	1.0	0.9999702124182428	98.32983016342602
8	0.405682358216352	GOTERM_CC_ALL	GO:0044430:cytoskeletal part	10	10.309278350515463	0.2592833615511273	7280,3619,1068,25932,337879,160762,57600,55171,4210,337963	83	1547	18224	1.419303587978287	1.0	0.9915247126014857	98.1953483026431
14	0.315056731285798	GOTERM_BP_ALL	GO:0009058:biosynthetic process	32	32.98969072164948	0.26030656836788546	84275,64711,7476,9669,768,64969,5015,55505,7019,4860,6473,1622,4904,23210,6279,29968,3651,4843,1463,7407,3613,50964,79190,246778,84504,5937,51263,7341,57600,54039,83990,29943	75	6320	16792	1.133637130801688	1.0	0.9999024601234107	99.4216326383163
9	0.389759103953935	GOTERM_CC_ALL	GO:0031975:envelope	8	8.24742268041237	0.26204578342312235	84275,64969,51263,7341,388697,7388,83990,4904	83	1154	18224	1.5221231546637157	1.0	0.9898317967012407	98.28332731974034
16	0.252371881043123	GOTERM_BP_ALL	GO:0010498:proteasomal protein catabolic process	4	4.123711340206185	0.2620573256572595	26268,7341,139285,64795	75	403	16792	2.222266335814723	1.0	0.9998948462261942	99.44458616571634
7	0.418999310081541	GOTERM_BP_ALL	GO:0006928:movement of cell or subcellular component	11	11.34020618556701	0.26407908329366814	5015,6279,25932,5194,7341,5473,7476,160762,55171,7408,84623	75	1795	16792	1.3720482822655524	1.0	0.9998881514302624	99.47002508895247
11	0.351895872604006	GOTERM_BP_ALL	GO:0055114:oxidation-reduction process	7	7.216494845360824	0.26491277820889086	4200,23210,5194,4843,10954,7388,7404	75	983	16792	1.5943574092912853	1.0	0.9998755374263337	99.48019222948369
14	0.315056731285798	GOTERM_BP_ALL	GO:0044249:cellular biosynthetic process	31	31.958762886597935	0.2672987117810878	84275,7476,9669,768,64969,5015,55505,7019,4860,6473,1622,4904,23210,6279,29968,3651,4843,1463,7407,3613,50964,79190,246778,84504,5937,51263,7341,57600,54039,83990,29943	75	6118	16792	1.1344709600087175	1.0	0.9998701086838554	99.50828408908913
13	0.315505960028715	GOTERM_BP_ALL	GO:0023051:regulation of signaling	17	17.525773195876287	0.26951401064137354	26525,6279,4843,26230,3651,7476,81848,50964,399473,26268,5015,10479,7341,83999,139285,9515,83990	75	3070	16792	1.239800217155266	1.0	0.9998637573322543	99.53308168914184
19	0.207191789120228	GOTERM_BP_ALL	GO:0023051:regulation of signaling	17	17.525773195876287	0.26951401064137354	26525,6279,4843,26230,3651,7476,81848,50964,399473,26268,5015,10479,7341,83999,139285,9515,83990	75	3070	16792	1.239800217155266	1.0	0.9998637573322543	99.53308168914184
7	0.418999310081541	GOTERM_BP_ALL	GO:0007409:axonogenesis	4	4.123711340206185	0.2740057411919341	5015,10479,7476,7408	75	413	16792	2.168458434221146	1.0	0.9998692761839164	99.57979222705349
7	0.418999310081541	GOTERM_BP_ALL	GO:0048858:cell projection morphogenesis	6	6.185567010309279	0.27433265638236093	5015,10479,7476,160762,7408,84623	75	797	16792	1.6855207026348809	1.0	0.9998530207620849	99.58301414419574
7	0.418999310081541	GOTERM_BP_ALL	GO:0044767:single-organism developmental process	28	28.865979381443296	0.2747227970639271	7476,768,1073,5015,4860,6473,139285,4904,9507,161357,23210,6279,25932,3651,5194,1463,388697,55171,7408,81848,51118,84623,50964,399473,246778,84504,10479,160762	75	5475	16792	1.1450252663622529	1.0	0.9998356863934442	99.5868287402102
14	0.315056731285798	GOTERM_MF_ALL	GO:0000977:RNA polymerase II regulatory region sequence-specific DNA binding	5	5.154639175257731	0.2778061739777556	84504,5015,3651,7019,4904	76	601	16881	1.8479069971100797	1.0	0.9999203915131171	98.82919552034501
14	0.315056731285798	GOTERM_BP_ALL	GO:0006366:transcription from RNA polymerase II promoter	11	11.34020618556701	0.27827884606664816	84504,5015,3651,7476,7019,6473,57600,54039,50964,768,4904	75	1820	16792	1.3532014652014652	1.0	0.9998371150042622	99.62011538420953
13	0.315505960028715	GOTERM_BP_ALL	GO:0034097:response to cytokine	6	6.185567010309279	0.27859639129439995	26525,3651,4843,7341,5473,4210	75	802	16792	1.6750124688279302	1.0	0.9998182589893496	99.62296162897051
13	0.315505960028715	GOTERM_BP_ALL	GO:0023061:signal release	4	4.123711340206185	0.27880302035494964	3651,4843,7476,9515	75	417	16792	2.147657873701039	1.0	0.9997970182870837	99.6248029059143
14	0.315056731285798	GOTERM_MF_ALL	GO:0044822:poly(A) RNA binding	8	8.24742268041237	0.28067155947502076	64969,5937,7341,7019,54039,51118,9669,4904	76	1196	16881	1.4857419468403448	1.0	0.9998520714344241	98.89110360239135
14	0.315056731285798	GOTERM_MF_ALL	GO:0001012:RNA polymerase II regulatory region DNA binding	5	5.154639175257731	0.28078779623367134	84504,5015,3651,7019,4904	76	604	16881	1.8387286510979435	1.0	0.9997233853399421	98.89354971742897
3	0.525372090838589	GOTERM_BP_ALL	GO:0044087:regulation of cellular component biogenesis	6	6.185567010309279	0.2828745512904133	7341,7476,57600,4210,7408,50964	75	807	16792	1.6646344485749691	1.0	0.9998030940099734	99.65940267826603
13	0.315505960028715	GOTERM_BP_ALL	GO:0044087:regulation of cellular component biogenesis	6	6.185567010309279	0.2828745512904133	7341,7476,57600,4210,7408,50964	75	807	16792	1.6646344485749691	1.0	0.9998030940099734	99.65940267826603
13	0.315505960028715	GOTERM_BP_ALL	GO:0050789:regulation of biological process	52	53.608247422680414	0.2843355740322743	84275,10954,1395,81442,26268,55505,4860,7019,4210,390058,26525,23210,25932,3651,4843,51617,7407,81491,81848,7408,3613,50964,79190,7404,246778,84504,10479,7341,54039,221044,7476,81706,9669,768,1073,138883,5015,57099,6473,139285,4904,4200,6279,26230,55171,51118,399473,83999,5473,57600,9515,83990	75	10922	16792	1.065963498748703	1.0	0.999790471662615	99.67106864484262
14	0.315056731285798	GOTERM_BP_ALL	GO:0050789:regulation of biological process	52	53.608247422680414	0.2843355740322743	84275,10954,1395,81442,26268,55505,4860,7019,4210,390058,26525,23210,25932,3651,4843,51617,7407,81491,81848,7408,3613,50964,79190,7404,246778,84504,10479,7341,54039,221044,7476,81706,9669,768,1073,138883,5015,57099,6473,139285,4904,4200,6279,26230,55171,51118,399473,83999,5473,57600,9515,83990	75	10922	16792	1.065963498748703	1.0	0.999790471662615	99.67106864484262
6	0.455138495164892	GOTERM_BP_ALL	GO:0051493:regulation of cytoskeleton organization	4	4.123711340206185	0.2848120061057462	6279,25932,7408,1073	75	422	16792	2.1222116903633492	1.0	0.9997696326622175	99.67479079111897
8	0.405682358216352	GOTERM_BP_ALL	GO:0006996:organelle organization	20	20.618556701030926	0.28570485716581584	84275,3619,7280,23210,6279,25932,5194,55171,7408,1073,7404,64969,1068,51263,7341,55505,160762,7019,83990,29943	75	3753	16792	1.193143263167244	1.0	0.9997509523647667	99.68165967859225
14	0.315056731285798	GOTERM_BP_ALL	GO:0006357:regulation of transcription from RNA polymerase II promoter	11	11.34020618556701	0.28691592306116637	84504,5015,3651,7476,7019,57600,54039,83990,50964,768,4904	75	1835	16792	1.3421398728428702	1.0	0.9997342080436922	99.69075858608853
13	0.315505960028715	GOTERM_BP_ALL	GO:0065008:regulation of biological quality	19	19.587628865979383	0.29071451252654856	84275,23210,6279,283820,25932,3651,4843,388697,7476,10954,7407,55171,7408,1073,10479,7341,55505,9515,4904	75	3548	16792	1.198977827884254	1.0	0.9997405577201419	99.717735337441
7	0.418999310081541	GOTERM_BP_ALL	GO:0032990:cell part morphogenesis	6	6.185567010309279	0.29147156097693705	5015,10479,7476,160762,7408,84623	75	817	16792	1.6442594859241126	1.0	0.9997195495809171	99.72283985875339
2	0.55137475273762	GOTERM_BP_ALL	GO:0006518:peptide metabolic process	6	6.185567010309279	0.2923340946054539	84275,64969,25932,51263,7407,9669	75	818	16792	1.6422493887530563	1.0	0.9996984861461562	99.72854968004076
7	0.418999310081541	GOTERM_BP_ALL	GO:0048729:tissue morphogenesis	5	5.154639175257731	0.2937127315901742	25932,3651,7476,7408,768	75	622	16792	1.79978563772776	1.0	0.9996818516243127	99.73744660652734
13	0.315505960028715	GOTERM_BP_ALL	GO:0050794:regulation of cellular process	50	51.546391752577314	0.2945087684283633	84275,10954,1395,81442,26268,7019,4860,4210,390058,26525,23210,25932,3651,4843,51617,7407,81491,81848,7408,3613,50964,79190,246778,84504,10479,7341,54039,221044,7476,81706,9669,768,1073,138883,5015,57099,6473,139285,4904,4200,6279,26230,55171,51118,399473,83999,5473,57600,9515,83990	75	10489	16792	1.0672768296946007	1.0	0.9996583658396309	99.74245798388431
14	0.315056731285798	GOTERM_BP_ALL	GO:0050794:regulation of cellular process	50	51.546391752577314	0.2945087684283633	84275,10954,1395,81442,26268,7019,4860,4210,390058,26525,23210,25932,3651,4843,51617,7407,81491,81848,7408,3613,50964,79190,246778,84504,10479,7341,54039,221044,7476,81706,9669,768,1073,138883,5015,57099,6473,139285,4904,4200,6279,26230,55171,51118,399473,83999,5473,57600,9515,83990	75	10489	16792	1.0672768296946007	1.0	0.9996583658396309	99.74245798388431
3	0.525372090838589	GOTERM_BP_ALL	GO:0044085:cellular component biogenesis	16	16.49484536082474	0.29652364846069285	84275,7476,51617,7408,84623,51118,50964,1073,5015,7341,55505,160762,7019,57600,139285,4210	75	2914	16792	1.229338824067719	1.0	0.9996478337911315	99.75474304444256
7	0.418999310081541	GOTERM_BP_ALL	GO:0007275:multicellular organism development	25	25.773195876288657	0.29876495820572035	7476,1073,5015,4860,6473,139285,9507,4904,161357,23210,6279,25932,5194,3651,1463,388697,81848,7408,84623,51118,50964,399473,84504,246778,10479	75	4877	16792	1.1477000888524367	1.0	0.9996399094552781	99.76775969639671
5	0.492435632287577	GOTERM_BP_ALL	GO:0019752:carboxylic acid metabolic process	6	6.185567010309279	0.2992517333757103	8836,4200,29968,5194,4843,7407	75	826	16792	1.6263438256658596	1.0	0.9996111391910976	99.7704993757985
14	0.315056731285798	GOTERM_BP_ALL	GO:0007389:pattern specification process	4	4.123711340206185	0.30169641792050156	84504,5015,7476,50964	75	436	16792	2.054067278287462	1.0	0.9996056672426865	99.78380453574206
5	0.492435632287577	GOTERM_BP_ALL	GO:0043436:oxoacid metabolic process	6	6.185567010309279	0.3035901628292933	8836,4200,29968,5194,4843,7407	75	831	16792	1.6165583634175693	1.0	0.9995934669060466	99.79360836955044
7	0.418999310081541	GOTERM_BP_ALL	GO:0022008:neurogenesis	9	9.278350515463918	0.3048119243716944	161357,84504,5015,6279,5194,10479,7476,7408,84623	75	1447	16792	1.3925639253628197	1.0	0.9995725112810999	99.79970958117954
7	0.418999310081541	GOTERM_BP_ALL	GO:0000902:cell morphogenesis	8	8.24742268041237	0.30481649801291694	5015,25932,10479,7476,160762,55171,7408,84623	75	1240	16792	1.44447311827957	1.0	0.9995340937446833	99.79973209855903
3	0.525372090838589	GOTERM_BP_ALL	GO:0044089:positive regulation of cellular component biogenesis	4	4.123711340206185	0.307742648750748	7341,7476,57600,7408	75	441	16792	2.0307785336356767	1.0	0.9995358239600934	99.81366002438581
13	0.315505960028715	GOTERM_BP_ALL	GO:0006954:inflammatory response	5	5.154639175257731	0.3086744297789822	246778,6279,4843,5473,4210	75	637	16792	1.7574045002616432	1.0	0.9995092727463913	99.81790013346038
4	0.494289714176255	GOTERM_BP_ALL	GO:0009966:regulation of signal transduction	15	15.463917525773196	0.31062861948324405	26525,6279,26230,3651,7476,81848,50964,399473,26268,5015,10479,7341,83999,139285,83990	75	2728	16792	1.2310850439882697	1.0	0.9994972876207324	99.8264995112569
13	0.315505960028715	GOTERM_BP_ALL	GO:0009966:regulation of signal transduction	15	15.463917525773196	0.31062861948324405	26525,6279,26230,3651,7476,81848,50964,399473,26268,5015,10479,7341,83999,139285,83990	75	2728	16792	1.2310850439882697	1.0	0.9994972876207324	99.8264995112569
7	0.418999310081541	GOTERM_BP_ALL	GO:0061564:axon development	4	4.123711340206185	0.31258393134699314	5015,10479,7476,7408	75	445	16792	2.0125243445692886	1.0	0.9994853746329858	99.83472010716254
2	0.55137475273762	GOTERM_BP_ALL	GO:0006412:translation	5	5.154639175257731	0.3126796595437538	84275,64969,51263,7407,9669	75	641	16792	1.7464378575143007	1.0	0.9994442262319972	99.83511300047742
14	0.315056731285798	GOTERM_MF_ALL	GO:0003723:RNA binding	10	10.309278350515463	0.3135627446634836	64969,23210,5937,7341,55505,7019,54039,51118,9669,4904	76	1656	16881	1.3412948131197557	1.0	0.9998381399647184	99.41503736758234
13	0.315505960028715	GOTERM_BP_ALL	GO:1901700:response to oxygen-containing compound	9	9.278350515463918	0.3174741043922743	84275,8836,6279,3651,4843,5473,1395,7476,768	75	1466	16792	1.3745156889495225	1.0	0.999476798343871	99.85370338676098
6	0.455138495164892	GOTERM_CC_ALL	GO:0031982:vesicle	20	20.618556701030926	0.3222693896911786	7280,6279,29968,25932,26230,388697,7476,51617,7408,1073,8836,10479,5473,4860,54039,4210,9515,1622,4904,29943	83	3754	18224	1.1697723231765633	1.0	0.9952040488007383	99.45030087321048
10	0.367846497570543	GOTERM_CC_ALL	GO:0031982:vesicle	20	20.618556701030926	0.3222693896911786	7280,6279,29968,25932,26230,388697,7476,51617,7408,1073,8836,10479,5473,4860,54039,4210,9515,1622,4904,29943	83	3754	18224	1.1697723231765633	1.0	0.9952040488007383	99.45030087321048
8	0.405682358216352	GOTERM_MF_ALL	GO:0008092:cytoskeletal protein binding	6	6.185567010309279	0.322738278392844	6279,1068,55171,4210,7408,1073	76	846	16881	1.5753079507278833	1.0	0.9997915727333726	99.51329619126719
15	0.293953390238421	GOTERM_BP_ALL	GO:0070486:leukocyte aggregation	4	4.123711340206185	0.32348635318807994	246778,23210,6279,4860	75	454	16792	1.9726284875183555	1.0	0.9995243691591493	99.87423264612927
14	0.315056731285798	GOTERM_BP_ALL	GO:0044271:cellular nitrogen compound biosynthetic process	25	25.773195876288657	0.3270752051767539	84275,7476,9669,768,64969,5015,55505,7019,4860,6473,4904,23210,29968,6279,4843,3651,7407,50964,79190,84504,51263,7341,57600,54039,83990	75	4947	16792	1.131460144195135	1.0	0.9995361124972506	99.88516046638745
13	0.315505960028715	GOTERM_BP_ALL	GO:0033993:response to lipid	6	6.185567010309279	0.3289441759948774	6279,3651,4843,5473,7476,768	75	860	16792	1.5620465116279072	1.0	0.9995247567898256	99.8904910176914
13	0.315505960028715	GOTERM_BP_ALL	GO:0048583:regulation of response to stimulus	19	19.587628865979383	0.3302489415255266	26525,6279,4843,26230,3651,7476,81848,50964,399473,246778,26268,5015,10479,7341,5473,83999,139285,4210,83990	75	3636	16792	1.16995966263293	1.0	0.9995055804556098	99.8940733410209
14	0.315056731285798	GOTERM_BP_ALL	GO:0048583:regulation of response to stimulus	19	19.587628865979383	0.3302489415255266	26525,6279,4843,26230,3651,7476,81848,50964,399473,246778,26268,5015,10479,7341,5473,83999,139285,4210,83990	75	3636	16792	1.16995966263293	1.0	0.9995055804556098	99.8940733410209
19	0.207191789120228	GOTERM_BP_ALL	GO:0048583:regulation of response to stimulus	19	19.587628865979383	0.3302489415255266	26525,6279,4843,26230,3651,7476,81848,50964,399473,246778,26268,5015,10479,7341,5473,83999,139285,4210,83990	75	3636	16792	1.16995966263293	1.0	0.9995055804556098	99.8940733410209
2	0.55137475273762	GOTERM_BP_ALL	GO:0043043:peptide biosynthetic process	5	5.154639175257731	0.33882836079967393	84275,64969,51263,7407,9669	75	667	16792	1.6783608195902049	1.0	0.9995816387482273	99.91501940928235
5	0.492435632287577	GOTERM_BP_ALL	GO:0009117:nucleotide metabolic process	5	5.154639175257731	0.33882836079967393	84275,4200,4843,4860,7388	75	667	16792	1.6783608195902049	1.0	0.9995816387482273	99.91501940928235
4	0.494289714176255	GOTERM_BP_ALL	GO:0016055:Wnt signaling pathway	4	4.123711340206185	0.34045419921488906	83999,7476,139285,50964	75	468	16792	1.9136182336182337	1.0	0.9995687129144503	99.91852074688079
4	0.494289714176255	GOTERM_BP_ALL	GO:0198738:cell-cell signaling by wnt	4	4.123711340206185	0.34166587242964885	83999,7476,139285,50964	75	469	16792	1.90953802416489	1.0	0.999550515108926	99.9210413353543
5	0.492435632287577	GOTERM_BP_ALL	GO:0006753:nucleoside phosphate metabolic process	5	5.154639175257731	0.3469015780187171	84275,4200,4843,4860,7388	75	675	16792	1.6584691358024692	1.0	0.999581610259446	99.93111271027293
14	0.315056731285798	GOTERM_MF_ALL	GO:0043565:sequence-specific DNA binding	7	7.216494845360824	0.3473372941837287	84504,5015,3651,7019,6473,4904,79190	76	1080	16881	1.439656432748538	1.0	0.9998390945809851	99.70643994177536
13	0.315505960028715	GOTERM_BP_ALL	GO:0065007:biological regulation	54	55.670103092783506	0.3478862462824375	84275,10954,1395,81442,26268,55505,4860,7019,4210,390058,26525,23210,283820,25932,3651,4843,51617,7407,81491,81848,7408,3613,50964,79190,7404,246778,84504,10479,7341,54039,221044,7476,81706,9669,768,1073,138883,5015,57099,139285,6473,4904,4200,6279,26230,388697,55171,51118,399473,83999,5473,57600,9515,83990	75	11548	16792	1.046955316937998	1.0	0.9995615648757247	99.9328662348724
14	0.315056731285798	GOTERM_BP_ALL	GO:0065007:biological regulation	54	55.670103092783506	0.3478862462824375	84275,10954,1395,81442,26268,55505,4860,7019,4210,390058,26525,23210,283820,25932,3651,4843,51617,7407,81491,81848,7408,3613,50964,79190,7404,246778,84504,10479,7341,54039,221044,7476,81706,9669,768,1073,138883,5015,57099,139285,6473,4904,4200,6279,26230,388697,55171,51118,399473,83999,5473,57600,9515,83990	75	11548	16792	1.046955316937998	1.0	0.9995615648757247	99.9328662348724
13	0.315505960028715	GOTERM_BP_ALL	GO:0031347:regulation of defense response	5	5.154639175257731	0.3479112652508223	246778,6279,4843,7341,4210	75	676	16792	1.6560157790927021	1.0	0.999528711363369	99.93291023702136
7	0.418999310081541	GOTERM_CC_ALL	GO:0030425:dendrite	4	4.123711340206185	0.34987320891393625	10479,7341,25843,84623	83	466	18224	1.8846889704741714	1.0	0.9964958453451965	99.68482103440638
14	0.315056731285798	GOTERM_BP_ALL	GO:0034645:cellular macromolecule biosynthetic process	25	25.773195876288657	0.35414113793904234	84275,7476,9669,768,64969,5015,55505,7019,6473,1622,4904,23210,6279,3651,1463,7407,50964,79190,84504,5937,51263,7341,57600,54039,83990	75	5012	16792	1.1167863793562118	1.0	0.9995730407635938	99.94306094567297
13	0.315505960028715	GOTERM_BP_ALL	GO:0051046:regulation of secretion	5	5.154639175257731	0.3549813695306888	26525,6279,3651,4843,9515	75	683	16792	1.6390434358223525	1.0	0.9995516207039997	99.94431366367029
10	0.367846497570543	GOTERM_CC_ALL	GO:0031410:cytoplasmic vesicle	8	8.24742268041237	0.3564900655820311	8836,25932,10479,5473,7476,51617,4210,9515	83	1284	18224	1.368014112524866	1.0	0.9961006971271763	99.72512974662074
7	0.418999310081541	GOTERM_BP_ALL	GO:0032501:multicellular organismal process	34	35.051546391752574	0.35671769217186333	221044,7476,81442,1073,138883,5015,4860,6473,139285,4210,390058,4904,9507,161357,26525,23210,6279,25932,3651,4843,5194,388697,1463,7408,81848,51118,84623,50964,399473,246778,84504,10479,7341,160762	75	7027	16792	1.0833034486030073	1.0	0.9995408344626199	99.9468206303091
10	0.367846497570543	GOTERM_CC_ALL	GO:0097708:intracellular vesicle	8	8.24742268041237	0.3579838287575067	8836,25932,10479,5473,7476,51617,4210,9515	83	1286	18224	1.3658865633607524	1.0	0.9952667953216312	99.73354312327693
7	0.418999310081541	GOTERM_BP_ALL	GO:0007399:nervous system development	12	12.371134020618557	0.3581991483115301	161357,84504,5015,6279,3651,5194,10479,1463,7476,7408,51118,84623	75	2170	16792	1.2381198156682027	1.0	0.9995268175517684	99.94887521507687
7	0.418999310081541	GOTERM_BP_ALL	GO:0040011:locomotion	9	9.278350515463918	0.3608736361095589	5015,6279,25932,5194,5473,7476,55171,7408,84623	75	1530	16792	1.317019607843137	1.0	0.9994945786115077	99.95239645186625
14	0.315056731285798	GOTERM_MF_ALL	GO:0005515:protein binding	51	52.57731958762887	0.36347774054743853	10954,1395,9074,26268,55505,7019,4210,1622,9507,26525,7280,3619,23210,283820,25932,3651,337879,4843,51617,7407,81848,7408,3613,50964,246778,5937,7341,7388,7476,337963,9669,1073,5015,57099,1068,25843,139285,6473,116225,4904,6279,5194,55171,84623,51118,83999,5473,57600,9515,83990,64795	76	10806	16881	1.0483101493322422	1.0	0.9998389121257434	99.79150970470305
3	0.525372090838589	GOTERM_BP_ALL	GO:0022607:cellular component assembly	14	14.432989690721648	0.36617220925573435	84275,7476,51617,7408,84623,50964,1073,5015,7341,160762,7019,139285,57600,4210	75	2618	16792	1.1972905525846702	1.0	0.9994973584541093	99.95870911338348
7	0.418999310081541	GOTERM_BP_ALL	GO:0022607:cellular component assembly	14	14.432989690721648	0.36617220925573435	84275,7476,51617,7408,84623,50964,1073,5015,7341,160762,7019,139285,57600,4210	75	2618	16792	1.1972905525846702	1.0	0.9994973584541093	99.95870911338348
7	0.418999310081541	GOTERM_BP_ALL	GO:0048468:cell development	11	11.34020618556701	0.36648579162097306	84504,5015,23210,6279,25932,10479,7476,160762,7408,84623,1073	75	1968	16792	1.2514363143631435	1.0	0.999467408602562	99.9590568318915
13	0.315505960028715	GOTERM_BP_ALL	GO:0071310:cellular response to organic substance	12	12.371134020618557	0.36755376655431865	84275,26525,5015,3651,10479,4843,7341,5473,1395,7476,10954,50964	75	2186	16792	1.2290576395242452	1.0	0.9994471347694658	99.96022049523302
15	0.293953390238421	GOTERM_BP_ALL	GO:0007159:leukocyte cell-cell adhesion	4	4.123711340206185	0.3682767586259996	246778,23210,6279,4860	75	491	16792	1.82397827562797	1.0	0.999421374702694	99.9609905132288
14	0.315056731285798	GOTERM_MF_ALL	GO:0000976:transcription regulatory region sequence-specific DNA binding	5	5.154639175257731	0.369783040854628	84504,5015,3651,7019,4904	76	692	16881	1.604901886218436	1.0	0.9997874296804953	99.81802803339713
7	0.418999310081541	GOTERM_BP_ALL	GO:0044707:single-multicellular organism process	29	29.896907216494846	0.3709059460794376	221044,7476,1073,5015,4860,6473,139285,4210,4904,9507,161357,26525,23210,6279,25932,3651,4843,5194,388697,1463,7408,81848,51118,84623,50964,399473,246778,84504,10479	75	5943	16792	1.0925301475124796	1.0	0.999423651080232	99.96367404327944
13	0.315505960028715	GOTERM_BP_ALL	GO:0098542:defense response to other organism	4	4.123711340206185	0.3718951978406926	26525,6279,4843,5473	75	494	16792	1.8129014844804319	1.0	0.9994015885888807	99.96463797002647
7	0.418999310081541	GOTERM_BP_ALL	GO:0048667:cell morphogenesis involved in neuron differentiation	4	4.123711340206185	0.37430564454437754	5015,10479,7476,7408	75	496	16792	1.8055913978494624	1.0	0.9994009923037689	99.96688685831631
8	0.405682358216352	GOTERM_CC_ALL	GO:0015630:microtubule cytoskeleton	7	7.216494845360824	0.3747991823969819	7280,3619,1068,25932,57600,55171,4210	83	1100	18224	1.3972398685651697	1.0	0.9957274370351837	99.81317157990523
13	0.315505960028715	GOTERM_BP_ALL	GO:0006955:immune response	9	9.278350515463918	0.3752965394521679	26525,246778,26268,6279,4843,7341,5473,4860,4210	75	1551	16792	1.2991876208897484	1.0	0.9993787556301257	99.96777169386785
6	0.455138495164892	GOTERM_CC_ALL	GO:0070062:extracellular exosome	15	15.463917525773196	0.38458653212988725	7280,6279,29968,25932,26230,388697,7476,7408,1073,8836,4860,54039,1622,4904,29943	83	2811	18224	1.1716449576320223	1.0	0.9956167745435597	99.84872069900057
7	0.418999310081541	GOTERM_BP_ALL	GO:0048699:generation of neurons	8	8.24742268041237	0.3902320099186314	161357,84504,5015,5194,10479,7476,7408,84623	75	1357	16792	1.319931220830263	1.0	0.9995471398783726	99.97868710312844
9	0.389759103953935	GOTERM_CC_ALL	GO:0005743:mitochondrial inner membrane	4	4.123711340206185	0.3904338488471073	84275,64969,51263,7388	83	499	18224	1.7600502209237754	1.0	0.9951993921165354	99.86685703109237
8	0.405682358216352	GOTERM_CC_ALL	GO:0099513:polymeric cytoskeletal fiber	5	5.154639175257731	0.39106339259990885	7280,3619,337879,4210,337963	83	704	18224	1.5594194961664842	1.0	0.9942907606993112	99.86868468587706
8	0.405682358216352	GOTERM_CC_ALL	GO:0099512:supramolecular fiber	5	5.154639175257731	0.39106339259990885	7280,3619,337879,4210,337963	83	704	18224	1.5594194961664842	1.0	0.9942907606993112	99.86868468587706
6	0.455138495164892	GOTERM_CC_ALL	GO:1903561:extracellular vesicle	15	15.463917525773196	0.3920806081128968	7280,6279,29968,25932,26230,388697,7476,7408,1073,8836,4860,54039,1622,4904,29943	83	2825	18224	1.1658385755411025	1.0	0.9933311691217931	99.87158881893534
6	0.455138495164892	GOTERM_CC_ALL	GO:0043230:extracellular organelle	15	15.463917525773196	0.3926166829049507	7280,6279,29968,25932,26230,388697,7476,7408,1073,8836,4860,54039,1622,4904,29943	83	2826	18224	1.1654260353515975	1.0	0.992228423203071	99.87309528112891
13	0.315505960028715	GOTERM_BP_ALL	GO:0032101:regulation of response to external stimulus	5	5.154639175257731	0.3933442697132743	246778,6279,4843,5473,4210	75	721	16792	1.5526583448913545	1.0	0.9995545069429913	99.980471678323
12	0.34962419195158	GOTERM_CC_ALL	GO:0016021:integral component of membrane	29	29.896907216494846	0.3942525934252	84275,64711,401944,1395,81442,81706,768,9074,644444,138883,729059,83650,390058,9507,161357,25932,283820,5194,1463,51617,81491,84623,7404,10479,7341,83999,221223,7388,9515	83	5872	18224	1.084370178260727	1.0	0.9911818673013085	99.8775919824247
7	0.418999310081541	GOTERM_BP_ALL	GO:0048646:anatomical structure formation involved in morphogenesis	7	7.216494845360824	0.39710963986158887	5015,23210,25932,7476,160762,7408,1073	75	1151	16792	1.3616449464234	1.0	0.9995690206017417	99.98244275281786
13	0.315505960028715	GOTERM_BP_ALL	GO:0071705:nitrogen compound transport	5	5.154639175257731	0.39737187794155193	84275,6279,3651,4843,9515	75	725	16792	1.5440919540229885	1.0	0.999544476904893	99.98257280442655
14	0.315056731285798	GOTERM_MF_ALL	GO:0008134:transcription factor binding	4	4.123711340206185	0.39851579955664934	3651,7341,7019,50964	76	512	16881	1.735300164473684	1.0	0.9998559539025746	99.90382355889437
5	0.492435632287577	GOTERM_BP_ALL	GO:0055086:nucleobase-containing small molecule metabolic process	5	5.154639175257731	0.40039028289658973	84275,4200,4843,4860,7388	75	728	16792	1.5377289377289378	1.0	0.99952299346581	99.98400587042902
14	0.315056731285798	GOTERM_MF_ALL	GO:1990837:sequence-specific double-stranded DNA binding	5	5.154639175257731	0.4033161368614554	84504,5015,3651,7019,4904	76	725	16881	1.5318511796733212	1.0	0.9998077959356428	99.91379847162389
2	0.55137475273762	GOTERM_BP_ALL	GO:0043604:amide biosynthetic process	5	5.154639175257731	0.40842841190449275	84275,64969,51263,7407,9669	75	736	16792	1.5210144927536233	1.0	0.9995855094198234	99.98730025664514
4	0.494289714176255	GOTERM_BP_ALL	GO:1905114:cell surface receptor signaling pathway involved in cell-cell signaling	4	4.123711340206185	0.41141896097655584	83999,7476,139285,50964	75	527	16792	1.6993801391524352	1.0	0.9995913663554169	99.98835388696975
9	0.389759103953935	GOTERM_CC_ALL	GO:0031090:organelle membrane	14	14.432989690721648	0.4120850458530782	84275,25932,64711,5194,51617,7476,64969,51263,10479,7341,25843,7388,83990,4904	83	2646	18224	1.161726270160005	1.0	0.9922575534553233	99.91792299885532
13	0.315505960028715	GOTERM_CC_ALL	GO:0031090:organelle membrane	14	14.432989690721648	0.4120850458530782	84275,25932,64711,5194,51617,7476,64969,51263,10479,7341,25843,7388,83990,4904	83	2646	18224	1.161726270160005	1.0	0.9922575534553233	99.91792299885532
18	0.222762878652588	GOTERM_CC_ALL	GO:0031090:organelle membrane	14	14.432989690721648	0.4120850458530782	84275,25932,64711,5194,51617,7476,64969,51263,10479,7341,25843,7388,83990,4904	83	2646	18224	1.161726270160005	1.0	0.9922575534553233	99.91792299885532
9	0.389759103953935	GOTERM_CC_ALL	GO:0031967:organelle envelope	7	7.216494845360824	0.4148076850361021	84275,64969,51263,7341,7388,83990,4904	83	1149	18224	1.3376534860066898	1.0	0.991428355305025	99.92286423935141
13	0.315505960028715	GOTERM_BP_ALL	GO:0032880:regulation of protein localization	6	6.185567010309279	0.41924276076163003	26525,3651,4843,7341,7476,9515	75	962	16792	1.3964241164241165	1.0	0.9996431331543173	99.99073458238048
14	0.315056731285798	GOTERM_BP_ALL	GO:0000122:negative regulation of transcription from RNA polymerase II promoter	5	5.154639175257731	0.42045039546052265	84504,3651,57600,54039,4904	75	748	16792	1.4966131907308378	1.0	0.9996321098714746	99.99105838264403
13	0.315505960028715	GOTERM_BP_ALL	GO:0018193:peptidyl-amino acid modification	7	7.216494845360824	0.42438427011068497	3619,23210,6279,4843,7341,57600,29943	75	1185	16792	1.3225766526019693	1.0	0.9996458549893689	99.99204084424798
7	0.418999310081541	GOTERM_BP_ALL	GO:0000904:cell morphogenesis involved in differentiation	5	5.154639175257731	0.42544507787910946	5015,25932,10479,7476,7408	75	753	16792	1.4866755201416555	1.0	0.9996338248937412	99.992287826242
7	0.418999310081541	GOTERM_BP_ALL	GO:0048731:system development	21	21.649484536082475	0.42912464314756904	161357,23210,6279,25932,3651,5194,388697,1463,7476,7408,51118,84623,1073,246778,84504,5015,10479,4860,6473,139285,9507	75	4291	16792	1.0957259380097881	1.0	0.9996453577633543	99.99308975094087
13	0.315505960028715	GOTERM_BP_ALL	GO:0009605:response to external stimulus	11	11.34020618556701	0.4314579604478913	26525,246778,5015,6279,3651,4843,5473,4210,7408,83990,50964	75	2073	16792	1.1880495256472101	1.0	0.9996449193528563	99.99355686874213
13	0.315505960028715	GOTERM_BP_ALL	GO:0009617:response to bacterium	4	4.123711340206185	0.43151132617272736	246778,6279,4843,5473	75	544	16792	1.6462745098039215	1.0	0.9996240561266211	99.99356719611322
5	0.492435632287577	GOTERM_BP_ALL	GO:0006163:purine nucleotide metabolic process	4	4.123711340206185	0.43503360279784453	84275,4843,4860,7388	75	547	16792	1.6372455819622183	1.0	0.999634651209923	99.9942154010309
12	0.34962419195158	GOTERM_CC_ALL	GO:0031224:intrinsic component of membrane	29	29.896907216494846	0.43972390775215486	84275,64711,401944,1395,81442,81706,768,9074,644444,138883,729059,83650,390058,9507,161357,25932,283820,5194,1463,51617,81491,84623,7404,10479,7341,83999,221223,7388,9515	83	5981	18224	1.0646082071136915	1.0	0.9932536406543127	99.95689920555375
7	0.418999310081541	GOTERM_CC_ALL	GO:0043005:neuron projection	6	6.185567010309279	0.44047778555590567	5015,26230,10479,7341,25843,84623	83	966	18224	1.3637656214921798	1.0	0.992335785807787	99.95766854111014
7	0.418999310081541	GOTERM_BP_ALL	GO:0006935:chemotaxis	4	4.123711340206185	0.4408871421628434	5015,6279,5473,7408	75	552	16792	1.6224154589371984	1.0	0.9996647465342822	99.9951585372237
7	0.418999310081541	GOTERM_BP_ALL	GO:0042330:taxis	4	4.123711340206185	0.44205524436574883	5015,6279,5473,7408	75	553	16792	1.6194816154309826	1.0	0.999654886627764	99.99532851617285
2	0.55137475273762	GOTERM_BP_ALL	GO:0043603:cellular amide metabolic process	6	6.185567010309279	0.44740631693380684	84275,64969,25932,51263,7407,9669	75	994	16792	1.3514688128772636	1.0	0.9996794319419241	99.99603784156018
14	0.315056731285798	GOTERM_BP_ALL	GO:0006259:DNA metabolic process	6	6.185567010309279	0.44828208835888933	84275,5937,7341,55505,7019,83990	75	995	16792	1.350110552763819	1.0	0.9996677815856247	99.99614379363142
14	0.315056731285798	GOTERM_BP_ALL	GO:0009889:regulation of biosynthetic process	21	21.649484536082475	0.45152574400291823	84275,23210,6279,3651,4843,7476,7407,9669,50964,768,79190,246778,84504,5015,7341,7019,57600,6473,54039,83990,4904	75	4339	16792	1.083604517169855	1.0	0.9996751566018732	99.99651343540394
7	0.418999310081541	GOTERM_BP_ALL	GO:0030855:epithelial cell differentiation	4	4.123711340206185	0.4536863619755896	25932,3651,388697,7476	75	563	16792	1.5907164002368266	1.0	0.9996739353152677	99.99674085731786
3	0.525372090838589	GOTERM_BP_ALL	GO:0034622:cellular macromolecular complex assembly	6	6.185567010309279	0.4561498289171118	84275,7019,160762,51617,4210,7408	75	1004	16792	1.33800796812749	1.0	0.9996751874011226	99.9969830978577
7	0.418999310081541	GOTERM_BP_ALL	GO:0030182:neuron differentiation	7	7.216494845360824	0.4570941915559484	161357,84504,5015,10479,7476,7408,84623	75	1226	16792	1.2783469276780859	1.0	0.9996644126842038	99.99707138259619
9	0.389759103953935	GOTERM_CC_ALL	GO:0019866:organelle inner membrane	4	4.123711340206185	0.46007961108084944	84275,64969,51263,7388	83	557	18224	1.5767774869676192	1.0	0.9925402249276389	99.97372804840599
6	0.455138495164892	GOTERM_CC_ALL	GO:0031988:membrane-bounded vesicle	18	18.556701030927837	0.4611004609223873	7280,6279,29968,25932,26230,388697,7476,51617,7408,1073,8836,5473,4860,54039,9515,1622,4904,29943	83	3611	18224	1.0944870592867177	1.0	0.9916649799690236	99.97438478955289
10	0.367846497570543	GOTERM_CC_ALL	GO:0031988:membrane-bounded vesicle	18	18.556701030927837	0.4611004609223873	7280,6279,29968,25932,26230,388697,7476,51617,7408,1073,8836,5473,4860,54039,9515,1622,4904,29943	83	3611	18224	1.0944870592867177	1.0	0.9916649799690236	99.97438478955289
9	0.389759103953935	GOTERM_CC_ALL	GO:0044429:mitochondrial part	6	6.185567010309279	0.4618368155171953	84275,64969,4200,51263,7019,7388	83	990	18224	1.330704636728733	1.0	0.9907017636060453	99.97484904053671
7	0.418999310081541	GOTERM_BP_ALL	GO:0048598:embryonic morphogenesis	4	4.123711340206185	0.462922732534774	5015,3651,7476,7408	75	571	16792	1.5684296555750146	1.0	0.9996919445083632	99.99756469446822
13	0.315505960028715	GOTERM_BP_ALL	GO:0051241:negative regulation of multicellular organismal process	6	6.185567010309279	0.46746525901944036	26525,84504,221044,7476,4210,50964	75	1017	16792	1.3209046214355948	1.0	0.9997083498328067	99.99789372777008
5	0.492435632287577	GOTERM_BP_ALL	GO:0072521:purine-containing compound metabolic process	4	4.123711340206185	0.4675168887102499	84275,4843,4860,7388	75	575	16792	1.5575188405797102	1.0	0.9996922429473554	99.99789721474059
14	0.315056731285798	GOTERM_MF_ALL	GO:0003700:transcription factor activity, sequence-specific DNA binding	7	7.216494845360824	0.4689791743501163	84504,5015,3651,7019,6473,54039,4904	76	1231	16881	1.2630616956689042	1.0	0.9999551497802031	99.98247687206177
14	0.315056731285798	GOTERM_MF_ALL	GO:0001071:nucleic acid binding transcription factor activity	7	7.216494845360824	0.4697751297610707	84504,5015,3651,7019,6473,54039,4904	76	1232	16881	1.2620364832535884	1.0	0.9999322418672013	99.98283240919872
13	0.315505960028715	GOTERM_BP_ALL	GO:0001817:regulation of cytokine production	4	4.123711340206185	0.4698077779149338	26525,246778,4843,4210	75	577	16792	1.5521201617562104	1.0	0.9996924524137426	99.99804657965096
16	0.252371881043123	GOTERM_BP_ALL	GO:0006511:ubiquitin-dependent protein catabolic process	4	4.123711340206185	0.4698077779149338	26268,7341,139285,64795	75	577	16792	1.5521201617562104	1.0	0.9996924524137426	99.99804657965096
7	0.418999310081541	GOTERM_BP_ALL	GO:0051270:regulation of cellular component movement	5	5.154639175257731	0.4737883112521244	25932,7341,5473,7476,55171	75	802	16792	1.395843724023275	1.0	0.9997049525849251	99.99828262461953
15	0.293953390238421	GOTERM_BP_ALL	GO:0007155:cell adhesion	9	9.278350515463918	0.47740417674066216	246778,4200,23210,6279,1463,4860,7408,84623,9074	75	1699	16792	1.186015303119482	1.0	0.9997144974469884	99.99847352126264
16	0.252371881043123	GOTERM_BP_ALL	GO:0019941:modification-dependent protein catabolic process	4	4.123711340206185	0.4789289089988824	26268,7341,139285,64795	75	585	16792	1.530894586894587	1.0	0.9997095477401369	99.99854787041774
15	0.293953390238421	GOTERM_BP_ALL	GO:0022610:biological adhesion	9	9.278350515463918	0.481505707187033	246778,4200,23210,6279,1463,4860,7408,84623,9074	75	1705	16792	1.181841642228739	1.0	0.999711948989278	99.99866582617013
14	0.315056731285798	GOTERM_BP_ALL	GO:0051171:regulation of nitrogen compound metabolic process	21	21.649484536082475	0.4819208760084483	84275,4200,23210,6279,3651,4843,7476,7407,9669,50964,768,79190,84504,5015,7341,7019,57600,6473,54039,83990,4904	75	4404	16792	1.0676112624886467	1.0	0.9996992746765468	99.99868396539875
14	0.315056731285798	GOTERM_BP_ALL	GO:0010467:gene expression	25	25.773195876288657	0.48218957375506155	84275,7476,9669,768,64969,5015,55505,7019,6473,4904,23210,6279,4843,3651,7407,51118,50964,79190,84504,5937,51263,7341,57600,54039,83990	75	5306	16792	1.0549063952757884	1.0	0.9996851300808369	99.99869558109043
16	0.252371881043123	GOTERM_BP_ALL	GO:0030163:protein catabolic process	5	5.154639175257731	0.48252150298437946	26268,4843,7341,139285,64795	75	811	16792	1.3803534730785039	1.0	0.9996710051814288	99.99870979699695
20	0.129075179133697	GOTERM_BP_ALL	GO:0007186:G-protein coupled receptor signaling pathway	7	7.216494845360824	0.4847181693864227	5473,1395,51617,81491,81442,390058,138883	75	1261	16792	1.2428654507005024	1.0	0.9996711284478691	99.99880026267195
14	0.315056731285798	GOTERM_BP_ALL	GO:0018130:heterocycle biosynthetic process	21	21.649484536082475	0.4851919581712951	84275,23210,6279,29968,3651,4843,7476,50964,768,79190,84504,5015,7341,55505,4860,7019,57600,6473,54039,83990,4904	75	4411	16792	1.0659170256177737	1.0	0.9996578088446448	99.99881897542082
16	0.252371881043123	GOTERM_BP_ALL	GO:0043632:modification-dependent macromolecule catabolic process	4	4.123711340206185	0.4879798490084468	26268,7341,139285,64795	75	593	16792	1.5102417088251827	1.0	0.9996627902758451	99.99892363867737
7	0.418999310081541	GOTERM_BP_ALL	GO:0031175:neuron projection development	5	5.154639175257731	0.4883140563252571	5015,10479,7476,7408,84623	75	817	16792	1.370216238270094	1.0	0.9996482491674937	99.99893558210364
13	0.315505960028715	GOTERM_BP_ALL	GO:0007165:signal transduction	27	27.835051546391753	0.4899986911786928	84275,7476,1395,10954,81442,138883,26268,5015,139285,390058,26525,23210,6279,3651,4843,26230,51617,81491,81848,3613,50964,10479,7341,5473,83999,57600,83990	75	5775	16792	1.046774025974026	1.0	0.9996445370904391	99.99899390931225
14	0.315056731285798	GOTERM_BP_ALL	GO:0019438:aromatic compound biosynthetic process	21	21.649484536082475	0.4912633629586665	84275,23210,6279,29968,3651,4843,7476,50964,768,79190,84504,5015,7341,55505,4860,7019,57600,6473,54039,83990,4904	75	4424	16792	1.0627848101265824	1.0	0.9996373848911333	99.99903570415827
14	0.315056731285798	GOTERM_CC_ALL	GO:0044424:intracellular part	64	65.97938144329896	0.4949031565370636	84275,10954,8836,26268,55505,4860,7019,4210,1622,7280,3619,23210,283820,25932,4843,337879,3651,51617,7407,81848,7408,50964,3613,79190,7404,84504,5937,10479,51263,7341,160762,54039,7388,29943,221044,64711,7476,337963,81706,9669,768,1073,64969,5015,1068,25843,139285,6473,116225,4904,4200,29968,6279,5194,26230,1463,388697,55171,51118,5473,57600,9515,83990,64795	83	13860	18224	1.013870199412368	1.0	0.9934671736651056	99.9892310580896
13	0.315505960028715	GOTERM_BP_ALL	GO:0048878:chemical homeostasis	6	6.185567010309279	0.4950267779593389	6279,25932,3651,10479,388697,9515	75	1049	16792	1.280610104861773	1.0	0.9996508715494334	99.99915061724448
8	0.405682358216352	GOTERM_CC_ALL	GO:0043229:intracellular organelle	56	57.73195876288659	0.4995069997206324	84275,10954,8836,55505,4860,7019,4210,1622,7280,3619,23210,283820,25932,337879,3651,4843,51617,7407,81848,7408,50964,79190,7404,84504,5937,10479,51263,7341,160762,54039,7388,64711,7476,337963,9669,768,1073,64969,5015,1068,25843,139285,6473,4904,4200,6279,5194,388697,1463,55171,51118,5473,57600,9515,83990,64795	83	12099	18224	1.016258438166253	1.0	0.993105091082472	99.9904724950992
14	0.315056731285798	GOTERM_CC_ALL	GO:0043229:intracellular organelle	56	57.73195876288659	0.4995069997206324	84275,10954,8836,55505,4860,7019,4210,1622,7280,3619,23210,283820,25932,337879,3651,4843,51617,7407,81848,7408,50964,79190,7404,84504,5937,10479,51263,7341,160762,54039,7388,64711,7476,337963,9669,768,1073,64969,5015,1068,25843,139285,6473,4904,4200,6279,5194,388697,1463,55171,51118,5473,57600,9515,83990,64795	83	12099	18224	1.016258438166253	1.0	0.993105091082472	99.9904724950992
13	0.315505960028715	GOTERM_BP_ALL	GO:0051707:response to other organism	5	5.154639175257731	0.49982413359351874	26525,246778,6279,4843,5473	75	829	16792	1.3503819863289104	1.0	0.9996718583153696	99.9992784634695
13	0.315505960028715	GOTERM_BP_ALL	GO:0043207:response to external biotic stimulus	5	5.154639175257731	0.49982413359351874	26525,246778,6279,4843,5473	75	829	16792	1.3503819863289104	1.0	0.9996718583153696	99.9992784634695
2	0.55137475273762	GOTERM_CC_ALL	GO:0005739:mitochondrion	9	9.278350515463918	0.5019008439912781	84275,64969,4200,25932,10479,51263,7019,7407,7388	83	1700	18224	1.1624096385542169	1.0	0.9925153503936492	99.99106434324881
9	0.389759103953935	GOTERM_CC_ALL	GO:0005739:mitochondrion	9	9.278350515463918	0.5019008439912781	84275,64969,4200,25932,10479,51263,7019,7407,7388	83	1700	18224	1.1624096385542169	1.0	0.9925153503936492	99.99106434324881
13	0.315505960028715	GOTERM_CC_ALL	GO:0005739:mitochondrion	9	9.278350515463918	0.5019008439912781	84275,64969,4200,25932,10479,51263,7019,7407,7388	83	1700	18224	1.1624096385542169	1.0	0.9925153503936492	99.99106434324881
13	0.315505960028715	GOTERM_BP_ALL	GO:0080134:regulation of response to stress	7	7.216494845360824	0.5034370194816482	246778,6279,3651,4843,7341,7476,4210	75	1285	16792	1.2196523994811934	1.0	0.9996830862878324	99.99936253712698
19	0.207191789120228	GOTERM_BP_ALL	GO:0010942:positive regulation of cell death	4	4.123711340206185	0.5036413463801777	6279,3651,26230,51118	75	607	16792	1.4754091158704008	1.0	0.9996688879837782	99.99936700488837
13	0.315505960028715	GOTERM_BP_ALL	GO:0023052:signaling	29	29.896907216494846	0.5042826519566305	84275,7476,1395,10954,81442,138883,26268,5015,139285,390058,26525,23210,6279,3651,4843,26230,51617,81491,81848,3613,50964,399473,10479,7341,5473,83999,57600,9515,83990	75	6260	16792	1.0372055378061769	1.0	0.9996576828329363	99.99938083681198
7	0.418999310081541	GOTERM_BP_ALL	GO:0060429:epithelium development	6	6.185567010309279	0.504390772990839	25932,3651,388697,7476,7408,768	75	1060	16792	1.2673207547169811	1.0	0.999641914906077	99.99938314058788
18	0.222762878652588	GOTERM_CC_ALL	GO:0005794:Golgi apparatus	8	8.24742268041237	0.5044139371546856	64711,1463,25843,7476,51617,81848,1622,50964	83	1482	18224	1.1852429962766045	1.0	0.991920057668982	99.99164893431511
13	0.315505960028715	GOTERM_BP_ALL	GO:0071363:cellular response to growth factor stimulus	4	4.123711340206185	0.5069668300116427	5015,10479,7476,50964	75	610	16792	1.468153005464481	1.0	0.9996460470919146	99.9994357010675
13	0.315505960028715	GOTERM_BP_ALL	GO:0006952:defense response	8	8.24742268041237	0.5083740814704744	26525,246778,26268,6279,4843,7341,5473,4210	75	1518	16792	1.1799385155906894	1.0	0.9996407647056554	99.99946260293433
13	0.315505960028715	GOTERM_BP_ALL	GO:0007154:cell communication	29	29.896907216494846	0.510654464161344	84275,7476,1395,10954,81442,138883,26268,5015,139285,390058,26525,23210,6279,3651,4843,26230,51617,81491,81848,3613,50964,399473,10479,7341,5473,83999,57600,9515,83990	75	6275	16792	1.0347261620185921	1.0	0.9996426449702696	99.99950364789332
14	0.315056731285798	GOTERM_BP_ALL	GO:0034641:cellular nitrogen compound metabolic process	30	30.927835051546392	0.5123093859172142	84275,7476,9669,768,64969,5015,55505,4860,7019,6473,4904,4200,23210,6279,25932,29968,3651,4843,7407,51118,50964,79190,84504,5937,51263,7341,57600,54039,7388,83990	75	6505	16792	1.0325595695618754	1.0	0.9996395072178753	99.99953156674562
8	0.405682358216352	GOTERM_CC_ALL	GO:0043233:organelle lumen	21	21.649484536082475	0.5218686425500308	3619,4200,23210,25932,3651,1463,7476,10954,51118,768,1073,7404,64969,51263,7341,5473,55505,7019,57600,83990,4904	83	4400	18224	1.0479299014238772	1.0	0.992930221044983	99.99483055398802
14	0.315056731285798	GOTERM_CC_ALL	GO:0043233:organelle lumen	21	21.649484536082475	0.5218686425500308	3619,4200,23210,25932,3651,1463,7476,10954,51118,768,1073,7404,64969,51263,7341,5473,55505,7019,57600,83990,4904	83	4400	18224	1.0479299014238772	1.0	0.992930221044983	99.99483055398802
13	0.315505960028715	GOTERM_BP_ALL	GO:0009725:response to hormone	5	5.154639175257731	0.5234562542245935	84275,8836,3651,1395,50964	75	854	16792	1.3108508977361435	1.0	0.9997071985477595	99.99968446702778
10	0.367846497570543	GOTERM_CC_ALL	GO:0044433:cytoplasmic vesicle part	4	4.123711340206185	0.5262739552020491	25932,5473,7476,51617	83	615	18224	1.4280732686844941	1.0	0.9925908917612817	99.99543258261878
13	0.315505960028715	GOTERM_BP_ALL	GO:1903530:regulation of secretion by cell	4	4.123711340206185	0.5288472588018591	26525,3651,4843,9515	75	630	16792	1.4215449735449737	1.0	0.9997290091307827	99.99974021965498
14	0.315056731285798	GOTERM_MF_ALL	GO:0044212:transcription regulatory region DNA binding	5	5.154639175257731	0.5289690781208863	84504,5015,3651,7019,4904	76	853	16881	1.3019837107422718	1.0	0.9999818357878628	99.9965945429834
14	0.315056731285798	GOTERM_BP_ALL	GO:0031326:regulation of cellular biosynthetic process	20	20.618556701030926	0.5317011618167777	23210,6279,3651,4843,7476,7407,9669,50964,768,79190,246778,84504,5015,7341,7019,57600,6473,54039,83990,4904	75	4284	16792	1.045253657018363	1.0	0.999734108324779	99.99976583925077
14	0.315056731285798	GOTERM_MF_ALL	GO:0000975:regulatory region DNA binding	5	5.154639175257731	0.5317780196779056	84504,5015,3651,7019,4904	76	856	16881	1.2974206837186424	1.0	0.9999741363972791	99.99686181488907
13	0.315505960028715	GOTERM_BP_ALL	GO:0055085:transmembrane transport	7	7.216494845360824	0.5318500929044339	84275,25932,5194,10479,7341,5473,7388	75	1322	16792	1.1855168935955624	1.0	0.9997223303379629	99.99976710861577
13	0.315505960028715	GOTERM_BP_ALL	GO:0042127:regulation of cell proliferation	8	8.24742268041237	0.5325883965853755	84275,246778,3651,4843,5473,7476,4860,83990	75	1552	16792	1.1540893470790379	1.0	0.9997140649437489	99.99977330621283
14	0.315056731285798	GOTERM_MF_ALL	GO:0001067:regulatory region nucleic acid binding	5	5.154639175257731	0.5327125995793562	84504,5015,3651,7019,4904	76	857	16881	1.2959067739360068	1.0	0.9999621984266556	99.99694633803999
13	0.315505960028715	GOTERM_BP_ALL	GO:0070848:response to growth factor	4	4.123711340206185	0.5331609882573565	5015,10479,7476,50964	75	634	16792	1.4125762355415352	1.0	0.9997045414012867	99.99977800549394
3	0.525372090838589	GOTERM_BP_ALL	GO:0048522:positive regulation of cellular process	22	22.68041237113402	0.5344307018655806	84275,6279,3651,26230,4843,7476,7408,51118,50964,1073,246778,84504,5015,7341,5473,7019,4860,57600,139285,4210,9515,4904	75	4744	16792	1.0382911748173131	1.0	0.999699623333438	99.99978810094215
7	0.418999310081541	GOTERM_BP_ALL	GO:0048522:positive regulation of cellular process	22	22.68041237113402	0.5344307018655806	84275,6279,3651,26230,4843,7476,7408,51118,50964,1073,246778,84504,5015,7341,5473,7019,4860,57600,139285,4210,9515,4904	75	4744	16792	1.0382911748173131	1.0	0.999699623333438	99.99978810094215
13	0.315505960028715	GOTERM_BP_ALL	GO:0048522:positive regulation of cellular process	22	22.68041237113402	0.5344307018655806	84275,6279,3651,26230,4843,7476,7408,51118,50964,1073,246778,84504,5015,7341,5473,7019,4860,57600,139285,4210,9515,4904	75	4744	16792	1.0382911748173131	1.0	0.999699623333438	99.99978810094215
14	0.315056731285798	GOTERM_BP_ALL	GO:0048522:positive regulation of cellular process	22	22.68041237113402	0.5344307018655806	84275,6279,3651,26230,4843,7476,7408,51118,50964,1073,246778,84504,5015,7341,5473,7019,4860,57600,139285,4210,9515,4904	75	4744	16792	1.0382911748173131	1.0	0.999699623333438	99.99978810094215
7	0.418999310081541	GOTERM_BP_ALL	GO:1902578:single-organism localization	17	17.525773195876287	0.5374935084485194	84275,26525,23210,6279,25932,3651,4843,5194,7476,55171,768,10479,7341,5473,4860,7388,9515	75	3614	16792	1.053178380372625	1.0	0.9997069153084043	99.99981070335237
13	0.315505960028715	GOTERM_BP_ALL	GO:1902578:single-organism localization	17	17.525773195876287	0.5374935084485194	84275,26525,23210,6279,25932,3651,4843,5194,7476,55171,768,10479,7341,5473,4860,7388,9515	75	3614	16792	1.053178380372625	1.0	0.9997069153084043	99.99981070335237
7	0.418999310081541	GOTERM_BP_ALL	GO:0048870:cell motility	7	7.216494845360824	0.5379130216088264	6279,25932,5194,5473,7476,55171,84623	75	1330	16792	1.1783859649122808	1.0	0.9996963469130711	99.99981361625188
7	0.418999310081541	GOTERM_BP_ALL	GO:0051674:localization of cell	7	7.216494845360824	0.5379130216088264	6279,25932,5194,5473,7476,55171,84623	75	1330	16792	1.1783859649122808	1.0	0.9996963469130711	99.99981361625188
13	0.315505960028715	GOTERM_BP_ALL	GO:0009607:response to biotic stimulus	5	5.154639175257731	0.541074765569872	26525,246778,6279,4843,5473	75	873	16792	1.2823214967544865	1.0	0.9996910562174569	99.99983425069955
14	0.315056731285798	GOTERM_BP_ALL	GO:1901362:organic cyclic compound biosynthetic process	21	21.649484536082475	0.5427368873380215	84275,23210,6279,29968,3651,4843,7476,50964,768,79190,84504,5015,7341,55505,4860,7019,57600,6473,54039,83990,4904	75	4535	16792	1.0367717750826904	1.0	0.9996890480916911	99.99984421590825
5	0.492435632287577	GOTERM_BP_ALL	GO:0019637:organophosphate metabolic process	6	6.185567010309279	0.5444641820230138	84275,4200,4843,4860,7388,3613	75	1108	16792	1.212418772563177	1.0	0.999687550437586	99.99985397248136
8	0.405682358216352	GOTERM_CC_ALL	GO:0031974:membrane-enclosed lumen	21	21.649484536082475	0.5482069256466557	3619,4200,23210,25932,3651,1463,7476,10954,51118,768,1073,7404,64969,51263,7341,5473,55505,7019,57600,83990,4904	83	4457	18224	1.0345280606383351	1.0	0.9939353856457688	99.9975774197487
14	0.315056731285798	GOTERM_CC_ALL	GO:0031974:membrane-enclosed lumen	21	21.649484536082475	0.5482069256466557	3619,4200,23210,25932,3651,1463,7476,10954,51118,768,1073,7404,64969,51263,7341,5473,55505,7019,57600,83990,4904	83	4457	18224	1.0345280606383351	1.0	0.9939353856457688	99.9975774197487
14	0.315056731285798	GOTERM_BP_ALL	GO:0046483:heterocycle metabolic process	27	27.835051546391753	0.5519395625060178	84275,7476,768,8836,5015,55505,7019,4860,6473,4904,4200,23210,6279,29968,3651,4843,7407,51118,50964,79190,84504,5937,7341,57600,54039,7388,83990	75	5919	16792	1.0213076533198175	1.0	0.9997244127356626	99.99988993908468
7	0.418999310081541	GOTERM_BP_ALL	GO:0044765:single-organism transport	16	16.49484536082474	0.5520327823465488	84275,26525,23210,6279,25932,4843,5194,3651,7476,768,10479,7341,5473,4860,7388,9515	75	3415	16792	1.0489877989263057	1.0	0.999712672280994	99.99989032974477
13	0.315505960028715	GOTERM_BP_ALL	GO:0044765:single-organism transport	16	16.49484536082474	0.5520327823465488	84275,26525,23210,6279,25932,4843,5194,3651,7476,768,10479,7341,5473,4860,7388,9515	75	3415	16792	1.0489877989263057	1.0	0.999712672280994	99.99989032974477
16	0.252371881043123	GOTERM_BP_ALL	GO:0032446:protein modification by small protein conjugation	5	5.154639175257731	0.5538533088660104	26268,3619,7341,139285,64795	75	887	16792	1.2620819240886885	1.0	0.9996993333737221	99.99989770234248
14	0.315056731285798	GOTERM_BP_ALL	GO:0019219:regulation of nucleobase-containing compound metabolic process	19	19.587628865979383	0.5541020561108372	84275,4200,23210,6279,3651,4843,7476,50964,768,79190,84504,5015,7341,7019,57600,6473,54039,83990,4904	75	4104	16792	1.0365432098765432	1.0	0.9996879667844458	99.99989867267448
14	0.315056731285798	GOTERM_BP_ALL	GO:0010556:regulation of macromolecule biosynthetic process	19	19.587628865979383	0.5555192048296743	23210,6279,3651,7476,7407,9669,50964,768,79190,246778,84504,5015,7341,7019,57600,6473,54039,83990,4904	75	4107	16792	1.035786056326597	1.0	0.9996846370080303	99.99990403754688
16	0.252371881043123	GOTERM_BP_ALL	GO:0051603:proteolysis involved in cellular protein catabolic process	4	4.123711340206185	0.5575418805835232	26268,7341,139285,64795	75	657	16792	1.36312531709792	1.0	0.9996856203524717	99.99991123319761
3	0.525372090838589	GOTERM_BP_ALL	GO:0051246:regulation of protein metabolic process	12	12.371134020618557	0.5591219071475132	246778,6279,4843,7341,7476,57600,139285,7407,4210,81848,81706,9669	75	2512	16792	1.0695541401273885	1.0	0.9996835425096982	99.99991649740035
13	0.315505960028715	GOTERM_BP_ALL	GO:0051246:regulation of protein metabolic process	12	12.371134020618557	0.5591219071475132	246778,6279,4843,7341,7476,57600,139285,7407,4210,81848,81706,9669	75	2512	16792	1.0695541401273885	1.0	0.9996835425096982	99.99991649740035
14	0.315056731285798	GOTERM_BP_ALL	GO:0051246:regulation of protein metabolic process	12	12.371134020618557	0.5591219071475132	246778,6279,4843,7341,7476,57600,139285,7407,4210,81848,81706,9669	75	2512	16792	1.0695541401273885	1.0	0.9996835425096982	99.99991649740035
14	0.315056731285798	GOTERM_CC_ALL	GO:0005622:intracellular	65	67.0103092783505	0.5591417072777674	84275,10954,8836,26268,55505,4860,7019,4210,1622,7280,3619,23210,283820,25932,4843,337879,3651,51617,7407,81848,7408,50964,3613,79190,7404,84504,5937,10479,51263,7341,160762,54039,7388,29943,221044,64711,7476,337963,81706,9669,768,1073,64969,5015,57099,1068,25843,139285,6473,116225,4904,4200,29968,6279,5194,26230,1463,388697,55171,51118,5473,57600,9515,83990,64795	83	14216	18224	1.0039256632608091	1.0	0.9942184010082452	99.99825440236486
14	0.315056731285798	GOTERM_BP_ALL	GO:0010468:regulation of gene expression	20	20.618556701030926	0.5601370053502762	23210,6279,3651,4843,7476,7407,9669,50964,768,79190,7404,84504,5015,7341,7019,57600,6473,54039,83990,4904	75	4345	16792	1.030579209819716	1.0	0.9996774807546204	99.99991972281106
7	0.418999310081541	GOTERM_CC_ALL	GO:0097458:neuron part	7	7.216494845360824	0.560449811864	5015,26230,10479,7341,25843,7476,84623	83	1333	18224	1.153011144352353	1.0	0.9936938181495661	99.99832242825735
8	0.405682358216352	GOTERM_CC_ALL	GO:0005815:microtubule organizing center	4	4.123711340206185	0.5608922841348094	1068,25932,57600,55171	83	647	18224	1.3574421332936073	1.0	0.993063677878383	99.99834487739483
20	0.129075179133697	GOTERM_MF_ALL	GO:0004930:G-protein coupled receptor activity	5	5.154639175257731	0.5612363418613445	1395,81491,81442,390058,138883	76	888	16881	1.2506667852062587	1.0	0.9999755234285922	99.99870868354745
14	0.315056731285798	GOTERM_BP_ALL	GO:0045892:negative regulation of transcription, DNA-templated	6	6.185567010309279	0.562347931951621	84504,3651,7341,57600,54039,4904	75	1130	16792	1.1888141592920354	1.0	0.9996800011459509	99.99992634647901
14	0.315056731285798	GOTERM_CC_ALL	GO:0005730:nucleolus	5	5.154639175257731	0.5655329662802953	23210,7341,55505,51118,768	83	882	18224	1.244706718028577	1.0	0.9928198004214869	99.99856415515428
14	0.315056731285798	GOTERM_BP_ALL	GO:0034654:nucleobase-containing compound biosynthetic process	20	20.618556701030926	0.56567893734683	84275,23210,6279,3651,4843,7476,50964,768,79190,84504,5015,7341,55505,7019,4860,57600,6473,54039,83990,4904	75	4357	16792	1.0277408002448167	1.0	0.9996903785551435	99.99993536168053
14	0.315056731285798	GOTERM_BP_ALL	GO:0006725:cellular aromatic compound metabolic process	27	27.835051546391753	0.5714372756919943	84275,7476,768,8836,5015,55505,7019,4860,6473,4904,4200,23210,6279,29968,3651,4843,7407,51118,50964,79190,84504,5937,7341,57600,54039,7388,83990	75	5965	16792	1.0134316848281641	1.0	0.9997163595308289	99.99994854438741
14	0.315056731285798	GOTERM_BP_ALL	GO:0006396:RNA processing	5	5.154639175257731	0.5744488554472932	23210,5937,55505,51118,4904	75	910	16792	1.2301831501831502	1.0	0.9997237450364586	99.99995438633813
7	0.418999310081541	GOTERM_CC_ALL	GO:0036477:somatodendritic compartment	4	4.123711340206185	0.5766012857141164	10479,7341,25843,84623	83	662	18224	1.3266843810286464	1.0	0.9932036436036067	99.99898330084041
16	0.252371881043123	GOTERM_BP_ALL	GO:0044248:cellular catabolic process	8	8.24742268041237	0.5769377492735381	26268,5194,4843,7341,1463,4860,139285,64795	75	1616	16792	1.1083828382838283	1.0	0.9997278032024087	99.99995873702817
13	0.315505960028715	GOTERM_BP_ALL	GO:0044700:single organism signaling	28	28.865979381443296	0.5775773762470926	84275,7476,1395,10954,81442,138883,26268,5015,139285,390058,26525,23210,6279,3651,4843,26230,51617,81491,81848,3613,50964,10479,7341,5473,83999,57600,9515,83990	75	6207	16792	1.0099908705225284	1.0	0.9997204436403327	99.9999597902741
13	0.315505960028715	GOTERM_BP_ALL	GO:0051345:positive regulation of hydrolase activity	5	5.154639175257731	0.5806149089301799	6279,26230,7341,4210,9515	75	917	16792	1.2207924391130498	1.0	0.9997280195877487	99.99996445565216
3	0.525372090838589	GOTERM_BP_ALL	GO:0051128:regulation of cellular component organization	11	11.34020618556701	0.5830547268575017	84275,6279,25932,7341,7476,57600,55171,4210,7408,50964,1073	75	2323	16792	1.060192280097575	1.0	0.9997318566971899	99.99996782876367
6	0.455138495164892	GOTERM_BP_ALL	GO:0051128:regulation of cellular component organization	11	11.34020618556701	0.5830547268575017	84275,6279,25932,7341,7476,57600,55171,4210,7408,50964,1073	75	2323	16792	1.060192280097575	1.0	0.9997318566971899	99.99996782876367
7	0.418999310081541	GOTERM_BP_ALL	GO:0051128:regulation of cellular component organization	11	11.34020618556701	0.5830547268575017	84275,6279,25932,7341,7476,57600,55171,4210,7408,50964,1073	75	2323	16792	1.060192280097575	1.0	0.9997318566971899	99.99996782876367
8	0.405682358216352	GOTERM_BP_ALL	GO:0051128:regulation of cellular component organization	11	11.34020618556701	0.5830547268575017	84275,6279,25932,7341,7476,57600,55171,4210,7408,50964,1073	75	2323	16792	1.060192280097575	1.0	0.9997318566971899	99.99996782876367
13	0.315505960028715	GOTERM_BP_ALL	GO:0051128:regulation of cellular component organization	11	11.34020618556701	0.5830547268575017	84275,6279,25932,7341,7476,57600,55171,4210,7408,50964,1073	75	2323	16792	1.060192280097575	1.0	0.9997318566971899	99.99996782876367
7	0.418999310081541	GOTERM_BP_ALL	GO:0007420:brain development	4	4.123711340206185	0.5852019204911804	5015,5194,7476,84623	75	684	16792	1.309317738791423	1.0	0.9997339366580485	99.99997054572
7	0.418999310081541	GOTERM_BP_ALL	GO:0030334:regulation of cell migration	4	4.123711340206185	0.586205732765503	25932,5473,7476,55171	75	685	16792	1.3074063260340634	1.0	0.999729159096614	99.99997174039815
16	0.252371881043123	GOTERM_BP_ALL	GO:0044257:cellular protein catabolic process	4	4.123711340206185	0.5902059752710186	26268,7341,139285,64795	75	689	16792	1.2998161586840833	1.0	0.9997423472932219	99.99997606301524
18	0.222762878652588	GOTERM_CC_ALL	GO:0044431:Golgi apparatus part	5	5.154639175257731	0.5906069646173109	64711,1463,25843,7476,51617	83	910	18224	1.2064080497815437	1.0	0.993835010002398	99.99935170427985
8	0.405682358216352	GOTERM_CC_ALL	GO:0070013:intracellular organelle lumen	20	20.618556701030926	0.5916177013724413	3619,4200,23210,25932,3651,1463,7476,10954,51118,768,1073,7404,64969,51263,7341,55505,7019,57600,83990,4904	83	4328	18224	1.0146315390953833	1.0	0.993318781455958	99.99937279015026
14	0.315056731285798	GOTERM_CC_ALL	GO:0070013:intracellular organelle lumen	20	20.618556701030926	0.5916177013724413	3619,4200,23210,25932,3651,1463,7476,10954,51118,768,1073,7404,64969,51263,7341,55505,7019,57600,83990,4904	83	4328	18224	1.0146315390953833	1.0	0.993318781455958	99.99937279015026
7	0.418999310081541	GOTERM_BP_ALL	GO:0051704:multi-organism process	11	11.34020618556701	0.5934106087923449	26525,246778,6279,25932,5194,4843,7341,5473,160762,84623,9074	75	2341	16792	1.0520404385590203	1.0	0.9997505256782346	99.99997906839245
13	0.315505960028715	GOTERM_BP_ALL	GO:0051704:multi-organism process	11	11.34020618556701	0.5934106087923449	26525,246778,6279,25932,5194,4843,7341,5473,160762,84623,9074	75	2341	16792	1.0520404385590203	1.0	0.9997505256782346	99.99997906839245
13	0.315505960028715	GOTERM_BP_ALL	GO:0040007:growth	5	5.154639175257731	0.5936615672464093	84275,6279,25932,10479,7476	75	932	16792	1.2011444921316166	1.0	0.9997417908575749	99.99997928808442
14	0.315056731285798	GOTERM_BP_ALL	GO:0016070:RNA metabolic process	21	21.649484536082475	0.5938788962233651	84275,23210,6279,3651,7476,7407,51118,50964,768,79190,84504,5015,5937,7341,55505,7019,57600,6473,54039,83990,4904	75	4648	16792	1.011566265060241	1.0	0.9997326374948667	99.99997947658092
13	0.315505960028715	GOTERM_MF_ALL	GO:0098772:molecular function regulator	7	7.216494845360824	0.5954351757424826	26525,26230,7341,7476,57600,9515,81706	76	1397	16881	1.1129770560976529	1.0	0.9999869556101447	99.99957397147143
13	0.315505960028715	GOTERM_BP_ALL	GO:0080090:regulation of primary metabolic process	26	26.804123711340207	0.5969394842409478	84275,7476,9669,81706,768,5015,7019,6473,139285,4210,4904,4200,23210,6279,4843,3651,7407,81848,50964,79190,246778,84504,7341,57600,54039,83990	75	5798	16792	1.0040059790732436	1.0	0.9997403758690042	99.99998196539444
14	0.315056731285798	GOTERM_BP_ALL	GO:0080090:regulation of primary metabolic process	26	26.804123711340207	0.5969394842409478	84275,7476,9669,81706,768,5015,7019,6473,139285,4210,4904,4200,23210,6279,4843,3651,7407,81848,50964,79190,246778,84504,7341,57600,54039,83990	75	5798	16792	1.0040059790732436	1.0	0.9997403758690042	99.99998196539444
14	0.315056731285798	GOTERM_BP_ALL	GO:1903507:negative regulation of nucleic acid-templated transcription	6	6.185567010309279	0.5993924313942144	84504,3651,7341,57600,54039,4904	75	1177	16792	1.1413423959218354	1.0	0.9997444675678413	99.99998375194228
16	0.252371881043123	GOTERM_BP_ALL	GO:1901575:organic substance catabolic process	9	9.278350515463918	0.6023671806926066	26268,5194,4843,7341,1463,4860,139285,3613,64795	75	1889	16792	1.066723133933298	1.0	0.999751492212947	99.99998569509235
13	0.315505960028715	GOTERM_BP_ALL	GO:0010648:negative regulation of cell communication	6	6.185567010309279	0.6032339776347115	26525,3651,139285,81848,9515,50964	75	1182	16792	1.1365143824027073	1.0	0.9997465725751934	99.99998621874333
12	0.34962419195158	GOTERM_CC_ALL	GO:0071944:cell periphery	24	24.742268041237114	0.6043803950505277	161357,4200,23210,6279,25932,4843,388697,7476,1395,81491,7408,81442,81848,84623,768,9074,138883,10479,7341,57600,139285,9515,390058,116225	83	5256	18224	1.0025856852065798	1.0	0.9938526344632913	99.99958983171437
13	0.315505960028715	GOTERM_CC_ALL	GO:0071944:cell periphery	24	24.742268041237114	0.6043803950505277	161357,4200,23210,6279,25932,4843,388697,7476,1395,81491,7408,81442,81848,84623,768,9074,138883,10479,7341,57600,139285,9515,390058,116225	83	5256	18224	1.0025856852065798	1.0	0.9938526344632913	99.99958983171437
7	0.418999310081541	GOTERM_BP_ALL	GO:0016477:cell migration	6	6.185567010309279	0.604765027433281	6279,25932,5194,5473,7476,84623	75	1184	16792	1.1345945945945946	1.0	0.9997454536593381	99.99998709986431
8	0.405682358216352	GOTERM_BP_ALL	GO:0051276:chromosome organization	6	6.185567010309279	0.604765027433281	3619,23210,55505,83990,7404,29943	75	1184	16792	1.1345945945945946	1.0	0.9997454536593381	99.99998709986431
8	0.405682358216352	GOTERM_CC_ALL	GO:0043231:intracellular membrane-bounded organelle	50	51.546391752577314	0.6057163339286724	84275,64711,7476,10954,9669,768,1073,64969,8836,5015,25843,55505,4860,7019,139285,6473,4210,1622,4904,3619,7280,4200,23210,25932,283820,6279,4843,5194,3651,1463,388697,51617,7407,81848,51118,50964,79190,7404,84504,5937,51263,10479,7341,5473,57600,54039,7388,9515,83990,64795	83	11035	18224	0.9948630043508879	1.0	0.9933891922968814	99.99960797690214
14	0.315056731285798	GOTERM_CC_ALL	GO:0043231:intracellular membrane-bounded organelle	50	51.546391752577314	0.6057163339286724	84275,64711,7476,10954,9669,768,1073,64969,8836,5015,25843,55505,4860,7019,139285,6473,4210,1622,4904,3619,7280,4200,23210,25932,283820,6279,4843,5194,3651,1463,388697,51617,7407,81848,51118,50964,79190,7404,84504,5937,51263,10479,7341,5473,57600,54039,7388,9515,83990,64795	83	11035	18224	0.9948630043508879	1.0	0.9933891922968814	99.99960797690214
9	0.389759103953935	GOTERM_CC_ALL	GO:0031966:mitochondrial membrane	4	4.123711340206185	0.6059850537564987	84275,64969,51263,7388	83	691	18224	1.2710058758914093	1.0	0.9928067208005182	99.99961153580604
13	0.315505960028715	GOTERM_BP_ALL	GO:0023057:negative regulation of signaling	6	6.185567010309279	0.606292876060982	26525,3651,139285,81848,9515,50964	75	1186	16792	1.132681281618887	1.0	0.9997443559270572	99.99998792606848
13	0.315505960028715	GOTERM_BP_ALL	GO:0071345:cellular response to cytokine stimulus	4	4.123711340206185	0.6069363229280373	26525,4843,7341,5473	75	706	16792	1.2685174693106707	1.0	0.9997381394365938	99.99998825888781
14	0.315056731285798	GOTERM_BP_ALL	GO:2000112:regulation of cellular macromolecule biosynthetic process	18	18.556701030927837	0.6085130007268589	23210,6279,3651,7476,7407,9669,50964,768,79190,84504,5015,7341,7019,57600,6473,54039,83990,4904	75	3991	16792	1.0097920320721623	1.0	0.9997373927860251	99.9999890382743
12	0.34962419195158	GOTERM_CC_ALL	GO:0044425:membrane part	32	32.98969072164948	0.6089862071555561	84275,64711,401944,1395,10954,81442,81706,768,9074,644444,138883,729059,83650,390058,9507,161357,25932,283820,5194,1463,51617,81491,7408,81848,84623,7404,10479,7341,83999,221223,7388,9515	83	7057	18224	0.9956242712098217	1.0	0.9924736166823855	99.99964930261184
3	0.525372090838589	GOTERM_BP_ALL	GO:0031325:positive regulation of cellular metabolic process	13	13.402061855670103	0.6112650959042765	246778,5015,6279,3651,4843,7341,7476,7019,57600,139285,4210,50964,4904	75	2839	16792	1.0252248444287895	1.0	0.9997435541346762	99.99999028325017
13	0.315505960028715	GOTERM_BP_ALL	GO:0031325:positive regulation of cellular metabolic process	13	13.402061855670103	0.6112650959042765	246778,5015,6279,3651,4843,7341,7476,7019,57600,139285,4210,50964,4904	75	2839	16792	1.0252248444287895	1.0	0.9997435541346762	99.99999028325017
14	0.315056731285798	GOTERM_BP_ALL	GO:0031325:positive regulation of cellular metabolic process	13	13.402061855670103	0.6112650959042765	246778,5015,6279,3651,4843,7341,7476,7019,57600,139285,4210,50964,4904	75	2839	16792	1.0252248444287895	1.0	0.9997435541346762	99.99999028325017
14	0.315056731285798	GOTERM_BP_ALL	GO:1902679:negative regulation of RNA biosynthetic process	6	6.185567010309279	0.6123720118896707	84504,3651,7341,57600,54039,4904	75	1194	16792	1.1250921273031824	1.0	0.9997401753229084	99.9999907454006
7	0.418999310081541	GOTERM_BP_ALL	GO:0009790:embryo development	5	5.154639175257731	0.612374180613356	5015,3651,7476,7408,4904	75	954	16792	1.1734451432564639	1.0	0.9997302070175836	99.99999074628539
14	0.315056731285798	GOTERM_BP_ALL	GO:0009790:embryo development	5	5.154639175257731	0.612374180613356	5015,3651,7476,7408,4904	75	954	16792	1.1734451432564639	1.0	0.9997302070175836	99.99999074628539
14	0.315056731285798	GOTERM_BP_ALL	GO:0097659:nucleic acid-templated transcription	17	17.525773195876287	0.6135364664939145	84275,23210,6279,3651,7476,50964,768,79190,84504,5015,7341,7019,57600,6473,54039,83990,4904	75	3771	16792	1.0093308583046052	1.0	0.9997271048488026	99.99999120919179
13	0.315505960028715	GOTERM_BP_ALL	GO:0055082:cellular chemical homeostasis	4	4.123711340206185	0.613696384141865	6279,25932,3651,10479	75	713	16792	1.2560635811126695	1.0	0.9997177863532966	99.99999127114909
13	0.315505960028715	GOTERM_BP_ALL	GO:0031323:regulation of cellular metabolic process	26	26.804123711340207	0.616026375319585	84275,7476,9669,81706,768,5015,7019,6473,139285,4210,4904,4200,23210,6279,4843,3651,7407,81848,50964,79190,246778,84504,7341,57600,54039,83990	75	5844	16792	0.996103125712982	1.0	0.9997219700062789	99.99999212850277
14	0.315056731285798	GOTERM_BP_ALL	GO:0031323:regulation of cellular metabolic process	26	26.804123711340207	0.616026375319585	84275,7476,9669,81706,768,5015,7019,6473,139285,4210,4904,4200,23210,6279,4843,3651,7407,81848,50964,79190,246778,84504,7341,57600,54039,83990	75	5844	16792	0.996103125712982	1.0	0.9997219700062789	99.99999212850277
16	0.252371881043123	GOTERM_BP_ALL	GO:0009057:macromolecule catabolic process	6	6.185567010309279	0.6176484715116737	26268,4843,7341,1463,139285,64795	75	1201	16792	1.1185345545378853	1.0	0.9997217848428249	99.99999267786318
13	0.315505960028715	GOTERM_MF_ALL	GO:0022891:substrate-specific transmembrane transporter activity	5	5.154639175257731	0.6187919379006901	84275,25932,10479,5473,7388	76	954	16881	1.1641426679907314	1.0	0.9999905822984687	99.99981097368664
7	0.418999310081541	GOTERM_BP_ALL	GO:0060322:head development	4	4.123711340206185	0.6203803870566645	5015,5194,7476,84623	75	720	16792	1.243851851851852	1.0	0.999728448005732	99.99999352232801
7	0.418999310081541	GOTERM_BP_ALL	GO:0048666:neuron development	5	5.154639175257731	0.6215367776603112	5015,10479,7476,7408,84623	75	965	16792	1.16006908462867	1.0	0.99972551419972	99.99999385139628
10	0.367846497570543	GOTERM_CC_ALL	GO:0016023:cytoplasmic, membrane-bounded vesicle	6	6.185567010309279	0.6219904025657158	8836,25932,5473,7476,51617,9515	83	1183	18224	1.113607430567579	1.0	0.9931231848759152	99.99977693014979
7	0.418999310081541	GOTERM_BP_ALL	GO:0009653:anatomical structure morphogenesis	12	12.371134020618557	0.6246508659617399	5015,23210,25932,3651,10479,7476,160762,55171,7408,84623,768,1073	75	2631	16792	1.0211782592170278	1.0	0.9997344613788246	99.99999466104754
13	0.315505960028715	GOTERM_BP_ALL	GO:0098660:inorganic ion transmembrane transport	4	4.123711340206185	0.6251078299055486	25932,10479,7341,7388	75	725	16792	1.2352735632183909	1.0	0.9997274447133581	99.99999477104313
15	0.293953390238421	GOTERM_BP_ALL	GO:0016337:single organismal cell-cell adhesion	4	4.123711340206185	0.6251078299055486	246778,23210,6279,4860	75	725	16792	1.2352735632183909	1.0	0.9997274447133581	99.99999477104313
13	0.315505960028715	GOTERM_BP_ALL	GO:0006508:proteolysis	8	8.24742268041237	0.6276775849027736	26268,8836,6279,7341,139285,4210,9507,64795	75	1693	16792	1.0579720417405	1.0	0.9997331860952317	99.99999535092529
16	0.252371881043123	GOTERM_BP_ALL	GO:0006508:proteolysis	8	8.24742268041237	0.6276775849027736	26268,8836,6279,7341,139285,4210,9507,64795	75	1693	16792	1.0579720417405	1.0	0.9997331860952317	99.99999535092529
20	0.129075179133697	INTERPRO	IPR:017452:GPCR, rhodopsin-like, 7TM	4	4.123711340206185	0.6282871962208635	81491,81442,390058,138883	82	736	18559	1.2300503711558857	1.0	1.0	99.99976263442485
8	0.405682358216352	GOTERM_CC_ALL	GO:0044446:intracellular organelle part	37	38.144329896907216	0.633117031566533	84275,64711,10954,7476,337963,768,1073,64969,1068,25843,55505,7019,4210,1622,4904,7280,3619,23210,4200,25932,283820,3651,337879,5194,1463,51617,55171,51118,7404,10479,51263,5473,7341,160762,57600,7388,83990	83	8233	18224	0.9867547439850499	1.0	0.9935713170462417	99.99985041903928
7	0.418999310081541	GOTERM_BP_ALL	GO:2000145:regulation of cell motility	4	4.123711340206185	0.6353699311904477	25932,5473,7476,55171	75	736	16792	1.2168115942028987	1.0	0.9997673900957303	99.99999674595077
14	0.315056731285798	GOTERM_BP_ALL	GO:0051093:negative regulation of developmental process	4	4.123711340206185	0.6381355406471176	84504,7476,50964,4904	75	739	16792	1.211871898962562	1.0	0.9997734704402551	99.99999714294921
15	0.293953390238421	GOTERM_BP_ALL	GO:0030097:hemopoiesis	4	4.123711340206185	0.6381355406471176	246778,23210,4860,84623	75	739	16792	1.211871898962562	1.0	0.9997734704402551	99.99999714294921
13	0.315505960028715	GOTERM_BP_ALL	GO:0044237:cellular metabolic process	45	46.391752577319586	0.6387797307655272	84275,7476,81706,9669,768,64969,26268,8836,5015,55505,4860,7019,139285,6473,4210,1622,4904,3619,23210,4200,6279,29968,25932,3651,4843,5194,1463,7407,81848,51118,3613,50964,79190,7404,246778,84504,5937,51263,7341,57600,54039,7388,83990,64795,29943	75	10202	16792	0.9875710644971574	1.0	0.9997685047056826	99.999997228633
14	0.315056731285798	GOTERM_BP_ALL	GO:0044237:cellular metabolic process	45	46.391752577319586	0.6387797307655272	84275,7476,81706,9669,768,64969,26268,8836,5015,55505,4860,7019,139285,6473,4210,1622,4904,3619,23210,4200,6279,29968,25932,3651,4843,5194,1463,7407,81848,51118,3613,50964,79190,7404,246778,84504,5937,51263,7341,57600,54039,7388,83990,64795,29943	75	10202	16792	0.9875710644971574	1.0	0.9997685047056826	99.999997228633
7	0.418999310081541	GOTERM_BP_ALL	GO:0048513:animal organ development	14	14.432989690721648	0.6399469025033989	161357,23210,25932,5194,3651,388697,7476,84623,1073,246778,84504,5015,4860,139285	75	3129	16792	1.0017598806860553	1.0	0.9997662738815712	99.99999737774947
14	0.315056731285798	GOTERM_BP_ALL	GO:0048513:animal organ development	14	14.432989690721648	0.6399469025033989	161357,23210,25932,5194,3651,388697,7476,84623,1073,246778,84504,5015,4860,139285	75	3129	16792	1.0017598806860553	1.0	0.9997662738815712	99.99999737774947
13	0.315505960028715	GOTERM_MF_ALL	GO:0005102:receptor binding	7	7.216494845360824	0.6406851678002978	26525,246778,6279,4843,5473,7476,1622	76	1462	16881	1.0634944920440634	1.0	0.9999930255224532	99.9999157622398
5	0.492435632287577	GOTERM_BP_ALL	GO:0044710:single-organism metabolic process	18	18.556701030927837	0.6412104962986512	84275,4200,23210,29968,3651,4843,5194,7476,10954,7407,81848,3613,768,7404,8836,4860,7388,29943	75	4063	16792	0.991897612601526	1.0	0.9997645773377902	99.99999753065332
11	0.351895872604006	GOTERM_BP_ALL	GO:0044710:single-organism metabolic process	18	18.556701030927837	0.6412104962986512	84275,4200,23210,29968,3651,4843,5194,7476,10954,7407,81848,3613,768,7404,8836,4860,7388,29943	75	4063	16792	0.991897612601526	1.0	0.9997645773377902	99.99999753065332
13	0.315505960028715	GOTERM_BP_ALL	GO:0044710:single-organism metabolic process	18	18.556701030927837	0.6412104962986512	84275,4200,23210,29968,3651,4843,5194,7476,10954,7407,81848,3613,768,7404,8836,4860,7388,29943	75	4063	16792	0.991897612601526	1.0	0.9997645773377902	99.99999753065332
14	0.315056731285798	GOTERM_BP_ALL	GO:0006355:regulation of transcription, DNA-templated	16	16.49484536082474	0.6433910012675544	23210,6279,3651,7476,50964,768,79190,84504,5015,7341,7019,57600,6473,54039,83990,4904	75	3603	16792	0.994252937367009	1.0	0.9997677967655765	99.99999777495051
14	0.315056731285798	GOTERM_BP_ALL	GO:0006351:transcription, DNA-templated	16	16.49484536082474	0.6443175005774202	84275,23210,6279,3651,7476,50964,768,84504,5015,7341,7019,57600,6473,54039,83990,4904	75	3605	16792	0.993701340730467	1.0	0.9997643850177005	99.99999787170259
13	0.315505960028715	GOTERM_BP_ALL	GO:0051223:regulation of protein transport	4	4.123711340206185	0.6445331514467999	26525,3651,4843,9515	75	746	16792	1.2005004468275247	1.0	0.9997570843466751	99.99999789364705
13	0.315505960028715	GOTERM_BP_ALL	GO:0019538:protein metabolic process	24	24.742268041237114	0.6451766508129418	84275,3619,23210,6279,4843,7476,7407,81848,9669,81706,7404,64969,246778,26268,8836,51263,7341,57600,139285,4210,1622,9507,64795,29943	75	5457	16792	0.9846875572658971	1.0	0.99975202866569	99.99999795786965
14	0.315056731285798	GOTERM_BP_ALL	GO:0019538:protein metabolic process	24	24.742268041237114	0.6451766508129418	84275,3619,23210,6279,4843,7476,7407,81848,9669,81706,7404,64969,246778,26268,8836,51263,7341,57600,139285,4210,1622,9507,64795,29943	75	5457	16792	0.9846875572658971	1.0	0.99975202866569	99.99999795786965
9	0.389759103953935	GOTERM_CC_ALL	GO:0005740:mitochondrial envelope	4	4.123711340206185	0.645223245255876	84275,64969,51263,7388	83	732	18224	1.1998156560668904	1.0	0.9940856211954954	99.99990451221976
14	0.315056731285798	GOTERM_BP_ALL	GO:0051253:negative regulation of RNA metabolic process	6	6.185567010309279	0.6462930257367775	84504,3651,7341,57600,54039,4904	75	1240	16792	1.0833548387096774	1.0	0.9997407613503879	99.99999806493403
14	0.315056731285798	GOTERM_BP_ALL	GO:1901360:organic cyclic compound metabolic process	27	27.835051546391753	0.6468450342065901	84275,7476,768,8836,5015,55505,7019,4860,6473,4904,4200,23210,6279,29968,3651,4843,7407,51118,50964,79190,84504,5937,7341,57600,54039,7388,83990	75	6149	16792	0.9831061961294519	1.0	0.9997349818771557	99.99999811589937
14	0.315056731285798	GOTERM_BP_ALL	GO:0010629:negative regulation of gene expression	7	7.216494845360824	0.6481713805798737	84504,3651,4843,7341,57600,54039,4904	75	1485	16792	1.055389450056117	1.0	0.9997337803127303	99.9999982332391
12	0.34962419195158	GOTERM_CC_ALL	GO:0005886:plasma membrane	23	23.711340206185564	0.650263484725006	161357,4200,23210,6279,25932,388697,7476,1395,81491,7408,81442,81848,84623,768,9074,138883,10479,7341,57600,139285,390058,9515,116225	83	5141	18224	0.9823038506877149	1.0	0.9940079279856783	99.99992114604804
13	0.315505960028715	GOTERM_CC_ALL	GO:0005886:plasma membrane	23	23.711340206185564	0.650263484725006	161357,4200,23210,6279,25932,388697,7476,1395,81491,7408,81442,81848,84623,768,9074,138883,10479,7341,57600,139285,390058,9515,116225	83	5141	18224	0.9823038506877149	1.0	0.9940079279856783	99.99992114604804
14	0.315056731285798	GOTERM_BP_ALL	GO:0031328:positive regulation of cellular biosynthetic process	8	8.24742268041237	0.6502682790033909	246778,5015,3651,4843,7476,7019,50964,4904	75	1729	16792	1.0359437054173897	1.0	0.9997371913102233	99.9999984048118
5	0.492435632287577	GOTERM_BP_ALL	GO:1901135:carbohydrate derivative metabolic process	6	6.185567010309279	0.6512958007221994	84275,64711,4843,1463,4860,7388	75	1247	16792	1.0772734562951083	1.0	0.9997343024366618	99.99999848303844
14	0.315056731285798	GOTERM_BP_ALL	GO:1903506:regulation of nucleic acid-templated transcription	16	16.49484536082474	0.6535214397586353	23210,6279,3651,7476,50964,768,79190,84504,5015,7341,7019,57600,6473,54039,83990,4904	75	3625	16792	0.9882188505747127	1.0	0.9997385436110167	99.99999864026954
13	0.315505960028715	GOTERM_BP_ALL	GO:0019222:regulation of metabolic process	27	27.835051546391753	0.6555074059342222	84275,7476,9669,81706,768,5015,7019,6473,139285,4210,4904,4200,23210,6279,4843,3651,7407,81848,50964,79190,7404,246778,84504,7341,57600,54039,83990	75	6171	16792	0.9796013612056392	1.0	0.9997413741798854	99.99999876749092
14	0.315056731285798	GOTERM_BP_ALL	GO:0019222:regulation of metabolic process	27	27.835051546391753	0.6555074059342222	84275,7476,9669,81706,768,5015,7019,6473,139285,4210,4904,4200,23210,6279,4843,3651,7407,81848,50964,79190,7404,246778,84504,7341,57600,54039,83990	75	6171	16792	0.9796013612056392	1.0	0.9997413741798854	99.99999876749092
13	0.315505960028715	GOTERM_BP_ALL	GO:0043170:macromolecule metabolic process	40	41.23711340206185	0.6584341266919922	84275,64711,7476,81706,9669,768,64969,26268,8836,5015,55505,7019,139285,6473,4210,1622,4904,9507,3619,23210,6279,3651,4843,1463,7407,81848,51118,50964,79190,7404,246778,84504,5937,51263,7341,57600,54039,83990,64795,29943	75	9130	16792	0.9809127418765973	1.0	0.9997495906718312	99.9999989347105
14	0.315056731285798	GOTERM_BP_ALL	GO:0043170:macromolecule metabolic process	40	41.23711340206185	0.6584341266919922	84275,64711,7476,81706,9669,768,64969,26268,8836,5015,55505,7019,139285,6473,4210,1622,4904,9507,3619,23210,6279,3651,4843,1463,7407,81848,51118,50964,79190,7404,246778,84504,5937,51263,7341,57600,54039,83990,64795,29943	75	9130	16792	0.9809127418765973	1.0	0.9997495906718312	99.9999989347105
19	0.207191789120228	GOTERM_BP_ALL	GO:0006915:apoptotic process	8	8.24742268041237	0.6612719769653999	57099,6279,25932,3651,26230,7476,57600,51118	75	1747	16792	1.0252699866437704	1.0	0.9997571301260156	99.99999907626437
13	0.315505960028715	GOTERM_BP_ALL	GO:0002376:immune system process	11	11.34020618556701	0.661534115445989	26525,246778,26268,23210,6279,4843,7341,5473,4860,4210,84623	75	2465	16792	0.9991183231913455	1.0	0.99975032550512	99.99999908840516
15	0.293953390238421	GOTERM_BP_ALL	GO:0002376:immune system process	11	11.34020618556701	0.661534115445989	26525,246778,26268,23210,6279,4843,7341,5473,4860,4210,84623	75	2465	16792	0.9991183231913455	1.0	0.99975032550512	99.99999908840516
14	0.315056731285798	GOTERM_BP_ALL	GO:0071704:organic substance metabolic process	47	48.45360824742268	0.6616811158084637	84275,64711,7476,81706,9669,768,64969,26268,8836,5015,55505,4860,7019,139285,6473,4210,1622,4904,9507,3619,23210,4200,6279,29968,25932,3651,4843,5194,1463,7407,81848,51118,3613,50964,79190,7404,246778,84504,5937,51263,7341,57600,54039,7388,83990,64795,29943	75	10707	16792	0.9828137355624046	1.0	0.9997427213593673	99.99999909514749
14	0.315056731285798	GOTERM_BP_ALL	GO:2001141:regulation of RNA biosynthetic process	16	16.49484536082474	0.6621599483513558	23210,6279,3651,7476,50964,768,79190,84504,5015,7341,7019,57600,6473,54039,83990,4904	75	3644	16792	0.9830662275887303	1.0	0.9997369188206717	99.99999911678556
3	0.525372090838589	GOTERM_BP_ALL	GO:0051247:positive regulation of protein metabolic process	7	7.216494845360824	0.6631801269441112	246778,6279,7341,7476,57600,139285,4210	75	1508	16792	1.039292661361627	1.0	0.9997342854553392	99.99999916127267
13	0.315505960028715	GOTERM_BP_ALL	GO:0051247:positive regulation of protein metabolic process	7	7.216494845360824	0.6631801269441112	246778,6279,7341,7476,57600,139285,4210	75	1508	16792	1.039292661361627	1.0	0.9997342854553392	99.99999916127267
14	0.315056731285798	GOTERM_BP_ALL	GO:0051247:positive regulation of protein metabolic process	7	7.216494845360824	0.6631801269441112	246778,6279,7341,7476,57600,139285,4210	75	1508	16792	1.039292661361627	1.0	0.9997342854553392	99.99999916127267
7	0.418999310081541	GOTERM_BP_ALL	GO:0040012:regulation of locomotion	4	4.123711340206185	0.6641318476961746	25932,5473,7476,55171	75	768	16792	1.166111111111111	1.0	0.9997312529867323	99.99999920086489
7	0.418999310081541	GOTERM_BP_ALL	GO:0032879:regulation of localization	11	11.34020618556701	0.6657160767823985	26525,6279,25932,3651,4843,7341,5473,55505,7476,55171,9515	75	2473	16792	0.9958862380374713	1.0	0.9997320555727335	99.99999926289317
13	0.315505960028715	GOTERM_BP_ALL	GO:0032879:regulation of localization	11	11.34020618556701	0.6657160767823985	26525,6279,25932,3651,4843,7341,5473,55505,7476,55171,9515	75	2473	16792	0.9958862380374713	1.0	0.9997320555727335	99.99999926289317
7	0.418999310081541	GOTERM_BP_ALL	GO:0009888:tissue development	8	8.24742268041237	0.6666988217090077	25932,3651,388697,7476,139285,7408,768,1073	75	1756	16792	1.0200151860288535	1.0	0.9997292627969884	99.99999929906214
8	0.405682358216352	GOTERM_CC_ALL	GO:0043226:organelle	59	60.824742268041234	0.6669024600770445	84275,10954,8836,55505,4860,7019,4210,1622,7280,3619,23210,283820,25932,337879,3651,4843,51617,7407,81848,7408,50964,79190,7404,84504,5937,10479,51263,7341,160762,54039,7388,29943,64711,7476,337963,9669,768,1073,64969,5015,1068,25843,139285,6473,4904,4200,29968,6279,5194,26230,388697,1463,55171,51118,5473,57600,9515,83990,64795	83	13154	18224	0.9848266412159203	1.0	0.994855133220355	99.99995891837176
14	0.315056731285798	GOTERM_CC_ALL	GO:0043226:organelle	59	60.824742268041234	0.6669024600770445	84275,10954,8836,55505,4860,7019,4210,1622,7280,3619,23210,283820,25932,337879,3651,4843,51617,7407,81848,7408,50964,79190,7404,84504,5937,10479,51263,7341,160762,54039,7388,29943,64711,7476,337963,9669,768,1073,64969,5015,1068,25843,139285,6473,4904,4200,29968,6279,5194,26230,388697,1463,55171,51118,5473,57600,9515,83990,64795	83	13154	18224	0.9848266412159203	1.0	0.994855133220355	99.99995891837176
3	0.525372090838589	GOTERM_BP_ALL	GO:0048518:positive regulation of biological process	23	23.711340206185564	0.6686788397511175	84275,6279,3651,26230,4843,7476,7408,51118,50964,1073,246778,84504,5015,7341,5473,55505,7019,4860,57600,139285,4210,9515,4904	75	5285	16792	0.9743702302112897	1.0	0.9997325347440188	99.99999936692042
7	0.418999310081541	GOTERM_BP_ALL	GO:0048518:positive regulation of biological process	23	23.711340206185564	0.6686788397511175	84275,6279,3651,26230,4843,7476,7408,51118,50964,1073,246778,84504,5015,7341,5473,55505,7019,4860,57600,139285,4210,9515,4904	75	5285	16792	0.9743702302112897	1.0	0.9997325347440188	99.99999936692042
13	0.315505960028715	GOTERM_BP_ALL	GO:0048518:positive regulation of biological process	23	23.711340206185564	0.6686788397511175	84275,6279,3651,26230,4843,7476,7408,51118,50964,1073,246778,84504,5015,7341,5473,55505,7019,4860,57600,139285,4210,9515,4904	75	5285	16792	0.9743702302112897	1.0	0.9997325347440188	99.99999936692042
14	0.315056731285798	GOTERM_BP_ALL	GO:0048518:positive regulation of biological process	23	23.711340206185564	0.6686788397511175	84275,6279,3651,26230,4843,7476,7408,51118,50964,1073,246778,84504,5015,7341,5473,55505,7019,4860,57600,139285,4210,9515,4904	75	5285	16792	0.9743702302112897	1.0	0.9997325347440188	99.99999936692042
4	0.494289714176255	GOTERM_BP_ALL	GO:0007267:cell-cell signaling	7	7.216494845360824	0.6689481137036807	3651,4843,83999,7476,139285,9515,50964	75	1517	16792	1.0331267853219073	1.0	0.9997254610131376	99.99999937565592
13	0.315505960028715	GOTERM_BP_ALL	GO:0007267:cell-cell signaling	7	7.216494845360824	0.6689481137036807	3651,4843,83999,7476,139285,9515,50964	75	1517	16792	1.0331267853219073	1.0	0.9997254610131376	99.99999937565592
14	0.315056731285798	GOTERM_BP_ALL	GO:0009891:positive regulation of biosynthetic process	8	8.24742268041237	0.6690945045547625	246778,5015,3651,4843,7476,7019,50964,4904	75	1760	16792	1.0176969696969698	1.0	0.9997174845216847	99.99999938035722
15	0.293953390238421	GOTERM_BP_ALL	GO:0048534:hematopoietic or lymphoid organ development	4	4.123711340206185	0.6727844898255901	246778,23210,4860,84623	75	778	16792	1.1511225364181663	1.0	0.9997228342652305	99.99999948841774
15	0.293953390238421	GOTERM_BP_ALL	GO:0098602:single organism cell adhesion	4	4.123711340206185	0.6736409418261274	246778,23210,6279,4860	75	779	16792	1.1496448438168594	1.0	0.9997193868634567	99.99999951082482
14	0.315056731285798	GOTERM_BP_ALL	GO:0032774:RNA biosynthetic process	17	17.525773195876287	0.674182586745419	84275,23210,6279,3651,7476,50964,768,79190,84504,5015,7341,7019,57600,6473,54039,83990,4904	75	3905	16792	0.9746956892872385	1.0	0.9997139327638256	99.9999995245152
16	0.252371881043123	GOTERM_BP_ALL	GO:0070647:protein modification by small protein conjugation or removal	5	5.154639175257731	0.6744358374462042	26268,3619,7341,139285,64795	75	1032	16792	1.0847545219638244	1.0	0.9997065423880438	99.99999953079175
16	0.252371881043123	GOTERM_BP_ALL	GO:0009056:catabolic process	9	9.278350515463918	0.675214205459725	26268,5194,4843,7341,1463,4860,139285,3613,64795	75	2012	16792	1.0015109343936381	1.0	0.9997025112545588	99.999999549598
14	0.315056731285798	GOTERM_BP_ALL	GO:0033554:cellular response to stress	8	8.24742268041237	0.6768107652044174	1068,3651,7341,7476,10954,57600,83990,768	75	1773	16792	1.0102350065801842	1.0	0.9997039028729876	99.99999958597449
13	0.315505960028715	GOTERM_MF_ALL	GO:0022857:transmembrane transporter activity	5	5.154639175257731	0.6806197771429465	84275,25932,10479,5473,7388	76	1032	16881	1.0761551407588739	1.0	0.9999959322925287	99.99998316159243
14	0.315056731285798	GOTERM_BP_ALL	GO:0045944:positive regulation of transcription from RNA polymerase II promoter	5	5.154639175257731	0.6811509793011237	5015,3651,7476,7019,4904	75	1041	16792	1.075376240794108	1.0	0.9997228773623139	99.99999967138834
13	0.315505960028715	GOTERM_BP_ALL	GO:0010243:response to organonitrogen compound	4	4.123711340206185	0.6821173112823429	84275,8836,3651,1395	75	789	16792	1.1350739332488384	1.0	0.9997203372722067	99.9999996879991
13	0.315505960028715	GOTERM_BP_ALL	GO:0051716:cellular response to stimulus	30	30.927835051546392	0.6821791763873643	84275,7476,1395,10954,81442,768,138883,26268,5015,1068,139285,390058,26525,23210,6279,25932,3651,4843,26230,51617,81491,81848,3613,50964,10479,7341,5473,83999,57600,83990	75	6927	16792	0.9696549732929118	1.0	0.9997120335624012	99.99999968903514
14	0.315056731285798	GOTERM_BP_ALL	GO:0006139:nucleobase-containing compound metabolic process	25	25.773195876288657	0.6873439714719048	84275,23210,4200,6279,3651,4843,7476,7407,51118,768,50964,79190,84504,5015,5937,7341,55505,4860,7019,6473,57600,54039,7388,83990,4904	75	5794	16792	0.9660568404096191	1.0	0.9997356776843889	99.99999976497577
7	0.418999310081541	GOTERM_BP_ALL	GO:0030030:cell projection organization	6	6.185567010309279	0.6884188567824485	5015,10479,7476,160762,7408,84623	75	1301	16792	1.0325595695618754	1.0	0.9997340034498885	99.99999977840834
18	0.222762878652588	GOTERM_CC_ALL	GO:0012505:endomembrane system	17	17.525773195876287	0.6942217371296179	64711,283820,1463,51617,10954,7476,81848,50964,57099,10479,7341,5473,25843,9515,1622,83990,4904	83	3878	18224	0.9625132815946612	1.0	0.9962695395785076	99.9999869229367
17	0.225861895719356	GOTERM_MF_ALL	GO:0043167:ion binding	19	19.587628865979383	0.694384723002047	4200,23210,6279,4843,388697,1463,9669,768,3613,7404,342931,1068,25843,4860,4210,116225,83990,9507,29943	76	4386	16881	0.9622093023255814	1.0	0.9999962766231479	99.99999077754606
13	0.315505960028715	GOTERM_BP_ALL	GO:0060255:regulation of macromolecule metabolic process	25	25.773195876288657	0.695302076592309	23210,6279,3651,4843,7476,7407,81848,81706,9669,768,50964,79190,7404,246778,84504,5015,7341,7019,139285,6473,57600,54039,4210,83990,4904	75	5815	16792	0.9625680710805389	1.0	0.9997656407439751	99.99999984872753
14	0.315056731285798	GOTERM_BP_ALL	GO:0060255:regulation of macromolecule metabolic process	25	25.773195876288657	0.695302076592309	23210,6279,3651,4843,7476,7407,81848,81706,9669,768,50964,79190,7404,246778,84504,5015,7341,7019,139285,6473,57600,54039,4210,83990,4904	75	5815	16792	0.9625680710805389	1.0	0.9997656407439751	99.99999984872753
13	0.315505960028715	GOTERM_BP_ALL	GO:0050896:response to stimulus	36	37.11340206185567	0.6960522051630154	84275,10954,7476,1395,81442,768,138883,26268,8836,5015,1068,4860,139285,4210,390058,26525,23210,6279,25932,3651,26230,4843,51617,81491,7408,81848,3613,50964,399473,246778,10479,7341,5473,83999,57600,83990	75	8329	16792	0.9677224156561411	1.0	0.9997624385339846	99.99999985496729
14	0.315056731285798	GOTERM_MF_ALL	GO:0044877:macromolecular complex binding	6	6.185567010309279	0.6985531277548865	1068,3651,7019,139285,4904,1073	76	1306	16881	1.0204521641009106	1.0	0.9999953272862051	99.99999235559267
8	0.405682358216352	GOTERM_CC_ALL	GO:0044422:organelle part	37	38.144329896907216	0.6992867813941838	84275,64711,10954,7476,337963,768,1073,64969,1068,25843,55505,7019,4210,1622,4904,7280,3619,23210,4200,25932,283820,3651,337879,5194,1463,51617,55171,51118,7404,10479,51263,5473,7341,160762,57600,7388,83990	83	8415	18224	0.9654131678228064	1.0	0.9962380214136046	99.99998954135434
17	0.225861895719356	GOTERM_MF_ALL	GO:0046872:metal ion binding	18	18.556701030927837	0.6993728808500764	4200,23210,6279,4843,388697,1463,9669,768,3613,7404,342931,1068,25843,4210,116225,83990,9507,29943	76	4166	16881	0.9597051317684513	1.0	0.9999935418442635	99.99999263482516
13	0.315505960028715	GOTERM_BP_ALL	GO:0044267:cellular protein metabolic process	21	21.649484536082475	0.6996398859196732	84275,3619,23210,6279,4843,7476,7407,81848,9669,81706,7404,64969,26268,51263,7341,57600,139285,4210,1622,64795,29943	75	4900	16792	0.9595428571428573	1.0	0.9997745252113189	99.99999988160273
14	0.315056731285798	GOTERM_BP_ALL	GO:0044267:cellular protein metabolic process	21	21.649484536082475	0.6996398859196732	84275,3619,23210,6279,4843,7476,7407,81848,9669,81706,7404,64969,26268,51263,7341,57600,139285,4210,1622,64795,29943	75	4900	16792	0.9595428571428573	1.0	0.9997745252113189	99.99999988160273
14	0.315056731285798	GOTERM_BP_ALL	GO:2000113:negative regulation of cellular macromolecule biosynthetic process	6	6.185567010309279	0.7034233661534748	84504,3651,7341,57600,54039,4904	75	1324	16792	1.0146223564954682	1.0	0.9997871070433112	99.99999990466328
13	0.315505960028715	GOTERM_BP_ALL	GO:0070201:regulation of establishment of protein localization	4	4.123711340206185	0.7073769535347475	26525,3651,4843,9515	75	820	16792	1.0921626016260162	1.0	0.999799936669389	99.99999992420202
15	0.293953390238421	GOTERM_BP_ALL	GO:0002520:immune system development	4	4.123711340206185	0.7081662501318182	246778,23210,4860,84623	75	821	16792	1.090832318311003	1.0	0.9997974568244246	99.99999992762112
14	0.315056731285798	GOTERM_BP_ALL	GO:0051252:regulation of RNA metabolic process	16	16.49484536082474	0.7133348380040353	23210,6279,3651,7476,50964,768,79190,84504,5015,7341,7019,57600,6473,54039,83990,4904	75	3762	16792	0.9522310827573987	1.0	0.9998152844298377	99.99999994666778
3	0.525372090838589	GOTERM_BP_ALL	GO:0009893:positive regulation of metabolic process	13	13.402061855670103	0.7147618024958049	246778,5015,6279,3651,4843,7341,7476,7019,57600,139285,4210,50964,4904	75	3052	16792	0.9536740934906073	1.0	0.999815870169161	99.99999995102736
13	0.315505960028715	GOTERM_BP_ALL	GO:0009893:positive regulation of metabolic process	13	13.402061855670103	0.7147618024958049	246778,5015,6279,3651,4843,7341,7476,7019,57600,139285,4210,50964,4904	75	3052	16792	0.9536740934906073	1.0	0.999815870169161	99.99999995102736
14	0.315056731285798	GOTERM_BP_ALL	GO:0009893:positive regulation of metabolic process	13	13.402061855670103	0.7147618024958049	246778,5015,6279,3651,4843,7341,7476,7019,57600,139285,4210,50964,4904	75	3052	16792	0.9536740934906073	1.0	0.999815870169161	99.99999995102736
13	0.315505960028715	GOTERM_BP_ALL	GO:0009968:negative regulation of signal transduction	5	5.154639175257731	0.7153703483174432	26525,3651,139285,81848,50964	75	1089	16792	1.027976737067646	1.0	0.9998128357148872	99.99999995278255
13	0.315505960028715	GOTERM_BP_ALL	GO:0044260:cellular macromolecule metabolic process	36	37.11340206185567	0.716613886880408	84275,7476,81706,9669,768,64969,26268,5015,55505,7019,139285,6473,4210,1622,4904,3619,23210,6279,3651,4843,1463,7407,81848,51118,50964,79190,7404,84504,5937,51263,7341,57600,54039,83990,64795,29943	75	8387	16792	0.9610301657326815	1.0	0.9998126553923493	99.99999995618668
14	0.315056731285798	GOTERM_BP_ALL	GO:0044260:cellular macromolecule metabolic process	36	37.11340206185567	0.716613886880408	84275,7476,81706,9669,768,64969,26268,5015,55505,7019,139285,6473,4210,1622,4904,3619,23210,6279,3651,4843,1463,7407,81848,51118,50964,79190,7404,84504,5937,51263,7341,57600,54039,83990,64795,29943	75	8387	16792	0.9610301657326815	1.0	0.9998126553923493	99.99999995618668
14	0.315056731285798	GOTERM_BP_ALL	GO:0008152:metabolic process	48	49.48453608247423	0.7174797530539739	84275,64711,10954,7476,81706,9669,768,64969,26268,8836,5015,55505,4860,7019,139285,6473,4210,1622,4904,9507,3619,23210,4200,6279,29968,25932,3651,4843,5194,1463,7407,81848,51118,3613,50964,79190,7404,246778,84504,5937,51263,7341,57600,54039,7388,83990,64795,29943	75	11075	16792	0.9703729119638826	1.0	0.9998107918623625	99.99999995841901
14	0.315056731285798	GOTERM_BP_ALL	GO:0010557:positive regulation of macromolecule biosynthetic process	7	7.216494845360824	0.7175355944497357	246778,5015,3651,7476,7019,50964,4904	75	1597	16792	0.9813734084742226	1.0	0.9998051910214826	99.99999995855923
17	0.225861895719356	GOTERM_MF_ALL	GO:0043169:cation binding	18	18.556701030927837	0.7183810600434282	4200,23210,6279,4843,388697,1463,9669,768,3613,7404,342931,1068,25843,4210,116225,83990,9507,29943	76	4213	16881	0.9489987132559621	1.0	0.9999952129866228	99.99999698314987
14	0.315056731285798	GOTERM_BP_ALL	GO:1903508:positive regulation of nucleic acid-templated transcription	6	6.185567010309279	0.7191762872299362	5015,3651,7476,7019,50964,4904	75	1349	16792	0.9958191252779837	1.0	0.999806923426682	99.99999996248603
14	0.315056731285798	GOTERM_BP_ALL	GO:0045893:positive regulation of transcription, DNA-templated	6	6.185567010309279	0.7191762872299362	5015,3651,7476,7019,50964,4904	75	1349	16792	0.9958191252779837	1.0	0.999806923426682	99.99999996248603
8	0.405682358216352	GOTERM_CC_ALL	GO:0043227:membrane-bounded organelle	54	55.670103092783506	0.7196176322305466	84275,10954,8836,55505,4860,7019,4210,1622,7280,3619,23210,283820,25932,3651,4843,51617,7407,81848,7408,50964,79190,7404,84504,5937,10479,51263,7341,54039,7388,29943,64711,7476,9669,768,1073,64969,5015,25843,139285,6473,4904,4200,29968,6279,5194,26230,388697,1463,51118,5473,57600,9515,83990,64795	83	12209	18224	0.9711342708864781	1.0	0.9970280528849962	99.99999589981309
14	0.315056731285798	GOTERM_CC_ALL	GO:0043227:membrane-bounded organelle	54	55.670103092783506	0.7196176322305466	84275,10954,8836,55505,4860,7019,4210,1622,7280,3619,23210,283820,25932,3651,4843,51617,7407,81848,7408,50964,79190,7404,84504,5937,10479,51263,7341,54039,7388,29943,64711,7476,9669,768,1073,64969,5015,25843,139285,6473,4904,4200,29968,6279,5194,26230,388697,1463,51118,5473,57600,9515,83990,64795	83	12209	18224	0.9711342708864781	1.0	0.9970280528849962	99.99999589981309
19	0.207191789120228	GOTERM_BP_ALL	GO:0012501:programmed cell death	8	8.24742268041237	0.721344338145903	57099,6279,25932,3651,26230,7476,57600,51118	75	1852	16792	0.9671418286537078	1.0	0.9998052937517959	99.99999996713962
13	0.315505960028715	GOTERM_BP_ALL	GO:0032268:regulation of cellular protein metabolic process	10	10.309278350515463	0.7230583575174561	6279,7341,7476,57600,139285,7407,4210,81848,81706,9669	75	2346	16792	0.9543620346689401	1.0	0.9998074493645063	99.99999997042804
14	0.315056731285798	GOTERM_BP_ALL	GO:0032268:regulation of cellular protein metabolic process	10	10.309278350515463	0.7230583575174561	6279,7341,7476,57600,139285,7407,4210,81848,81706,9669	75	2346	16792	0.9543620346689401	1.0	0.9998074493645063	99.99999997042804
13	0.315505960028715	GOTERM_BP_ALL	GO:0019220:regulation of phosphate metabolic process	7	7.216494845360824	0.7249656702928926	84275,4200,4843,7476,57600,81848,81706	75	1610	16792	0.973449275362319	1.0	0.9998105007648347	99.99999997372217
13	0.315505960028715	GOTERM_BP_ALL	GO:0051174:regulation of phosphorus metabolic process	7	7.216494845360824	0.7255317536092549	84275,4200,4843,7476,57600,81848,81706	75	1611	16792	0.9728450237947445	1.0	0.9998073997541443	99.99999997463131
13	0.315505960028715	GOTERM_BP_ALL	GO:0008284:positive regulation of cell proliferation	4	4.123711340206185	0.7296237318409762	84275,3651,7476,4860	75	849	16792	1.0548566941499804	1.0	0.9998203022022328	99.9999999803747
13	0.315505960028715	GOTERM_BP_ALL	GO:0048585:negative regulation of response to stimulus	6	6.185567010309279	0.7313590289786283	26525,3651,139285,4210,81848,50964	75	1369	16792	0.9812710007304601	1.0	0.9998225286005618	99.99999998241957
14	0.315056731285798	GOTERM_BP_ALL	GO:1902680:positive regulation of RNA biosynthetic process	6	6.185567010309279	0.7313590289786283	5015,3651,7476,7019,50964,4904	75	1369	16792	0.9812710007304601	1.0	0.9998225286005618	99.99999998241957
14	0.315056731285798	GOTERM_BP_ALL	GO:0045934:negative regulation of nucleobase-containing compound metabolic process	6	6.185567010309279	0.7325567524892708	84504,3651,7341,57600,54039,4904	75	1371	16792	0.9798395331874545	1.0	0.9998224360673538	99.99999998371206
3	0.525372090838589	GOTERM_BP_ALL	GO:0010604:positive regulation of macromolecule metabolic process	12	12.371134020618557	0.7344545856011684	246778,5015,6279,3651,7341,7476,7019,57600,139285,4210,50964,4904	75	2856	16792	0.9407282913165267	1.0	0.9998253934800152	99.99999998557844
13	0.315505960028715	GOTERM_BP_ALL	GO:0010604:positive regulation of macromolecule metabolic process	12	12.371134020618557	0.7344545856011684	246778,5015,6279,3651,7341,7476,7019,57600,139285,4210,50964,4904	75	2856	16792	0.9407282913165267	1.0	0.9998253934800152	99.99999998557844
14	0.315056731285798	GOTERM_BP_ALL	GO:0010604:positive regulation of macromolecule metabolic process	12	12.371134020618557	0.7344545856011684	246778,5015,6279,3651,7341,7476,7019,57600,139285,4210,50964,4904	75	2856	16792	0.9407282913165267	1.0	0.9998253934800152	99.99999998557844
13	0.315505960028715	GOTERM_BP_ALL	GO:0044238:primary metabolic process	44	45.36082474226804	0.7373878561526772	84275,7476,81706,9669,768,64969,26268,8836,5015,55505,4860,7019,139285,6473,4210,1622,4904,9507,3619,23210,4200,6279,29968,3651,4843,5194,7407,81848,51118,3613,50964,79190,7404,246778,84504,5937,51263,7341,57600,54039,7388,83990,64795,29943	75	10243	16792	0.9617599010706499	1.0	0.9998326762515869	99.99999998807182
14	0.315056731285798	GOTERM_BP_ALL	GO:0044238:primary metabolic process	44	45.36082474226804	0.7373878561526772	84275,7476,81706,9669,768,64969,26268,8836,5015,55505,4860,7019,139285,6473,4210,1622,4904,9507,3619,23210,4200,6279,29968,3651,4843,5194,7407,81848,51118,3613,50964,79190,7404,246778,84504,5937,51263,7341,57600,54039,7388,83990,64795,29943	75	10243	16792	0.9617599010706499	1.0	0.9998326762515869	99.99999998807182
19	0.207191789120228	GOTERM_BP_ALL	GO:0042981:regulation of apoptotic process	6	6.185567010309279	0.7495039839969542	57099,6279,3651,26230,7476,51118	75	1400	16792	0.9595428571428573	1.0	0.9998730915153022	99.99999999467883
14	0.315056731285798	GOTERM_BP_ALL	GO:0045935:positive regulation of nucleobase-containing compound metabolic process	7	7.216494845360824	0.7512543948947678	5015,3651,4843,7476,7019,50964,4904	75	1658	16792	0.9452673904302373	1.0	0.9998749530077886	99.99999999527977
13	0.315505960028715	GOTERM_MF_ALL	GO:0022892:substrate-specific transporter activity	5	5.154639175257731	0.7525578265774933	84275,25932,10479,5473,7388	76	1137	16881	0.9767740591584501	1.0	0.9999980258758417	99.99999948508551
13	0.315505960028715	GOTERM_BP_ALL	GO:0051239:regulation of multicellular organismal process	11	11.34020618556701	0.7546268596825895	26525,246778,84504,221044,5015,4843,7341,7476,4860,4210,50964	75	2659	16792	0.9262228908110819	1.0	0.9998782663855229	99.99999999626189
14	0.315056731285798	GOTERM_BP_ALL	GO:0051239:regulation of multicellular organismal process	11	11.34020618556701	0.7546268596825895	26525,246778,84504,221044,5015,4843,7341,7476,4860,4210,50964	75	2659	16792	0.9262228908110819	1.0	0.9998782663855229	99.99999999626189
19	0.207191789120228	GOTERM_BP_ALL	GO:0043067:regulation of programmed cell death	6	6.185567010309279	0.7568465424454281	57099,6279,3651,26230,7476,51118	75	1413	16792	0.9507147912243453	1.0	0.9998815986066485	99.99999999679957
14	0.315056731285798	GOTERM_BP_ALL	GO:0051254:positive regulation of RNA metabolic process	6	6.185567010309279	0.7579622247256791	5015,3651,7476,7019,50964,4904	75	1415	16792	0.9493710247349824	1.0	0.999881476156551	99.99999999704147
4	0.494289714176255	GOTERM_BP_ALL	GO:0007166:cell surface receptor signaling pathway	11	11.34020618556701	0.7589327249410331	26525,23210,3651,10479,7341,5473,83999,1395,7476,139285,50964	75	2669	16792	0.9227525914824529	1.0	0.999880915649083	99.9999999972378
13	0.315505960028715	GOTERM_BP_ALL	GO:0007166:cell surface receptor signaling pathway	11	11.34020618556701	0.7589327249410331	26525,23210,3651,10479,7341,5473,83999,1395,7476,139285,50964	75	2669	16792	0.9227525914824529	1.0	0.999880915649083	99.9999999972378
14	0.315056731285798	GOTERM_BP_ALL	GO:0010558:negative regulation of macromolecule biosynthetic process	6	6.185567010309279	0.7596287882987377	84504,3651,7341,57600,54039,4904	75	1418	16792	0.9473624823695346	1.0	0.9998795003110666	99.99999999737096
3	0.525372090838589	GOTERM_BP_ALL	GO:0032270:positive regulation of cellular protein metabolic process	6	6.185567010309279	0.7607351939783307	6279,7341,7476,57600,139285,4210	75	1420	16792	0.9460281690140846	1.0	0.9998793950703441	99.99999999757027
13	0.315505960028715	GOTERM_BP_ALL	GO:0032270:positive regulation of cellular protein metabolic process	6	6.185567010309279	0.7607351939783307	6279,7341,7476,57600,139285,4210	75	1420	16792	0.9460281690140846	1.0	0.9998793950703441	99.99999999757027
13	0.315505960028715	GOTERM_BP_ALL	GO:1901698:response to nitrogen compound	4	4.123711340206185	0.7622220746213552	84275,8836,3651,1395	75	895	16792	1.0006405959031657	1.0	0.9998805139988302	99.9999999978158
14	0.315056731285798	GOTERM_CC_ALL	GO:0005634:nucleus	30	30.927835051546392	0.766029381676158	9669,768,1073,8836,5015,55505,7019,4860,6473,139285,4210,4904,3619,7280,23210,6279,25932,3651,4843,388697,51118,79190,7404,84504,5937,7341,57600,54039,83990,64795	83	7048	18224	0.93458966399081	1.0	0.9985661021907015	99.9999996356254
14	0.315056731285798	GOTERM_BP_ALL	GO:0051240:positive regulation of multicellular organismal process	6	6.185567010309279	0.7667542347337388	246778,84504,5015,4843,7476,4860	75	1431	16792	0.9387561146051713	1.0	0.9998908855355213	99.99999999842795
17	0.225861895719356	GOTERM_MF_ALL	GO:0046914:transition metal ion binding	6	6.185567010309279	0.7685474889841045	342931,23210,6279,4210,768,9507	76	1423	16881	0.9365499130820727	1.0	0.9999978667359363	99.99999979332662
17	0.225861895719356	GOTERM_MF_ALL	GO:0008270:zinc ion binding	5	5.154639175257731	0.7719001844271215	342931,6279,4210,768,9507	76	1169	16881	0.9500360181891854	1.0	0.99999739572449	99.99999983068749
13	0.315505960028715	GOTERM_BP_ALL	GO:1901701:cellular response to oxygen-containing compound	4	4.123711340206185	0.7734546582890355	84275,3651,4843,1395	75	912	16792	0.9819883040935673	1.0	0.9999062781606157	99.9999999990447
13	0.315505960028715	GOTERM_BP_ALL	GO:0006950:response to stress	15	15.463917525773196	0.7734918223857475	26525,6279,4843,3651,10954,7476,768,246778,26268,1068,7341,5473,57600,4210,83990	75	3677	16792	0.9133532771280936	1.0	0.9999034829008993	99.99999999904738
19	0.207191789120228	GOTERM_BP_ALL	GO:0006950:response to stress	15	15.463917525773196	0.7734918223857475	26525,6279,4843,3651,10954,7476,768,246778,26268,1068,7341,5473,57600,4210,83990	75	3677	16792	0.9133532771280936	1.0	0.9999034829008993	99.99999999904738
19	0.207191789120228	GOTERM_BP_ALL	GO:0008219:cell death	8	8.24742268041237	0.7745178536523233	57099,6279,25932,3651,26230,7476,57600,51118	75	1958	16792	0.9147837929860403	1.0	0.9999032858163044	99.9999999991185
3	0.525372090838589	GOTERM_BP_ALL	GO:0051130:positive regulation of cellular component organization	5	5.154639175257731	0.774611966395226	7341,7476,57600,7408,1073	75	1183	16792	0.9462947309101155	1.0	0.9999005865252901	99.99999999912475
13	0.315505960028715	GOTERM_BP_ALL	GO:0051050:positive regulation of transport	4	4.123711340206185	0.7785919742527567	6279,3651,7341,9515	75	920	16792	0.973449275362319	1.0	0.9999082228892116	99.9999999993545
19	0.207191789120228	GOTERM_BP_ALL	GO:1902531:regulation of intracellular signal transduction	7	7.216494845360824	0.7796437906436477	26268,6279,3651,26230,7476,81848,83990	75	1714	16792	0.9143835083625049	1.0	0.9999081476245846	99.99999999940495
13	0.315505960028715	GOTERM_BP_ALL	GO:0006811:ion transport	6	6.185567010309279	0.7810557599872421	25932,10479,4843,7341,7388,768	75	1458	16792	0.9213717421124828	1.0	0.9999090064001029	99.99999999946685
14	0.315056731285798	GOTERM_MF_ALL	GO:0005488:binding	63	64.94845360824742	0.7866870624794395	10954,1395,9074,26268,55505,4860,7019,4210,1622,9507,26525,7280,3619,23210,283820,25932,4843,337879,3651,51617,7407,81848,7408,50964,3613,79190,7404,246778,342931,84504,5937,7341,54039,7388,29943,7476,337963,9669,768,1073,64969,5015,57099,1068,25843,139285,6473,116225,4904,4200,6279,5194,1463,388697,55171,84623,51118,83999,5473,57600,9515,83990,64795	76	14381	16881	0.9730519801346075	1.0	0.9999979824287231	99.9999999322471
14	0.315056731285798	GOTERM_BP_ALL	GO:0090304:nucleic acid metabolic process	21	21.649484536082475	0.7910859666094543	84275,23210,6279,3651,7476,7407,51118,50964,768,79190,84504,5015,5937,7341,55505,7019,57600,6473,54039,83990,4904	75	5158	16792	0.9115471112834433	1.0	0.9999295878013211	99.99999999976077
14	0.315056731285798	GOTERM_BP_ALL	GO:0031327:negative regulation of cellular biosynthetic process	6	6.185567010309279	0.7922170436917868	84504,3651,7341,57600,54039,4904	75	1480	16792	0.9076756756756758	1.0	0.9999297564359698	99.99999999978196
14	0.315056731285798	GOTERM_BP_ALL	GO:0009890:negative regulation of biosynthetic process	6	6.185567010309279	0.803896326661131	84504,3651,7341,57600,54039,4904	75	1504	16792	0.8931914893617021	1.0	0.9999490146547991	99.99999999991887
14	0.315056731285798	GOTERM_BP_ALL	GO:0051173:positive regulation of nitrogen compound metabolic process	7	7.216494845360824	0.8042739833288273	5015,3651,4843,7476,7019,50964,4904	75	1767	16792	0.8869571778909641	1.0	0.9999479940659335	99.9999999999215
13	0.315505960028715	GOTERM_BP_ALL	GO:0034220:ion transmembrane transport	4	4.123711340206185	0.8046181688084052	25932,10479,7341,7388	75	963	16792	0.9299826929733472	1.0	0.9999469061031415	99.99999999992383
14	0.315056731285798	GOTERM_BP_ALL	GO:0051172:negative regulation of nitrogen compound metabolic process	6	6.185567010309279	0.8048464557335526	84504,3651,7341,57600,54039,4904	75	1506	16792	0.8920053120849933	1.0	0.9999456096659582	99.99999999992534
19	0.207191789120228	GOTERM_BP_ALL	GO:0010941:regulation of cell death	6	6.185567010309279	0.8062650199474415	57099,6279,3651,26230,7476,51118	75	1509	16792	0.890231941683234	1.0	0.9999462975722628	99.99999999993409
20	0.129075179133697	GOTERM_MF_ALL	GO:0004871:signal transducer activity	7	7.216494845360824	0.808648868660665	26230,1395,7476,81491,81442,390058,138883	76	1763	16881	0.8819222616950771	1.0	0.9999988793831687	99.9999999846495
16	0.252371881043123	GOTERM_BP_ALL	GO:0044265:cellular macromolecule catabolic process	4	4.123711340206185	0.8119740643952074	26268,7341,139285,64795	75	976	16792	0.9175956284153006	1.0	0.9999536715727497	99.99999999996047
13	0.315505960028715	GOTERM_BP_ALL	GO:0051049:regulation of transport	7	7.216494845360824	0.816847635808327	26525,6279,25932,3651,4843,7341,9515	75	1796	16792	0.8726354862657759	1.0	0.9999591173384097	99.99999999997476
13	0.315505960028715	GOTERM_BP_ALL	GO:0048523:negative regulation of cellular process	17	17.525773195876287	0.8206042357262212	26525,221044,25932,3651,7476,81848,50964,84504,57099,7341,57600,139285,54039,4210,9515,83990,4904	75	4300	16792	0.8851596899224806	1.0	0.9999626885881059	99.9999999999823
14	0.315056731285798	GOTERM_BP_ALL	GO:0048523:negative regulation of cellular process	17	17.525773195876287	0.8206042357262212	26525,221044,25932,3651,7476,81848,50964,84504,57099,7341,57600,139285,54039,4210,9515,83990,4904	75	4300	16792	0.8851596899224806	1.0	0.9999626885881059	99.9999999999823
13	0.315505960028715	GOTERM_BP_ALL	GO:0006464:cellular protein modification process	15	15.463917525773196	0.8214826891750606	3619,23210,6279,4843,7476,81848,81706,7404,26268,7341,139285,57600,1622,29943,64795	75	3818	16792	0.8796228391828183	1.0	0.9999625868055059	99.99999999998371
13	0.315505960028715	GOTERM_BP_ALL	GO:0036211:protein modification process	15	15.463917525773196	0.8214826891750606	3619,23210,6279,4843,7476,81848,81706,7404,26268,7341,139285,57600,1622,29943,64795	75	3818	16792	0.8796228391828183	1.0	0.9999625868055059	99.99999999998371
14	0.315056731285798	GOTERM_BP_ALL	GO:0006464:cellular protein modification process	15	15.463917525773196	0.8214826891750606	3619,23210,6279,4843,7476,81848,81706,7404,26268,7341,139285,57600,1622,29943,64795	75	3818	16792	0.8796228391828183	1.0	0.9999625868055059	99.99999999998371
14	0.315056731285798	GOTERM_BP_ALL	GO:0036211:protein modification process	15	15.463917525773196	0.8214826891750606	3619,23210,6279,4843,7476,81848,81706,7404,26268,7341,139285,57600,1622,29943,64795	75	3818	16792	0.8796228391828183	1.0	0.9999625868055059	99.99999999998371
16	0.252371881043123	GOTERM_BP_ALL	GO:0036211:protein modification process	15	15.463917525773196	0.8214826891750606	3619,23210,6279,4843,7476,81848,81706,7404,26268,7341,139285,57600,1622,29943,64795	75	3818	16792	0.8796228391828183	1.0	0.9999625868055059	99.99999999998371
16	0.252371881043123	GOTERM_BP_ALL	GO:0006464:cellular protein modification process	15	15.463917525773196	0.8214826891750606	3619,23210,6279,4843,7476,81848,81706,7404,26268,7341,139285,57600,1622,29943,64795	75	3818	16792	0.8796228391828183	1.0	0.9999625868055059	99.99999999998371
14	0.315056731285798	GOTERM_BP_ALL	GO:0045595:regulation of cell differentiation	6	6.185567010309279	0.822233354375168	246778,84504,221044,7476,4860,4904	75	1544	16792	0.8700518134715026	1.0	0.9999623313233095	99.99999999998485
13	0.315505960028715	GOTERM_BP_ALL	GO:0043412:macromolecule modification	16	16.49484536082474	0.82267940840927	3619,23210,6279,4843,7476,81848,81706,7404,26268,7341,55505,139285,57600,1622,64795,29943	75	4065	16792	0.8812529725297253	1.0	0.9999616944126155	99.99999999998548
14	0.315056731285798	GOTERM_BP_ALL	GO:0043412:macromolecule modification	16	16.49484536082474	0.82267940840927	3619,23210,6279,4843,7476,81848,81706,7404,26268,7341,55505,139285,57600,1622,64795,29943	75	4065	16792	0.8812529725297253	1.0	0.9999616944126155	99.99999999998548
16	0.252371881043123	GOTERM_BP_ALL	GO:0043412:macromolecule modification	16	16.49484536082474	0.82267940840927	3619,23210,6279,4843,7476,81848,81706,7404,26268,7341,55505,139285,57600,1622,64795,29943	75	4065	16792	0.8812529725297253	1.0	0.9999616944126155	99.99999999998548
14	0.315056731285798	GOTERM_MF_ALL	GO:0003677:DNA binding	10	10.309278350515463	0.8227187317693703	84504,5015,5937,3651,7019,6473,54039,83990,4904,79190	76	2562	16881	0.8669727597682731	1.0	0.999999169363576	99.99999999459402
13	0.315505960028715	GOTERM_BP_ALL	GO:0009719:response to endogenous stimulus	6	6.185567010309279	0.8239908964452172	84275,8836,3651,1395,7476,50964	75	1548	16792	0.8678036175710595	1.0	0.9999621559529822	99.99999999998721
13	0.315505960028715	GOTERM_MF_ALL	GO:0030234:enzyme regulator activity	4	4.123711340206185	0.8269993467936061	26230,57600,9515,81706	76	996	16881	0.8920418516169942	1.0	0.9999990588684552	99.99999999612905
14	0.315056731285798	GOTERM_CC_ALL	GO:0044464:cell part	73	75.25773195876289	0.8281381995975456	84275,1395,10954,81442,9074,8836,26268,55505,4860,7019,4210,390058,1622,3619,7280,23210,283820,25932,4843,337879,3651,51617,7407,81491,81848,7408,50964,3613,79190,7404,84504,5937,51263,10479,7341,160762,54039,7388,29943,221044,64711,7476,337963,81706,9669,768,1073,138883,64969,5015,57099,1068,25843,139285,6473,116225,4904,161357,4200,29968,6279,26230,5194,1463,388697,55171,84623,51118,5473,57600,…	83	16449	18224	0.9744262477595956	1.0	0.9994417622043019	99.99999999412064
13	0.315505960028715	GOTERM_BP_ALL	GO:0043085:positive regulation of catalytic activity	6	6.185567010309279	0.8287539060106183	6279,26230,4843,7341,4210,9515	75	1559	16792	0.8616805644644002	1.0	0.999966735067409	99.999999999992
13	0.315505960028715	GOTERM_BP_ALL	GO:0050790:regulation of catalytic activity	9	9.278350515463918	0.8333574346091112	6279,26230,4843,7341,57600,4210,81848,9515,81706	75	2357	16792	0.8549172677131947	1.0	0.9999707056572464	99.99999999999498
19	0.207191789120228	GOTERM_BP_ALL	GO:0050790:regulation of catalytic activity	9	9.278350515463918	0.8333574346091112	6279,26230,4843,7341,57600,4210,81848,9515,81706	75	2357	16792	0.8549172677131947	1.0	0.9999707056572464	99.99999999999498
13	0.315505960028715	GOTERM_BP_ALL	GO:0044093:positive regulation of molecular function	7	7.216494845360824	0.8347367218292499	6279,3651,26230,4843,7341,4210,9515	75	1840	16792	0.8517681159420291	1.0	0.9999711806121752	99.99999999999564
14	0.315056731285798	GOTERM_CC_ALL	GO:0005623:cell	73	75.25773195876289	0.840930307908129	84275,1395,10954,81442,9074,8836,26268,55505,4860,7019,4210,390058,1622,3619,7280,23210,283820,25932,4843,337879,3651,51617,7407,81491,81848,7408,50964,3613,79190,7404,84504,5937,51263,10479,7341,160762,54039,7388,29943,221044,64711,7476,337963,81706,9669,768,1073,138883,64969,5015,57099,1068,25843,139285,6473,116225,4904,161357,4200,29968,6279,26230,5194,1463,388697,55171,84623,51118,5473,57600,…	83	16478	18224	0.9727113332563169	1.0	0.9995521806295389	99.99999999791078
14	0.315056731285798	GOTERM_MF_ALL	GO:0003676:nucleic acid binding	16	16.49484536082474	0.8413673965088131	23210,3651,9669,51118,79190,64969,84504,5015,5937,7341,55505,7019,6473,54039,83990,4904	76	4097	16881	0.8674383053068355	1.0	0.9999993448084387	99.99999999881626
20	0.129075179133697	GOTERM_MF_ALL	GO:0004888:transmembrane signaling receptor activity	5	5.154639175257731	0.8431293180633923	1395,81491,81442,390058,138883	76	1309	16881	0.8484278879015721	1.0	0.9999991794619643	99.99999999898382
5	0.492435632287577	KEGG_PATHWAY	KEGG:hsa01100:Metabolic pathways	5	5.154639175257731	0.8440017052127449	29968,4843,4860,7388,3613	33	1219	6879	0.8550227459169214	1.0	1.0	99.99999955385103
13	0.315505960028715	GOTERM_BP_ALL	GO:0048519:negative regulation of biological process	18	18.556701030927837	0.8440147131790948	26525,221044,25932,3651,4843,7476,81848,50964,84504,57099,7341,57600,139285,54039,4210,9515,83990,4904	75	4623	16792	0.8717456197274496	1.0	0.9999787063817035	99.99999999999838
14	0.315056731285798	GOTERM_BP_ALL	GO:0048519:negative regulation of biological process	18	18.556701030927837	0.8440147131790948	26525,221044,25932,3651,4843,7476,81848,50964,84504,57099,7341,57600,139285,54039,4210,9515,83990,4904	75	4623	16792	0.8717456197274496	1.0	0.9999787063817035	99.99999999999838
14	0.315056731285798	GOTERM_BP_ALL	GO:0050793:regulation of developmental process	8	8.24742268041237	0.8444088155734015	246778,84504,5015,7476,4860,55171,50964,4904	75	2129	16792	0.8413089087208392	1.0	0.9999783175740222	99.99999999999845
13	0.315505960028715	GOTERM_BP_ALL	GO:0071702:organic substance transport	10	10.309278350515463	0.8480989992889397	84275,26525,6279,3651,5194,4843,5473,4860,9515,768	75	2657	16792	0.8426546230084054	1.0	0.9999804901705853	99.99999999999896
13	0.315505960028715	GOTERM_BP_ALL	GO:0051336:regulation of hydrolase activity	5	5.154639175257731	0.850604043623165	6279,26230,7341,4210,9515	75	1337	16792	0.8372974320618299	1.0	0.9999816747572788	99.99999999999922
13	0.315505960028715	GOTERM_MF_ALL	GO:0005215:transporter activity	5	5.154639175257731	0.8508058953693863	84275,25932,10479,5473,7388	76	1327	16881	0.8369194463173759	1.0	0.9999992374885814	99.99999999948808
5	0.492435632287577	GOTERM_BP_ALL	GO:0044711:single-organism biosynthetic process	5	5.154639175257731	0.8518451575213558	29968,4843,4860,3613,29943	75	1340	16792	0.8354228855721393	1.0	0.9999819451210137	99.99999999999932
13	0.315505960028715	GOTERM_BP_ALL	GO:0006810:transport	18	18.556701030927837	0.8545604995491866	84275,26525,23210,6279,25932,3651,4843,5194,7476,768,10479,7341,5473,25843,4860,7388,9515,1622	75	4663	16792	0.8642676388591036	1.0	0.9999832109349331	99.99999999999952
13	0.315505960028715	GOTERM_BP_ALL	GO:0008104:protein localization	9	9.278350515463918	0.8634354820537904	26525,3651,5194,4843,7341,7476,4860,9515,4904	75	2448	16792	0.8231372549019608	1.0	0.9999878702409066	99.99999999999983
20	0.129075179133697	GOTERM_MF_ALL	GO:0099600:transmembrane receptor activity	5	5.154639175257731	0.8652286536905807	1395,81491,81442,390058,138883	76	1363	16881	0.8148144572730431	1.0	0.9999995106919516	99.9999999998724
14	0.315056731285798	GOTERM_BP_ALL	GO:0051094:positive regulation of developmental process	4	4.123711340206185	0.8667048073318919	84504,5015,7476,4860	75	1089	16792	0.8223813896541169	1.0	0.9999890636157164	99.99999999999989
13	0.315505960028715	GOTERM_BP_ALL	GO:0044092:negative regulation of molecular function	4	4.123711340206185	0.8712171717048168	7341,57600,81848,81706	75	1100	16792	0.8141575757575759	1.0	0.9999906866070422	99.99999999999993
13	0.315505960028715	GOTERM_BP_ALL	GO:0042325:regulation of phosphorylation	5	5.154639175257731	0.8723991161064056	84275,7476,57600,81848,81706	75	1393	16792	0.8036372337879875	1.0	0.9999908489224429	99.99999999999994
14	0.315056731285798	GOTERM_BP_ALL	GO:0010628:positive regulation of gene expression	6	6.185567010309279	0.878609435981039	5015,3651,7476,7019,50964,4904	75	1692	16792	0.7939479905437352	1.0	0.9999928445553049	99.99999999999997
20	0.129075179133697	GOTERM_MF_ALL	GO:0060089:molecular transducer activity	6	6.185567010309279	0.8789897896393127	23210,1395,81491,81442,390058,138883	76	1680	16881	0.79328007518797	1.0	0.9999996936876402	99.99999999997071
20	0.129075179133697	GOTERM_MF_ALL	GO:0004872:receptor activity	6	6.185567010309279	0.8789897896393127	23210,1395,81491,81442,390058,138883	76	1680	16881	0.79328007518797	1.0	0.9999996936876402	99.99999999997071
13	0.315505960028715	GOTERM_BP_ALL	GO:0051234:establishment of localization	18	18.556701030927837	0.88461783188935	84275,26525,23210,6279,25932,3651,4843,5194,7476,768,10479,7341,5473,25843,4860,7388,9515,1622	75	4790	16792	0.8413528183716074	1.0	0.9999944240770656	99.99999999999999
20	0.129075179133697	GOTERM_MF_ALL	GO:0038023:signaling receptor activity	5	5.154639175257731	0.8846619843379058	1395,81491,81442,390058,138883	76	1417	16881	0.7837629536084388	1.0	0.9999997039749738	99.9999999999848
21	0.0147954566991554	GOTERM_MF_ALL	GO:0097367:carbohydrate derivative binding	8	8.24742268041237	0.8851602310612279	7280,4843,1463,4860,7407,83990,9669,50964	76	2241	16881	0.7929260903262171	1.0	0.9999996140667178	99.99999999998568
14	0.315056731285798	GOTERM_BP_ALL	GO:2000026:regulation of multicellular organismal development	6	6.185567010309279	0.887713406092305	246778,84504,5015,7476,4860,50964	75	1721	16792	0.7805694363742011	1.0	0.9999950363396999	99.99999999999999
6	0.455138495164892	GOTERM_BP_ALL	GO:0033043:regulation of organelle organization	4	4.123711340206185	0.8907999341943876	6279,25932,7408,1073	75	1152	16792	0.7774074074074075	1.0	0.9999955950080011	100.0
13	0.315505960028715	GOTERM_BP_ALL	GO:0033036:macromolecule localization	10	10.309278350515463	0.8929366656853763	26525,3651,5194,4843,7341,55505,7476,4860,9515,4904	75	2817	16792	0.7947935155602887	1.0	0.9999959078394253	100.0
13	0.315505960028715	GOTERM_BP_ALL	GO:0071495:cellular response to endogenous stimulus	4	4.123711340206185	0.9018275005914197	84275,1395,7476,50964	75	1185	16792	0.7557580872011253	1.0	0.9999973745176678	100.0
14	0.315056731285798	GOTERM_BP_ALL	GO:0010605:negative regulation of macromolecule metabolic process	8	8.24742268041237	0.9027221501360179	84504,3651,4843,7341,57600,54039,81848,4904	75	2326	16792	0.7700544568644311	1.0	0.9999974089007041	100.0
18	0.222762878652588	GOTERM_CC_ALL	GO:0098588:bounding membrane of organelle	6	6.185567010309279	0.9028485445744449	64711,5194,10479,25843,7476,51617	83	1742	18224	0.7562557924003708	1.0	0.9999262607798837	99.99999999999714
13	0.315505960028715	GOTERM_BP_ALL	GO:0065009:regulation of molecular function	10	10.309278350515463	0.9036537299593748	6279,3651,26230,4843,7341,57600,4210,81848,9515,81706	75	2863	16792	0.7820235184538363	1.0	0.9999974492148859	100.0
19	0.207191789120228	GOTERM_BP_ALL	GO:0065009:regulation of molecular function	10	10.309278350515463	0.9036537299593748	6279,3651,26230,4843,7341,57600,4210,81848,9515,81706	75	2863	16792	0.7820235184538363	1.0	0.9999974492148859	100.0
8	0.405682358216352	GOTERM_CC_ALL	GO:0031981:nuclear lumen	13	13.402061855670103	0.9067292020488904	3619,23210,25932,3651,51118,768,1073,7404,7341,55505,57600,83990,4904	83	3592	18224	0.7946440550621193	1.0	0.9999289589583333	99.99999999999835
14	0.315056731285798	GOTERM_CC_ALL	GO:0031981:nuclear lumen	13	13.402061855670103	0.9067292020488904	3619,23210,25932,3651,51118,768,1073,7404,7341,55505,57600,83990,4904	83	3592	18224	0.7946440550621193	1.0	0.9999289589583333	99.99999999999835
7	0.418999310081541	GOTERM_BP_ALL	GO:0051179:localization	22	22.68041237113402	0.9072993536493077	84275,26525,23210,6279,25932,3651,4843,5194,7476,55171,84623,768,10479,7341,5473,55505,25843,4860,7388,9515,1622,4904	75	5872	16792	0.8388374205267939	1.0	0.9999978576203613	100.0
13	0.315505960028715	GOTERM_BP_ALL	GO:0051179:localization	22	22.68041237113402	0.9072993536493077	84275,26525,23210,6279,25932,3651,4843,5194,7476,55171,84623,768,10479,7341,5473,55505,25843,4860,7388,9515,1622,4904	75	5872	16792	0.8388374205267939	1.0	0.9999978576203613	100.0
21	0.0147954566991554	GOTERM_MF_ALL	GO:0016787:hydrolase activity	9	9.278350515463918	0.909210000303744	7280,8836,7407,221223,83990,9669,3613,9507,29943	76	2603	16881	0.7679853205815151	1.0	0.9999998936175984	99.99999999999942
14	0.315056731285798	GOTERM_CC_ALL	GO:0032991:macromolecular complex	18	18.556701030927837	0.9148052663677876	3619,23210,25932,81491,51118,50964,64969,26268,5015,51263,7341,55505,54039,4210,7388,9515,4904,64795	83	4868	18224	0.8118719743394284	1.0	0.9999437920131926	99.99999999999952
13	0.315505960028715	GOTERM_BP_ALL	GO:0035556:intracellular signal transduction	9	9.278350515463918	0.9164277195463785	26268,6279,3651,26230,4843,7476,57600,81848,83990	75	2657	16792	0.7583891607075649	1.0	0.9999987385975926	100.0
19	0.207191789120228	GOTERM_BP_ALL	GO:0035556:intracellular signal transduction	9	9.278350515463918	0.9164277195463785	26268,6279,3651,26230,4843,7476,57600,81848,83990	75	2657	16792	0.7583891607075649	1.0	0.9999987385975926	100.0
13	0.315505960028715	GOTERM_BP_ALL	GO:0015031:protein transport	6	6.185567010309279	0.9237773718021196	26525,3651,5194,4843,4860,9515	75	1860	16792	0.722236559139785	1.0	0.9999992063160561	100.0
13	0.315505960028715	GOTERM_BP_ALL	GO:0008283:cell proliferation	6	6.185567010309279	0.9239955708797638	84275,246778,3651,7476,4860,83990	75	1861	16792	0.7218484685652875	1.0	0.9999991865091987	100.0
11	0.351895872604006	GOTERM_MF_ALL	GO:0003824:catalytic activity	22	22.68041237113402	0.9363628021166566	7280,4200,23210,64711,25932,29968,4843,10954,7407,9669,768,3613,7404,26268,8836,4860,7388,221223,83990,9507,64795,29943	76	6018	16881	0.8119982158786798	1.0	0.9999999860324061	100.0
8	0.405682358216352	GOTERM_CC_ALL	GO:0005654:nucleoplasm	10	10.309278350515463	0.9380749628884263	3619,23210,3651,7341,55505,57600,51118,83990,4904,7404	83	2996	18224	0.7328647031383211	1.0	0.9999817356007371	99.99999999999999
14	0.315056731285798	GOTERM_CC_ALL	GO:0005654:nucleoplasm	10	10.309278350515463	0.9380749628884263	3619,23210,3651,7341,55505,57600,51118,83990,4904,7404	83	2996	18224	0.7328647031383211	1.0	0.9999817356007371	99.99999999999999
14	0.315056731285798	GOTERM_BP_ALL	GO:0009892:negative regulation of metabolic process	8	8.24742268041237	0.9415261866941212	84504,3651,4843,7341,57600,54039,81848,4904	75	2522	16792	0.7102088289717157	1.0	0.9999997772093494	100.0
5	0.492435632287577	GOTERM_BP_ALL	GO:0006796:phosphate-containing compound metabolic process	10	10.309278350515463	0.9434949877576017	84275,4200,4843,7476,4860,57600,81848,7388,81706,3613	75	3083	16792	0.7262190507081847	1.0	0.9999998064813438	100.0
13	0.315505960028715	GOTERM_BP_ALL	GO:0006796:phosphate-containing compound metabolic process	10	10.309278350515463	0.9434949877576017	84275,4200,4843,7476,4860,57600,81848,7388,81706,3613	75	3083	16792	0.7262190507081847	1.0	0.9999998064813438	100.0
13	0.315505960028715	GOTERM_BP_ALL	GO:0031399:regulation of protein modification process	5	5.154639175257731	0.9436568372440858	7476,57600,139285,81848,81706	75	1664	16792	0.6727564102564102	1.0	0.9999998009307491	100.0
5	0.492435632287577	GOTERM_BP_ALL	GO:0006793:phosphorus metabolic process	10	10.309278350515463	0.9443481781216656	84275,4200,4843,7476,4860,57600,81848,7388,81706,3613	75	3089	16792	0.7248084601273336	1.0	0.9999998053751985	100.0
13	0.315505960028715	GOTERM_BP_ALL	GO:0006793:phosphorus metabolic process	10	10.309278350515463	0.9443481781216656	84275,4200,4843,7476,4860,57600,81848,7388,81706,3613	75	3089	16792	0.7248084601273336	1.0	0.9999998053751985	100.0
21	0.0147954566991554	GOTERM_MF_ALL	GO:0036094:small molecule binding	8	8.24742268041237	0.9515230602906348	7280,4200,5937,4843,4860,7407,83990,9669	76	2571	16881	0.691150279432537	1.0	0.9999999951802702	100.0
13	0.315505960028715	GOTERM_BP_ALL	GO:0045184:establishment of protein localization	6	6.185567010309279	0.9526197091929648	26525,3651,5194,4843,4860,9515	75	2021	16792	0.6647006432459178	1.0	0.9999999012998632	100.0
14	0.315056731285798	GOTERM_BP_ALL	GO:0031324:negative regulation of cellular metabolic process	7	7.216494845360824	0.9567305333765782	84504,3651,7341,57600,54039,81848,4904	75	2345	16792	0.6683383084577115	1.0	0.9999999360474844	100.0
14	0.315056731285798	GOTERM_MF_ALL	GO:1901363:heterocyclic compound binding	21	21.649484536082475	0.9580967328514048	7280,4200,23210,3651,4843,7407,51118,9669,79190,64969,84504,5015,5937,7341,55505,4860,7019,6473,54039,83990,4904	76	5971	16881	0.7811902264453632	1.0	0.9999999972568174	100.0
8	0.405682358216352	GOTERM_CC_ALL	GO:0044428:nuclear part	13	13.402061855670103	0.9623789378796972	3619,23210,25932,3651,51118,768,1073,7404,7341,55505,57600,83990,4904	83	3981	18224	0.7169960928869964	1.0	0.9999951174784283	100.0
14	0.315056731285798	GOTERM_CC_ALL	GO:0044428:nuclear part	13	13.402061855670103	0.9623789378796972	3619,23210,25932,3651,51118,768,1073,7404,7341,55505,57600,83990,4904	83	3981	18224	0.7169960928869964	1.0	0.9999951174784283	100.0
21	0.0147954566991554	GOTERM_MF_ALL	GO:0000166:nucleotide binding	7	7.216494845360824	0.963991863462033	7280,4200,5937,4843,7407,83990,9669	76	2389	16881	0.6508283580445463	1.0	0.999999998463806	100.0
21	0.0147954566991554	GOTERM_MF_ALL	GO:1901265:nucleoside phosphate binding	7	7.216494845360824	0.9640998539975465	7280,4200,5937,4843,7407,83990,9669	76	2390	16881	0.6505560449240255	1.0	0.9999999978591941	100.0
14	0.315056731285798	GOTERM_MF_ALL	GO:0097159:organic cyclic compound binding	21	21.649484536082475	0.9651742559998139	7280,4200,23210,3651,4843,7407,51118,9669,79190,64969,84504,5015,5937,7341,55505,4860,7019,6473,54039,83990,4904	76	6052	16881	0.7707347723240687	1.0	0.9999999974899422	100.0
21	0.0147954566991554	GOTERM_MF_ALL	GO:0001882:nucleoside binding	5	5.154639175257731	0.9717175003468905	7280,4860,7407,83990,9669	76	1860	16881	0.5970925297113752	1.0	0.999999998534331	100.0
13	0.315505960028715	GOTERM_BP_ALL	GO:0010647:positive regulation of cell communication	4	4.123711340206185	0.9726038831315049	6279,3651,7476,139285	75	1555	16792	0.5759314040728832	1.0	0.9999999936270433	100.0
13	0.315505960028715	GOTERM_BP_ALL	GO:0023056:positive regulation of signaling	4	4.123711340206185	0.9733896027247344	6279,3651,7476,139285	75	1563	16792	0.5729835785881852	1.0	0.999999994234913	100.0
21	0.0147954566991554	GOTERM_MF_ALL	GO:0032553:ribonucleotide binding	5	5.154639175257731	0.9753368144820245	7280,4843,7407,83990,9669	76	1900	16881	0.5845221606648199	1.0	0.999999999056531	100.0
13	0.315505960028715	GOTERM_BP_ALL	GO:0016310:phosphorylation	6	6.185567010309279	0.9753456646389815	84275,7476,57600,81848,7388,3613	75	2229	16792	0.602673844773441	1.0	0.9999999959219332	100.0
13	0.315505960028715	GOTERM_BP_ALL	GO:0048584:positive regulation of response to stimulus	5	5.154639175257731	0.9834806609897725	6279,3651,5473,7476,139285	75	2030	16792	0.5514614121510674	1.0	0.9999999994324409	100.0
21	0.0147954566991554	GOTERM_MF_ALL	GO:0035639:purine ribonucleoside triphosphate binding	4	4.123711340206185	0.9911374409158341	7280,7407,83990,9669	76	1841	16881	0.4826038480230995	1.0	0.9999999999930841	100.0
13	0.315505960028715	GOTERM_BP_ALL	GO:0051641:cellular localization	6	6.185567010309279	0.991411476527975	3651,5194,7341,7476,55171,4904	75	2541	16792	0.5286737504919323	1.0	0.9999999999796158	100.0
21	0.0147954566991554	GOTERM_MF_ALL	GO:0032550:purine ribonucleoside binding	4	4.123711340206185	0.991444157371625	7280,7407,83990,9669	76	1850	16881	0.48025604551920337	1.0	0.9999999999914955	100.0
21	0.0147954566991554	GOTERM_MF_ALL	GO:0001883:purine nucleoside binding	4	4.123711340206185	0.9915441364799601	7280,7407,83990,9669	76	1853	16881	0.4794785127957508	1.0	0.9999999999882383	100.0
21	0.0147954566991554	GOTERM_MF_ALL	GO:0032549:ribonucleoside binding	4	4.123711340206185	0.9915441364799601	7280,7407,83990,9669	76	1853	16881	0.4794785127957508	1.0	0.9999999999882383	100.0
21	0.0147954566991554	GOTERM_MF_ALL	GO:0032555:purine ribonucleotide binding	4	4.123711340206185	0.992514297593015	7280,7407,83990,9669	76	1884	16881	0.4715890043580288	1.0	0.9999999999909072	100.0
21	0.0147954566991554	GOTERM_MF_ALL	GO:0017076:purine nucleotide binding	4	4.123711340206185	0.9928887908567755	7280,7407,83990,9669	76	1897	16881	0.4683572399633771	1.0	0.9999999999898374	100.0

## Sheet: top100negSpearman_mir3_topGO
Ont	Terms	Annotated	Significant	Expected	classic	Genes
BP	GO:0006390:Mitochondrial transcription	15	2	0.07	0.0019	7019.84
BP	GO:0017014:Protein nitrosylation	15	2	0.07	0.0019	4843.63
BP	GO:0018119:Peptidyl-cysteine S-nitrosylation	15	2	0.07	0.0019	4843.63
BP	GO:0009987:Cellular process	16968	80	73.62	0.0039	10479,1068,1073,10954,138883,139285,1395,1463,160762,161357,1622,221044,23210,246778,25932,26230,26268,26525,29943,29968,337879,337963,3613,3619,3651,388697,390058,399473,406967,406972,4200,4210,4843,4860,4904,5015,50964,51118,51263,51617,5194,54039,5473,55171,55505,57099,57600,5937,6279,644444,64711,6473,64795,64969,677802,7019,7280,7341,7388,7404,7407,7408,7476,768,79190,81442,81491,81706,81848…
BP	GO:0140053:Mitochondrial gene expression	162	4	0.7	0.0054	51263,64969,7019,84275
BP	GO:0030279:Negative regulation of ossification	82	3	0.36	0.0054	221044,50964,83999
BP	GO:0007263:Nitric oxide mediated signal transduction	29	2	0.13	0.0070	3651.48
BP	GO:0016577:Histone demethylation	29	2	0.13	0.0070	23210.7
BP	GO:0006482:Protein demethylation	31	2	0.13	0.0080	23210.7
BP	GO:0008214:Protein dealkylation	31	2	0.13	0.0080	23210.7
BP	GO:0021522:Spinal cord motor neuron differentiation	34	2	0.15	0.0095	161358
MF	GO:0032452:Histone demethylase activity	27	2	0.12	0.0064	23210.7
MF	GO:1901567:Fatty acid derivative binding	28	2	0.12	0.0069	1622.63
CC	GO:0005775:Vacuolar lumen	172	4	0.77	0.0074	1463,388697,51617,8836
CC	GO:0031012:Extracellular matrix	526	7	1935-02-01	0.0091	1463,221044,388697,50964,6279,7476,9507

## Sheet: top100negSpearman_mir7_DAVID
Cluster	ClusterEnrichmentScore	Category	Terms	Count	X.	PValue	Genes	List.Total	Pop.Hits	Pop.Total	Fold.Enrichment	Bonferroni	Benjamini	FDR
3	0.532793305280645	GOTERM_BP_ALL	GO:0048518:positive regulation of biological process	37	37.755102040816325	0.009491454912054054	22875,6595,4303,23677,7704,10670,2746,23635,7402,23328,4090,23075,80736,10464,79625,3131,22849,55204,29966,29760,92370,91,59338,9547,29116,339345,5813,130132,6609,55553,91947,51719,55827,387496,51144,57600,6194	82	5285	16792	1.433657152087131	0.9999999372727936	0.9999999372727936	14.895475997600604
10	0.372158296461155	GOTERM_BP_ALL	GO:0048518:positive regulation of biological process	37	37.755102040816325	0.009491454912054054	22875,6595,4303,23677,7704,10670,2746,23635,7402,23328,4090,23075,80736,10464,79625,3131,22849,55204,29966,29760,92370,91,59338,9547,29116,339345,5813,130132,6609,55553,91947,51719,55827,387496,51144,57600,6194	82	5285	16792	1.433657152087131	0.9999999372727936	0.9999999372727936	14.895475997600604
3	0.532793305280645	GOTERM_BP_ALL	GO:0030218:erythrocyte differentiation	4	4.081632653061225	0.011199934778746779	55553,91,4090,6194	82	96	16792	8.532520325203253	0.9999999968835667	0.9999441749762118	17.34431345536337
3	0.532793305280645	GOTERM_BP_ALL	GO:0034101:erythrocyte homeostasis	4	4.081632653061225	0.01424853887304747	55553,91,4090,6194	82	105	16792	7.8011614401858305	0.9999999999854936	0.9997561141406603	21.55012806204222
3	0.532793305280645	GOTERM_BP_ALL	GO:0002262:myeloid cell homeostasis	4	4.081632653061225	0.02209176268338561	55553,91,4090,6194	82	124	16792	6.60582218725413	1.0	0.9999394518497381	31.46418121537068
9	0.375095410702733	GOTERM_BP_ALL	GO:0016567:protein ubiquitination	9	9.183673469387756	0.031973484354388446	50862,7704,23328,91947,55827,25893,29116,27252,55958	82	770	16792	2.3935381691479254	1.0	0.9999876522808968	42.28090608218206
3	0.532793305280645	GOTERM_BP_ALL	GO:0051254:positive regulation of RNA metabolic process	13	13.26530612244898	0.0381893119768647	22849,6595,4303,29966,7704,91,339345,23635,55553,55827,387496,4090,3131	82	1415	16792	1.8813755063345687	1.0	0.9999874454237898	48.2387881965906
3	0.532793305280645	GOTERM_BP_ALL	GO:0022412:cellular process involved in reproduction in multicellular organism	5	5.1020408163265305	0.03877862245835573	6595,54586,7704,4090,6194	82	264	16792	3.8784183296378414	1.0	0.9999459436146622	48.77255131442227
1	0.56468305333157	GOTERM_BP_ALL	GO:0007156:homophilic cell adhesion via plasma membrane adhesion molecules	4	4.081632653061225	0.04158342324703641	199731,56133,56108,56131	82	159	16792	5.1517103850283785	1.0	0.9999021930798415	51.24275921460109
3	0.532793305280645	GOTERM_BP_ALL	GO:0010604:positive regulation of macromolecule metabolic process	21	21.428571428571427	0.04969787395939094	22849,6595,29966,4303,92370,7704,91,29116,339345,23635,6609,55553,91947,23328,51719,55827,387496,4090,57600,10464,3131	82	2856	16792	1.505738880918221	1.0	0.9999472298112053	57.77320649036501
9	0.375095410702733	GOTERM_BP_ALL	GO:0010604:positive regulation of macromolecule metabolic process	21	21.428571428571427	0.04969787395939094	22849,6595,29966,4303,92370,7704,91,29116,339345,23635,6609,55553,91947,23328,51719,55827,387496,4090,57600,10464,3131	82	2856	16792	1.505738880918221	1.0	0.9999472298112053	57.77320649036501
3	0.532793305280645	GOTERM_MF_ALL	GO:0044212:transcription regulatory region DNA binding	9	9.183673469387756	0.05165797592651373	6595,5813,55553,7704,4090,619279,100129842,23635,3131	82	853	16881	2.1720898979212535	0.99999999565196	0.99999999565196	51.77775752374805
3	0.532793305280645	GOTERM_MF_ALL	GO:0000975:regulatory region DNA binding	9	9.183673469387756	0.05253342326468134	6595,5813,55553,7704,4090,619279,100129842,23635,3131	82	856	16881	2.164477433325735	0.999999996890467	0.9999442368132406	52.38629880854276
3	0.532793305280645	GOTERM_MF_ALL	GO:0001067:regulatory region nucleic acid binding	9	9.183673469387756	0.052827376969970426	6595,5813,55553,7704,4090,619279,100129842,23635,3131	82	857	16881	2.161951788712753	0.999999997221716	0.9985941934962458	52.589029748447444
3	0.532793305280645	GOTERM_BP_ALL	GO:0048522:positive regulation of cellular process	31	31.63265306122449	0.053481670505299325	6595,4303,23677,7704,10670,2746,23635,23328,4090,23075,80736,10464,79625,3131,22849,55204,29966,29760,92370,91,9547,339345,5813,6609,55553,91947,51719,55827,387496,57600,6194	82	4744	16792	1.3381524287418254	1.0	0.9999293945755064	60.528425770099936
3	0.532793305280645	GOTERM_BP_ALL	GO:0006357:regulation of transcription from RNA polymerase II promoter	15	15.306122448979592	0.05508763269725864	22849,6595,8863,4303,29966,7704,91,23635,5813,55553,55827,4090,57600,619279,3131	82	1835	16792	1.6739549411842891	1.0	0.9998712861996781	61.64591496766047
9	0.375095410702733	GOTERM_BP_ALL	GO:0070647:protein modification by small protein conjugation or removal	10	10.204081632653061	0.060074294016362634	50862,7704,23328,91947,55827,25893,29116,80013,27252,55958	82	1032	16792	1.9843070523728494	1.0	0.9998738742797858	64.92910750934338
9	0.375095410702733	GOTERM_BP_ALL	GO:0032446:protein modification by small protein conjugation	9	9.183673469387756	0.06369478666496999	50862,7704,23328,91947,55827,25893,29116,27252,55958	82	887	16792	2.0778178018533286	1.0	0.9998498473016875	67.14509798474839
11	0.354803686094403	GOTERM_CC_ALL	GO:0031984:organelle subcompartment	5	5.1020408163265305	0.07288559206598305	540,55204,65055,51617,27252	90	322	18224	3.14423740510697	0.9999999987608253	0.9999999987608253	63.04985087797014
3	0.532793305280645	GOTERM_MF_ALL	GO:0043565:sequence-specific DNA binding	10	10.204081632653061	0.07340922055629613	5813,4303,55553,7704,4090,619279,79190,100129842,23635,3131	82	1080	16881	1.9061653116531163	0.9999999999990443	0.9960548190541748	64.95072502191495
5	0.496776584016844	GOTERM_BP_ALL	GO:0045786:negative regulation of cell cycle	6	6.122448979591836	0.07666230662743123	4303,10217,51719,10670,339345,6194	82	470	16792	2.614218993253762	1.0	0.9999501933494137	74.04841874132553
3	0.532793305280645	GOTERM_BP_ALL	GO:0019953:sexual reproduction	8	8.16326530612245	0.07780195409879592	6595,54586,7704,146852,4090,59338,339345,6194	82	770	16792	2.1275894836870446	1.0	0.9999164489371556	74.58485681845384
10	0.372158296461155	GOTERM_BP_ALL	GO:0071417:cellular response to organonitrogen compound	6	6.122448979591836	0.08049889776104668	22849,4303,23677,2788,1395,10670	82	477	16792	2.5758551925141893	1.0	0.9998907086913907	75.81305945447517
3	0.532793305280645	GOTERM_BP_ALL	GO:0031325:positive regulation of cellular metabolic process	20	20.408163265306122	0.08063289221049566	22849,6595,4303,29966,92370,7704,91,339345,23635,6609,55553,91947,23328,51719,55827,387496,4090,57600,10464,3131	82	2839	16792	1.4426240775264392	1.0	0.9998158653263306	75.8726006324157
9	0.375095410702733	GOTERM_BP_ALL	GO:0031325:positive regulation of cellular metabolic process	20	20.408163265306122	0.08063289221049566	22849,6595,4303,29966,92370,7704,91,339345,23635,6609,55553,91947,23328,51719,55827,387496,4090,57600,10464,3131	82	2839	16792	1.4426240775264392	1.0	0.9998158653263306	75.8726006324157
3	0.532793305280645	GOTERM_BP_ALL	GO:0010557:positive regulation of macromolecule biosynthetic process	13	13.26530612244898	0.0806693079929575	22849,6595,4303,29966,7704,92370,91,23635,55553,55827,387496,4090,3131	82	1597	16792	1.6669670265894896	1.0	0.9997042218528587	75.88875833928955
3	0.532793305280645	GOTERM_BP_ALL	GO:0044703:multi-organism reproductive process	9	9.183673469387756	0.08139705252176588	6595,54586,7704,91,146852,4090,59338,339345,6194	82	936	16792	1.9690431519699811	1.0	0.9995780834664292	76.20953225986925
3	0.532793305280645	GOTERM_BP_ALL	GO:0007276:gamete generation	7	7.142857142857142	0.08302010118429616	6595,7704,146852,4090,59338,339345,6194	82	629	16792	2.278956144092443	1.0	0.9994664366826372	76.91053172957054
3	0.532793305280645	GOTERM_BP_ALL	GO:0030099:myeloid cell differentiation	5	5.1020408163265305	0.08402091336708156	55553,7704,91,4090,6194	82	343	16792	2.9851383061935572	1.0	0.9993021513933877	77.33304946999951
3	0.532793305280645	GOTERM_BP_ALL	GO:0009893:positive regulation of metabolic process	21	21.428571428571427	0.08726704132344888	22849,6595,29966,4303,92370,7704,91,29116,339345,23635,6609,55553,91947,23328,51719,55827,387496,4090,57600,10464,3131	82	3052	16792	1.4090400537032892	1.0	0.9992665806565014	78.65396940457804
9	0.375095410702733	GOTERM_BP_ALL	GO:0009893:positive regulation of metabolic process	21	21.428571428571427	0.08726704132344888	22849,6595,29966,4303,92370,7704,91,29116,339345,23635,6609,55553,91947,23328,51719,55827,387496,4090,57600,10464,3131	82	3052	16792	1.4090400537032892	1.0	0.9992665806565014	78.65396940457804
3	0.532793305280645	GOTERM_BP_ALL	GO:0032504:multicellular organism reproduction	8	8.16326530612245	0.08730440280481919	6595,54586,7704,146852,4090,59338,339345,6194	82	792	16792	2.068489775806849	1.0	0.9989993153329003	78.66874215754362
3	0.532793305280645	GOTERM_BP_ALL	GO:0048872:homeostasis of number of cells	4	4.081632653061225	0.09401439626803722	55553,91,4090,6194	82	224	16792	3.6567944250871083	1.0	0.9992182270765904	81.17140232454202
1	0.56468305333157	GOTERM_BP_ALL	GO:0098742:cell-cell adhesion via plasma-membrane adhesion molecules	4	4.081632653061225	0.09882429145770619	199731,56133,56108,56131	82	229	16792	3.5769517520502716	1.0	0.9992813007404805	82.79243030469652
3	0.532793305280645	GOTERM_BP_ALL	GO:0007281:germ cell development	4	4.081632653061225	0.09979817029057172	6595,7704,4090,6194	82	230	16792	3.561399787910923	1.0	0.9991168363346711	83.10424048343552
3	0.532793305280645	GOTERM_BP_ALL	GO:0045935:positive regulation of nucleobase-containing compound metabolic process	13	13.26530612244898	0.09990709064183094	22849,6595,4303,29966,7704,91,339345,23635,55553,55827,387496,4090,3131	82	1658	16792	1.6056371178910824	1.0	0.9988629852077141	83.13878142872709
3	0.532793305280645	GOTERM_BP_ALL	GO:0002520:immune system development	8	8.16326530612245	0.10080916711154383	2872,29760,55553,7704,91,4090,23075,6194	82	821	16792	1.9954249725201272	1.0	0.9986389579601765	83.42230610232065
7	0.420765906846211	GOTERM_BP_ALL	GO:0002520:immune system development	8	8.16326530612245	0.10080916711154383	2872,29760,55553,7704,91,4090,23075,6194	82	821	16792	1.9954249725201272	1.0	0.9986389579601765	83.42230610232065
3	0.532793305280645	GOTERM_BP_ALL	GO:0048731:system development	27	27.55102040816326	0.11168460905012069	6595,4303,7704,55742,56131,2746,2872,7402,56133,23328,4090,23075,79625,3131,22849,163778,29760,91,9547,59338,29116,51232,540,5813,6609,55553,6194	82	4291	16792	1.2885278887745766	1.0	0.9989562145007678	86.50579206747304
3	0.532793305280645	GOTERM_BP_ALL	GO:0045893:positive regulation of transcription, DNA-templated	11	11.224489795918368	0.11363137846117913	6595,29966,4303,55553,7704,91,55827,4090,387496,23635,3131	82	1349	16792	1.669818655191741	1.0	0.9988483107348295	86.99731542375515
3	0.532793305280645	GOTERM_BP_ALL	GO:1903508:positive regulation of nucleic acid-templated transcription	11	11.224489795918368	0.11363137846117913	6595,29966,4303,55553,7704,91,55827,4090,387496,23635,3131	82	1349	16792	1.669818655191741	1.0	0.9988483107348295	86.99731542375515
3	0.532793305280645	GOTERM_BP_ALL	GO:1902680:positive regulation of RNA biosynthetic process	11	11.224489795918368	0.12195638955102894	6595,29966,4303,55553,7704,91,55827,4090,387496,23635,3131	82	1369	16792	1.6454239341516863	1.0	0.9991479749844592	88.91537136763513
16	0.313734252913906	GOTERM_BP_ALL	GO:0030335:positive regulation of cell migration	5	5.1020408163265305	0.12349974778604371	4303,23328,91,9547,23075	82	395	16792	2.5921580734794687	1.0	0.9990379308887634	89.24031968010948
3	0.532793305280645	GOTERM_BP_ALL	GO:0031328:positive regulation of cellular biosynthetic process	13	13.26530612244898	0.12558433177879422	22849,6595,4303,29966,7704,92370,91,23635,55553,55827,387496,4090,3131	82	1729	16792	1.5397029158261506	1.0	0.9989551749308472	89.66501133501045
3	0.532793305280645	GOTERM_BP_ALL	GO:0045944:positive regulation of transcription from RNA polymerase II promoter	9	9.183673469387756	0.12835560894521958	6595,29966,4303,55553,91,55827,4090,23635,3131	82	1041	16792	1.7704364939903001	1.0	0.9989142808793827	90.2052193762356
3	0.532793305280645	GOTERM_BP_ALL	GO:0050789:regulation of biological process	59	60.204081632653065	0.12956294888792996	22875,6595,4303,7704,7594,1395,55742,2746,7402,26269,65055,23075,80736,22849,50862,51617,9547,51232,339345,79190,100129842,130132,6609,391189,55553,51719,387496,55701,619279,6194,8863,23677,2788,7773,10670,27252,23635,2872,23328,4090,10464,79625,3131,55204,29760,29966,92370,10217,91,59338,29116,10887,57818,7621,5813,91947,55827,51144,57600	82	10922	16792	1.1062121205354152	1.0	0.9987726169289478	90.43215926429818
10	0.372158296461155	GOTERM_BP_ALL	GO:0050789:regulation of biological process	59	60.204081632653065	0.12956294888792996	22875,6595,4303,7704,7594,1395,55742,2746,7402,26269,65055,23075,80736,22849,50862,51617,9547,51232,339345,79190,100129842,130132,6609,391189,55553,51719,387496,55701,619279,6194,8863,23677,2788,7773,10670,27252,23635,2872,23328,4090,10464,79625,3131,55204,29760,29966,92370,10217,91,59338,29116,10887,57818,7621,5813,91947,55827,51144,57600	82	10922	16792	1.1062121205354152	1.0	0.9987726169289478	90.43215926429818
3	0.532793305280645	GOTERM_MF_ALL	GO:0043167:ion binding	27	27.55102040816326	0.12986922025583317	22875,7594,7704,25893,7773,56131,2746,2872,7402,56133,4090,56108,23075,50862,10217,91,59338,29116,339345,153642,100129842,7621,540,6609,51455,619279,1553	82	4386	16881	1.2673000567214976	1.0	0.9997787597413357	85.23506754825193
6	0.473623367280495	GOTERM_CC_ALL	GO:0016020:membrane	53	54.08163265306123	0.13011744405338144	22875,63027,201895,7704,1395,55742,253017,7402,146852,65055,23075,26035,56108,80736,22849,50862,51617,51232,540,130132,6609,391189,387496,1553,6194,199731,23677,2788,56131,10670,84889,56133,23328,4090,54682,163778,55204,54586,29966,29760,92370,4718,91,59338,29116,10887,57818,153642,91947,51144,57600,58472,80013	90	9462	18224	1.134211700603584	1.0	0.9999999937350983	84.02052347256055
2	0.556906073658217	GOTERM_BP_ALL	GO:0001558:regulation of cell growth	5	5.1020408163265305	0.13018172131691916	6595,23677,91,80736,51232	82	403	16792	2.5407008412515886	1.0	0.9983093323310646	90.54654143435677
10	0.372158296461155	GOTERM_BP_ALL	GO:1901699:cellular response to nitrogen compound	6	6.122448979591836	0.13205810785919114	22849,4303,23677,2788,1395,10670	82	558	16792	2.2019407290847104	1.0	0.9981915192927976	90.88558225280636
12	0.349414338962597	GOTERM_BP_ALL	GO:0046394:carboxylic acid biosynthetic process	4	4.081632653061225	0.1329088474062857	253017,51144,2746,10464	82	262	16792	3.1264196611431765	1.0	0.9979706113863508	91.03550127338669
3	0.532793305280645	GOTERM_BP_ALL	GO:2000112:regulation of cellular macromolecule biosynthetic process	25	25.510204081632654	0.13399040472873255	6595,22849,8863,29966,4303,50862,92370,7704,7594,91,7773,339345,79190,100129842,23635,7621,5813,2872,55553,55827,387496,4090,57600,619279,3131	82	3991	16792	1.2827642683843525	1.0	0.9977610296293186	91.22274684343081
3	0.532793305280645	GOTERM_MF_ALL	GO:1990837:sequence-specific double-stranded DNA binding	7	7.142857142857142	0.1346752643706071	5813,7704,4090,619279,100129842,23635,3131	82	725	16881	1.9876703111858707	1.0	0.9994475556115974	86.31783542569273
16	0.313734252913906	GOTERM_BP_ALL	GO:2000147:positive regulation of cell motility	5	5.1020408163265305	0.13529147135784358	4303,23328,91,9547,23075	82	409	16792	2.503428946269903	1.0	0.9975671982623686	91.44311934956076
3	0.532793305280645	GOTERM_BP_ALL	GO:0009891:positive regulation of biosynthetic process	13	13.26530612244898	0.1378940241397364	22849,6595,4303,29966,7704,92370,91,23635,55553,55827,387496,4090,3131	82	1760	16792	1.5125831485587584	1.0	0.9975228459162728	91.86840640700643
10	0.372158296461155	GOTERM_BP_ALL	GO:1901698:response to nitrogen compound	8	8.16326530612245	0.14016350293481564	22849,130132,6609,4303,23677,2788,1395,10670	82	895	16792	1.8304401144570106	1.0	0.99744178799629	92.22295377091942
3	0.532793305280645	GOTERM_BP_ALL	GO:0051173:positive regulation of nitrogen compound metabolic process	13	13.26530612244898	0.14076455951972633	22849,6595,4303,29966,7704,91,339345,23635,55553,55827,387496,4090,3131	82	1767	16792	1.5065910251632229	1.0	0.9971568362550258	92.3143873722877
3	0.532793305280645	GOTERM_BP_ALL	GO:0009987:cellular process	79	80.61224489795919	0.1447135356885872	22875,6595,63027,4303,7594,7704,55742,1395,25893,2746,7402,253017,26269,146852,65055,26035,23075,80736,22849,50862,9547,51617,55958,51232,339345,79190,100129842,540,130132,6609,391189,55553,51719,387496,55701,619279,1553,6194,199731,8863,23677,2788,7773,10670,56131,27252,23635,2872,56133,84889,23328,4090,10464,3131,79625,163778,55204,54586,29760,29966,10217,92370,4718,91,54875,59338,29116,10887,5…	82	15558	16792	1.0398289328053327	1.0	0.9972865409341451	92.89042202279306
16	0.313734252913906	GOTERM_BP_ALL	GO:0051272:positive regulation of cellular component movement	5	5.1020408163265305	0.14487059933483654	4303,23328,91,9547,23075	82	420	16792	2.4378629500580717	1.0	0.9969438263924013	92.9124705136166
5	0.496776584016844	GOTERM_MF_ALL	GO:0019899:enzyme binding	13	13.26530612244898	0.1460043814438206	8863,4303,29760,29966,23677,91,54875,10670,7402,23328,51719,4090,6194	82	1789	16881	1.4959508650424682	1.0	0.9992241106689081	88.58563576199444
3	0.532793305280645	GOTERM_BP_ALL	GO:0030097:hemopoiesis	7	7.142857142857142	0.14612891482028348	2872,29760,55553,7704,91,4090,6194	82	739	16792	1.9397339846199546	1.0	0.9967311088235978	93.08680403927751
16	0.313734252913906	GOTERM_BP_ALL	GO:0040017:positive regulation of locomotion	5	5.1020408163265305	0.14664081871120097	4303,23328,91,9547,23075	82	422	16792	2.4263090972141947	1.0	0.9964034677535363	93.15656462291723
15	0.31474635435594	GOTERM_BP_ALL	GO:0016311:dephosphorylation	5	5.1020408163265305	0.14841962522263435	6609,10217,92370,23075,57818	82	424	16792	2.4148642429820524	1.0	0.9962567579734349	93.39385972871973
3	0.532793305280645	GOTERM_BP_ALL	GO:0060255:regulation of macromolecule metabolic process	34	34.69387755102041	0.14892386062586527	6595,8863,4303,7594,7704,7773,23635,2872,23328,4090,23075,10464,3131,22849,29966,50862,10217,92370,91,29116,51232,339345,79190,100129842,7621,5813,6609,55553,91947,51719,55827,387496,57600,619279	82	5815	16792	1.197340771344085	1.0	0.9959068254587071	93.45970371397945
9	0.375095410702733	GOTERM_BP_ALL	GO:0060255:regulation of macromolecule metabolic process	34	34.69387755102041	0.14892386062586527	6595,8863,4303,7594,7704,7773,23635,2872,23328,4090,23075,10464,3131,22849,29966,50862,10217,92370,91,29116,51232,339345,79190,100129842,7621,5813,6609,55553,91947,51719,55827,387496,57600,619279	82	5815	16792	1.197340771344085	1.0	0.9959068254587071	93.45970371397945
10	0.372158296461155	GOTERM_BP_ALL	GO:1901701:cellular response to oxygen-containing compound	8	8.16326530612245	0.1501512894053748	22849,4303,23677,23328,2788,1395,59338,10670	82	912	16792	1.7963200684638427	1.0	0.9956646844917992	93.61741200739004
12	0.349414338962597	GOTERM_BP_ALL	GO:0016053:organic acid biosynthetic process	4	4.081632653061225	0.1507380129607382	253017,51144,2746,10464	82	278	16792	2.946481838919109	1.0	0.9953036118584195	93.69152770901397
3	0.532793305280645	GOTERM_BP_ALL	GO:0000122:negative regulation of transcription from RNA polymerase II promoter	7	7.142857142857142	0.15208184673176867	6595,22849,8863,29966,55553,7704,57600	82	748	16792	1.9163949393504631	1.0	0.9950713123564248	93.8582426376429
3	0.532793305280645	GOTERM_BP_ALL	GO:0031323:regulation of cellular metabolic process	34	34.69387755102041	0.15676009708681432	6595,8863,4303,7594,7704,7773,23635,2872,23328,4090,23075,10464,3131,22849,29966,50862,10217,92370,91,29116,51232,339345,79190,100129842,7621,5813,6609,55553,91947,51719,55827,387496,57600,619279	82	5844	16792	1.191399141917497	1.0	0.9954426751762925	94.4068585513301
9	0.375095410702733	GOTERM_BP_ALL	GO:0031323:regulation of cellular metabolic process	34	34.69387755102041	0.15676009708681432	6595,8863,4303,7594,7704,7773,23635,2872,23328,4090,23075,10464,3131,22849,29966,50862,10217,92370,91,29116,51232,339345,79190,100129842,7621,5813,6609,55553,91947,51719,55827,387496,57600,619279	82	5844	16792	1.191399141917497	1.0	0.9954426751762925	94.4068585513301
3	0.532793305280645	GOTERM_MF_ALL	GO:0003677:DNA binding	17	17.346938775510203	0.15923268270237584	6595,4303,50862,7704,7594,7773,79190,100129842,7621,23635,5813,51455,55553,4090,23075,619279,3131	82	2562	16881	1.3660107385617182	1.0	0.9990839381640466	90.790778527202
2	0.556906073658217	GOTERM_BP_ALL	GO:0016049:cell growth	5	5.1020408163265305	0.1592682220660835	6595,23677,91,80736,79625	82	436	16792	2.3484000895054824	1.0	0.9954254840011086	94.68165565324489
3	0.532793305280645	GOTERM_CC_ALL	GO:1902494:catalytic complex	9	9.183673469387756	0.16142133905453743	26269,29966,4718,51719,91,55827,2788,27252,55958	90	1088	18224	1.675	1.0	0.9999998759898541	90.13343862665353
3	0.532793305280645	GOTERM_BP_ALL	GO:0031326:regulation of cellular biosynthetic process	26	26.53061224489796	0.16322878426824955	6595,22849,8863,29966,4303,50862,92370,7704,7594,91,7773,339345,79190,100129842,23635,7621,5813,2872,55553,55827,387496,4090,57600,619279,10464,3131	82	4284	16792	1.2428320921864682	1.0	0.9956466212834826	95.08986240448934
3	0.532793305280645	GOTERM_BP_ALL	GO:0006366:transcription from RNA polymerase II promoter	13	13.26530612244898	0.16356222921923813	22849,6595,8863,4303,29966,7704,91,23635,55553,55827,4090,57600,3131	82	1820	16792	1.4627177700348433	1.0	0.9952756025317673	95.12284919721054
3	0.532793305280645	GOTERM_BP_ALL	GO:0044237:cellular metabolic process	55	56.12244897959183	0.16408064230609343	22875,6595,4303,7704,7594,25893,2746,253017,26269,23075,26035,80736,22849,50862,55958,51232,339345,79190,100129842,6609,55553,51719,387496,619279,1553,6194,8863,7773,27252,23635,2872,23328,4090,10464,79625,3131,163778,29966,92370,10217,4718,91,59338,29116,57818,153642,7621,5813,51455,91947,55827,51144,57600,58472,80013	82	10202	16792	1.1039920436451964	1.0	0.9949204159086462	95.17372059133032
3	0.532793305280645	GOTERM_BP_ALL	GO:0007275:multicellular organism development	29	29.591836734693878	0.16443741289903618	6595,4303,7704,55742,56131,2746,2872,7402,56133,23328,146852,4090,23075,79625,3131,22849,163778,29760,91,59338,9547,29116,51232,339345,540,5813,6609,55553,6194	82	4877	16792	1.2176818015873414	1.0	0.994521130685773	95.20843968689017
3	0.532793305280645	GOTERM_BP_ALL	GO:0010556:regulation of macromolecule biosynthetic process	25	25.510204081632654	0.1689534853902404	6595,22849,8863,29966,4303,50862,92370,7704,7594,91,7773,339345,79190,100129842,23635,7621,5813,2872,55553,55827,387496,4090,57600,619279,3131	82	4107	16792	1.2465332834482472	1.0	0.994887148664349	95.62809197763974
3	0.532793305280645	GOTERM_BP_ALL	GO:0048534:hematopoietic or lymphoid organ development	7	7.142857142857142	0.172699561967201	2872,29760,55553,7704,91,4090,6194	82	778	16792	1.8424979622546869	1.0	0.9950955864504234	95.94969661384157
3	0.532793305280645	GOTERM_BP_ALL	GO:0048609:multicellular organismal reproductive process	7	7.142857142857142	0.17624697948962792	6595,7704,146852,4090,59338,339345,6194	82	783	16792	1.830732330311809	1.0	0.9952605227532105	96.2336121082115
10	0.372158296461155	GOTERM_BP_ALL	GO:0010243:response to organonitrogen compound	7	7.142857142857142	0.18054405175654722	22849,6609,4303,23677,2788,1395,10670	82	789	16792	1.8168104114501225	1.0	0.9955297816263738	96.55245398999259
3	0.532793305280645	GOTERM_BP_ALL	GO:0009889:regulation of biosynthetic process	26	26.53061224489796	0.18084744068797182	6595,22849,8863,29966,4303,50862,92370,7704,7594,91,7773,339345,79190,100129842,23635,7621,5813,2872,55553,55827,387496,4090,57600,619279,10464,3131	82	4339	16792	1.2270782859937381	1.0	0.9951896687216721	96.57397738482796
3	0.532793305280645	GOTERM_MF_ALL	GO:0046872:metal ion binding	25	25.510204081632654	0.1811445647953104	22875,7594,7704,25893,7773,56131,2872,7402,56133,4090,56108,23075,50862,10217,91,29116,339345,153642,100129842,7621,540,6609,51455,619279,1553	82	4166	16881	1.235392784796787	1.0	0.9976312518405729	93.59499799748704
3	0.532793305280645	GOTERM_BP_ALL	GO:0051252:regulation of RNA metabolic process	23	23.46938775510204	0.18380089810766992	6595,22849,8863,29966,4303,50862,7704,7594,91,7773,339345,79190,100129842,23635,7621,5813,55553,55827,387496,4090,57600,619279,3131	82	3762	16792	1.2519806537778297	1.0	0.9948637239802849	96.77700171593841
11	0.354803686094403	GOTERM_CC_ALL	GO:0098791:Golgi subcompartment	4	4.081632653061225	0.18465863680997496	540,55204,51617,27252	90	303	18224	2.673120645397873	1.0	0.9999843469291049	93.1827474251449
3	0.532793305280645	GOTERM_BP_ALL	GO:0050794:regulation of cellular process	56	57.14285714285714	0.1851254939745311	6595,4303,7704,7594,1395,55742,2746,7402,26269,23075,80736,22849,50862,51617,9547,51232,339345,79190,100129842,130132,6609,391189,55553,51719,387496,55701,619279,6194,8863,23677,2788,7773,10670,27252,23635,2872,23328,4090,10464,79625,3131,55204,29966,29760,92370,10217,91,59338,29116,10887,57818,7621,5813,91947,55827,57600	82	10489	16792	1.093307971882274	1.0	0.9946755324002017	96.86432985193193
3	0.532793305280645	GOTERM_MF_ALL	GO:0003690:double-stranded DNA binding	7	7.142857142857142	0.18908952631503875	5813,7704,4090,619279,100129842,23635,3131	82	805	16881	1.7901378579003184	1.0	0.9971276089966249	94.39864149165652
3	0.532793305280645	GOTERM_BP_ALL	GO:0010628:positive regulation of gene expression	12	12.244897959183673	0.1896321031964017	6595,22849,29966,4303,55553,7704,91,55827,4090,387496,23635,3131	82	1692	16792	1.452343885140979	1.0	0.9950050924656973	97.14506126438934
3	0.532793305280645	GOTERM_BP_ALL	GO:0003006:developmental process involved in reproduction	6	6.122448979591836	0.19272180913796672	6595,7704,91,4090,59338,6194	82	636	16792	1.9318913943856417	1.0	0.9947189089689722	97.32367422065502
1	0.56468305333157	GOTERM_BP_ALL	GO:0007155:cell adhesion	12	12.244897959183673	0.19319390057138222	199731,7402,56133,7704,55742,51144,56108,7180,23075,56131,6194,79625	82	1699	16792	1.446360125755466	1.0	0.9943996322151268	97.35002101486117
3	0.532793305280645	GOTERM_CC_ALL	GO:0030425:dendrite	5	5.1020408163265305	0.19345759792647405	22849,5813,29966,27252,6194	90	466	18224	2.172627563185503	1.0	0.9999393735606278	94.08960919163796
1	0.56468305333157	GOTERM_BP_ALL	GO:0022610:biological adhesion	12	12.244897959183673	0.19627188892448444	199731,7402,56133,7704,55742,51144,56108,7180,23075,56131,6194,79625	82	1705	16792	1.4412702954009011	1.0	0.9945106847747456	97.51590847530899
3	0.532793305280645	GOTERM_BP_ALL	GO:0006355:regulation of transcription, DNA-templated	22	22.448979591836736	0.19653199523330264	6595,22849,8863,29966,4303,50862,7704,7594,91,7773,79190,100129842,7621,23635,5813,55553,55827,387496,4090,57600,619279,3131	82	3603	16792	1.2503943190972293	1.0	0.9941553057146293	97.5294696351654
3	0.532793305280645	GOTERM_MF_ALL	GO:0043169:cation binding	25	25.510204081632654	0.19721801354654844	22875,7594,7704,25893,7773,56131,2872,7402,56133,4090,56108,23075,50862,10217,91,29116,339345,153642,100129842,7621,540,6609,51455,619279,1553	82	4213	16881	1.2216108097468348	1.0	0.9966398973475061	95.12326591586255
1	0.56468305333157	GOTERM_BP_ALL	GO:0098609:cell-cell adhesion	9	9.183673469387756	0.19797132289844083	199731,56133,7704,55742,56108,7180,23075,56131,6194	82	1164	16792	1.583354287151119	1.0	0.9939954138524971	97.60326138918973
10	0.372158296461155	GOTERM_BP_ALL	GO:0070887:cellular response to chemical stimulus	17	17.346938775510203	0.1991895344832643	22849,4303,29966,23677,2788,55742,1395,59338,9547,10670,2872,55553,23328,4090,23075,1553,79625	82	2648	16792	1.314678358263945	1.0	0.9937969092728743	97.66409147972718
16	0.313734252913906	GOTERM_BP_ALL	GO:0070887:cellular response to chemical stimulus	17	17.346938775510203	0.1991895344832643	22849,4303,29966,23677,2788,55742,1395,59338,9547,10670,2872,55553,23328,4090,23075,1553,79625	82	2648	16792	1.314678358263945	1.0	0.9937969092728743	97.66409147972718
9	0.375095410702733	GOTERM_BP_ALL	GO:0032269:negative regulation of cellular protein metabolic process	8	8.16326530612245	0.20141971972093886	22849,5813,6609,10217,23075,51232,10464,339345	82	992	16792	1.6514555468135326	1.0	0.9933594308511215	97.7717073459909
3	0.532793305280645	GOTERM_BP_ALL	GO:0080090:regulation of primary metabolic process	33	33.6734693877551	0.20297579114889444	6595,8863,4303,7594,7704,7773,23635,2872,23328,4090,23075,10464,3131,22849,29966,50862,10217,91,29116,51232,339345,79190,100129842,7621,5813,6609,55553,91947,51719,55827,387496,57600,619279	82	5798	16792	1.1655322693275225	1.0	0.9932216172642869	97.8440124128348
9	0.375095410702733	GOTERM_BP_ALL	GO:0080090:regulation of primary metabolic process	33	33.6734693877551	0.20297579114889444	6595,8863,4303,7594,7704,7773,23635,2872,23328,4090,23075,10464,3131,22849,29966,50862,10217,91,29116,51232,339345,79190,100129842,7621,5813,6609,55553,91947,51719,55827,387496,57600,619279	82	5798	16792	1.1655322693275225	1.0	0.9932216172642869	97.8440124128348
3	0.532793305280645	GOTERM_BP_ALL	GO:1903506:regulation of nucleic acid-templated transcription	22	22.448979591836736	0.2047962950092147	6595,22849,8863,29966,4303,50862,7704,7594,91,7773,79190,100129842,7621,23635,5813,55553,55827,387496,4090,57600,619279,3131	82	3625	16792	1.2428057190916737	1.0	0.9931348645873734	97.92580185699337
12	0.349414338962597	GOTERM_BP_ALL	GO:0044283:small molecule biosynthetic process	5	5.1020408163265305	0.20937450116528192	253017,51144,57818,2746,10464	82	488	16792	2.0981607357057177	1.0	0.993550565870039	98.11877359844978
6	0.473623367280495	GOTERM_CC_ALL	GO:0005886:plasma membrane	30	30.612244897959183	0.20977753493220735	22875,199731,63027,7704,2788,55742,1395,56131,7402,56133,84889,56108,23075,80736,22849,163778,54586,29760,29966,91,59338,29116,10887,51232,540,130132,6609,391189,91947,57600	90	5141	18224	1.181611878363483	1.0	0.9998899880221669	95.48329044287878
3	0.532793305280645	GOTERM_BP_ALL	GO:0071495:cellular response to endogenous stimulus	9	9.183673469387756	0.21123339023444454	22849,29966,4303,23677,55553,2788,1395,4090,10670	82	1185	16792	1.5552948440876815	1.0	0.9934753902688312	98.19219523628408
10	0.372158296461155	GOTERM_BP_ALL	GO:0071495:cellular response to endogenous stimulus	9	9.183673469387756	0.21123339023444454	22849,29966,4303,23677,55553,2788,1395,4090,10670	82	1185	16792	1.5552948440876815	1.0	0.9934753902688312	98.19219523628408
3	0.532793305280645	GOTERM_BP_ALL	GO:1901576:organic substance biosynthetic process	35	35.714285714285715	0.21133556308540363	6595,8863,4303,7594,7704,7773,2746,23635,2872,253017,4090,26035,80736,10464,3131,22849,29966,50862,92370,91,57818,339345,79190,100129842,7621,5813,6609,51455,55553,55827,387496,51144,57600,619279,6194	82	6227	16792	1.1510064353895506	1.0	0.9930863648048822	98.19615160153417
3	0.532793305280645	GOTERM_BP_ALL	GO:2001141:regulation of RNA biosynthetic process	22	22.448979591836736	0.21207652371318786	6595,22849,8863,29966,4303,50862,7704,7594,91,7773,79190,100129842,7621,23635,5813,55553,55827,387496,4090,57600,619279,3131	82	3644	16792	1.2363256673181442	1.0	0.9928059546285056	98.2246004698189
3	0.532793305280645	GOTERM_CC_ALL	GO:0044464:cell part	84	85.71428571428571	0.22419847112175295	22875,6595,63027,201895,4303,7594,7704,55742,1395,25893,2746,7402,253017,26269,146852,65055,120534,26035,56108,23075,80736,22849,9547,51617,8495,339345,55958,51232,79190,100129842,540,130132,6609,79098,391189,55553,51719,387496,56681,55701,619279,1553,6194,199731,8863,23677,2788,7773,10670,56131,27252,23635,2872,56133,84889,83989,4090,10464,3131,79625,163778,55204,54586,29760,29966,10217,92370,47…	90	16449	18224	1.0340486757047034	1.0	0.9998157944845559	96.45518815457046
3	0.532793305280645	GOTERM_BP_ALL	GO:0007283:spermatogenesis	5	5.1020408163265305	0.22462006152349018	6595,7704,146852,59338,339345	82	503	16792	2.03559133006837	1.0	0.9945096771203308	98.64660233538524
3	0.532793305280645	GOTERM_BP_ALL	GO:0048232:male gamete generation	5	5.1020408163265305	0.2256470538069558	6595,7704,146852,59338,339345	82	504	16792	2.0315524583817264	1.0	0.9943213858711311	98.67660175541907
3	0.532793305280645	GOTERM_BP_ALL	GO:0010605:negative regulation of macromolecule metabolic process	15	15.306122448979592	0.225680354474998	22849,6595,8863,29966,7704,10217,91,51232,339345,5813,6609,55553,23075,57600,10464	82	2326	16792	1.3205964389824465	1.0	0.9939788098969411	98.67756394653726
9	0.375095410702733	GOTERM_BP_ALL	GO:0010605:negative regulation of macromolecule metabolic process	15	15.306122448979592	0.225680354474998	22849,6595,8863,29966,7704,10217,91,51232,339345,5813,6609,55553,23075,57600,10464	82	2326	16792	1.3205964389824465	1.0	0.9939788098969411	98.67756394653726
4	0.500749908892295	GOTERM_BP_ALL	GO:0006417:regulation of translation	4	4.081632653061225	0.2296437453873554	22849,5813,2872,339345	82	343	16792	2.388110644954846	1.0	0.9942340381902703	98.78749763663286
4	0.500749908892295	GOTERM_BP_ALL	GO:0032268:regulation of cellular protein metabolic process	15	15.306122448979592	0.23542426109109083	22849,10217,91,29116,51232,339345,5813,2872,6609,91947,23328,51719,23075,57600,10464	82	2346	16792	1.3093381573201923	1.0	0.9947263000212824	98.93251833241314
9	0.375095410702733	GOTERM_BP_ALL	GO:0032268:regulation of cellular protein metabolic process	15	15.306122448979592	0.23542426109109083	22849,10217,91,29116,51232,339345,5813,2872,6609,91947,23328,51719,23075,57600,10464	82	2346	16792	1.3093381573201923	1.0	0.9947263000212824	98.93251833241314
17	0.243397728880706	GOTERM_BP_ALL	GO:0032268:regulation of cellular protein metabolic process	15	15.306122448979592	0.23542426109109083	22849,10217,91,29116,51232,339345,5813,2872,6609,91947,23328,51719,23075,57600,10464	82	2346	16792	1.3093381573201923	1.0	0.9947263000212824	98.93251833241314
3	0.532793305280645	GOTERM_MF_ALL	GO:0003700:transcription factor activity, sequence-specific DNA binding	9	9.183673469387756	0.23711434805492212	5813,29966,4303,55553,7594,7704,4090,23635,3131	82	1231	16881	1.5051118464068476	1.0	0.998569398698731	97.5805940267152
3	0.532793305280645	GOTERM_BP_ALL	GO:0048523:negative regulation of cellular process	25	25.510204081632654	0.237614832357381	6595,22849,8863,29966,4303,23677,7704,10217,91,59338,9547,10887,10670,27252,51232,339345,5813,6609,55553,51719,23075,57600,10464,6194,79625	82	4300	16792	1.1905842314237096	1.0	0.9947113075097918	98.98308113322226
9	0.375095410702733	GOTERM_BP_ALL	GO:0048523:negative regulation of cellular process	25	25.510204081632654	0.237614832357381	6595,22849,8863,29966,4303,23677,7704,10217,91,59338,9547,10887,10670,27252,51232,339345,5813,6609,55553,51719,23075,57600,10464,6194,79625	82	4300	16792	1.1905842314237096	1.0	0.9947113075097918	98.98308113322226
10	0.372158296461155	GOTERM_BP_ALL	GO:0048523:negative regulation of cellular process	25	25.510204081632654	0.237614832357381	6595,22849,8863,29966,4303,23677,7704,10217,91,59338,9547,10887,10670,27252,51232,339345,5813,6609,55553,51719,23075,57600,10464,6194,79625	82	4300	16792	1.1905842314237096	1.0	0.9947113075097918	98.98308113322226
3	0.532793305280645	GOTERM_BP_ALL	GO:0032774:RNA biosynthetic process	23	23.46938775510204	0.23766026050176603	6595,22849,8863,29966,4303,50862,7704,7594,91,7773,79190,100129842,23635,7621,5813,55553,55827,387496,4090,57600,619279,6194,3131	82	3905	16792	1.2061334749070922	1.0	0.9944040745388599	98.98410545491613
3	0.532793305280645	GOTERM_MF_ALL	GO:0001071:nucleic acid binding transcription factor activity	9	9.183673469387756	0.2377804785907613	5813,29966,4303,55553,7594,7704,4090,23635,3131	82	1232	16881	1.5038901647133354	1.0	0.9978880115957659	97.60948248824344
3	0.532793305280645	GOTERM_MF_ALL	GO:0000976:transcription regulatory region sequence-specific DNA binding	6	6.122448979591836	0.23815601026372896	7704,4090,619279,100129842,23635,3131	82	692	16881	1.7849640490624556	1.0	0.9969974335817078	97.62562706505818
9	0.375095410702733	GOTERM_BP_ALL	GO:0044267:cellular protein metabolic process	28	28.57142857142857	0.23886256984194945	7704,25893,27252,2872,26269,23328,4090,23075,10464,79625,22849,163778,50862,10217,91,29116,51232,55958,339345,153642,5813,6609,91947,51719,55827,57600,80013,6194	82	4900	16792	1.1701742160278747	1.0	0.994253617703907	99.01086512224406
3	0.532793305280645	GOTERM_CC_ALL	GO:0005623:cell	84	85.71428571428571	0.23923935237283017	22875,6595,63027,201895,4303,7594,7704,55742,1395,25893,2746,7402,253017,26269,146852,65055,120534,26035,56108,23075,80736,22849,9547,51617,8495,339345,55958,51232,79190,100129842,540,130132,6609,79098,391189,55553,51719,387496,56681,55701,619279,1553,6194,199731,8863,23677,2788,7773,10670,56131,27252,23635,2872,56133,84889,83989,4090,10464,3131,79625,163778,55204,54586,29760,29966,10217,92370,47…	90	16478	18224	1.0322288303596714	1.0	0.9997343887156628	97.26009373360579
3	0.532793305280645	GOTERM_BP_ALL	GO:0044702:single organism reproductive process	9	9.183673469387756	0.24147067953693085	6595,54586,7704,91,146852,4090,59338,339345,6194	82	1231	16792	1.4971765964613342	1.0	0.994303443178226	99.06665097525732
9	0.375095410702733	GOTERM_BP_ALL	GO:0051248:negative regulation of protein metabolic process	8	8.16326530612245	0.24167807724413165	22849,5813,6609,10217,23075,51232,10464,339345	82	1049	16792	1.561719640075333	1.0	0.9940118618463208	99.07095759512224
3	0.532793305280645	GOTERM_BP_ALL	GO:0009058:biosynthetic process	35	35.714285714285715	0.2427479984635072	6595,8863,4303,7594,7704,7773,2746,23635,2872,253017,4090,26035,80736,10464,3131,22849,29966,50862,92370,91,57818,339345,79190,100129842,7621,5813,6609,51455,55553,55827,387496,51144,57600,619279,6194	82	6320	16792	1.1340691571472676	1.0	0.993841651091	99.09287912193872
3	0.532793305280645	GOTERM_BP_ALL	GO:0044249:cellular biosynthetic process	34	34.69387755102041	0.24297939557051187	6595,8863,4303,7594,7704,7773,2746,23635,2872,253017,4090,26035,80736,10464,3131,22849,29966,50862,92370,91,339345,79190,100129842,7621,5813,6609,51455,55553,55827,387496,51144,57600,619279,6194	82	6118	16792	1.1380412856106332	1.0	0.9935421736774647	99.09755574645614
3	0.532793305280645	GOTERM_BP_ALL	GO:0044260:cellular macromolecule metabolic process	45	45.91836734693878	0.24901668433289817	6595,8863,4303,7594,7704,25893,7773,27252,23635,2872,26269,23328,4090,23075,26035,10464,79625,3131,163778,22849,29966,50862,92370,10217,91,29116,51232,55958,339345,153642,79190,100129842,7621,5813,6609,51455,55553,91947,51719,55827,387496,57600,80013,619279,6194	82	8387	16792	1.098738756554133	1.0	0.994107218642203	99.21184980512626
6	0.473623367280495	GOTERM_CC_ALL	GO:0071944:cell periphery	30	30.612244897959183	0.2504598699554734	22875,199731,63027,7704,2788,55742,1395,56131,7402,56133,84889,56108,23075,80736,22849,163778,54586,29760,29966,91,59338,29116,10887,51232,540,130132,6609,391189,91947,57600	90	5256	18224	1.1557584982242517	1.0	0.9995954785903727	97.74659086188258
6	0.473623367280495	GOTERM_CC_ALL	GO:0044425:membrane part	39	39.795918367346935	0.2525433203979778	22875,199731,63027,201895,23677,1395,2788,56131,10670,7402,253017,56133,84889,23328,146852,4090,65055,26035,56108,80736,54682,22849,54586,92370,4718,91,59338,51617,29116,10887,57818,51232,153642,540,130132,6609,391189,51144,1553	90	7057	18224	1.1190401964952057	1.0	0.9992315433032644	97.82761583571656
3	0.532793305280645	GOTERM_BP_ALL	GO:0065007:biological regulation	60	61.224489795918366	0.2535858189459625	22875,6595,4303,7704,7594,1395,55742,2746,7402,26269,65055,23075,80736,22849,50862,51617,9547,51232,339345,79190,100129842,540,130132,6609,391189,55553,51719,387496,55701,619279,6194,8863,23677,2788,7773,10670,27252,23635,2872,23328,4090,10464,79625,3131,55204,29760,29966,92370,10217,91,59338,29116,10887,57818,7621,5813,91947,55827,51144,57600	82	11548	16792	1.0639789806280466	1.0	0.9944276169025836	99.289139740799
10	0.372158296461155	GOTERM_BP_ALL	GO:0065007:biological regulation	60	61.224489795918366	0.2535858189459625	22875,6595,4303,7704,7594,1395,55742,2746,7402,26269,65055,23075,80736,22849,50862,51617,9547,51232,339345,79190,100129842,540,130132,6609,391189,55553,51719,387496,55701,619279,6194,8863,23677,2788,7773,10670,27252,23635,2872,23328,4090,10464,79625,3131,55204,29760,29966,92370,10217,91,59338,29116,10887,57818,7621,5813,91947,55827,51144,57600	82	11548	16792	1.0639789806280466	1.0	0.9944276169025836	99.289139740799
12	0.349414338962597	GOTERM_BP_ALL	GO:0006631:fatty acid metabolic process	4	4.081632653061225	0.25928210586099465	253017,51144,1553,10464	82	366	16792	2.238038118086099	1.0	0.9948670564304333	99.37552379939734
3	0.532793305280645	GOTERM_CC_ALL	GO:0043227:membrane-bounded organelle	64	65.3061224489796	0.2604461909334488	22875,6595,201895,4303,7704,7594,55742,2746,7402,65055,23075,26035,80736,22849,51617,9547,51232,339345,79190,100129842,540,6609,79098,391189,55553,51719,387496,56681,619279,1553,6194,199731,8863,23677,2788,7773,10670,27252,23635,2872,83989,4090,10464,3131,55204,54586,29966,92370,10217,4718,54875,91,59338,57818,153642,7621,5813,51455,91947,55827,51144,57600,58472,80013	90	12209	18224	1.0614537545162495	1.0	0.9989012450990727	98.11110996873838
21	0.183346977474673	GOTERM_BP_ALL	GO:0090150:establishment of protein localization to membrane	4	4.081632653061225	0.2618861915662223	130132,55204,65055,6194	82	368	16792	2.2258748674443267	1.0	0.9949106219797367	99.41163306240722
3	0.532793305280645	GOTERM_BP_ALL	GO:0019222:regulation of metabolic process	34	34.69387755102041	0.2620405507860371	6595,8863,4303,7594,7704,7773,23635,2872,23328,4090,23075,10464,3131,22849,29966,50862,10217,92370,91,29116,51232,339345,79190,100129842,7621,5813,6609,55553,91947,51719,55827,387496,57600,619279	82	6171	16792	1.1282671504400994	1.0	0.9946567306110922	99.41371055957227
9	0.375095410702733	GOTERM_BP_ALL	GO:0019222:regulation of metabolic process	34	34.69387755102041	0.2620405507860371	6595,8863,4303,7594,7704,7773,23635,2872,23328,4090,23075,10464,3131,22849,29966,50862,10217,92370,91,29116,51232,339345,79190,100129842,7621,5813,6609,55553,91947,51719,55827,387496,57600,619279	82	6171	16792	1.1282671504400994	1.0	0.9946567306110922	99.41371055957227
3	0.532793305280645	GOTERM_BP_ALL	GO:0097659:nucleic acid-templated transcription	22	22.448979591836736	0.26392780620360856	6595,22849,8863,29966,4303,50862,7704,7594,91,7773,79190,100129842,7621,23635,5813,55553,55827,387496,4090,57600,619279,3131	82	3771	16792	1.1946886055972732	1.0	0.994615771362355	99.43855913403226
4	0.500749908892295	GOTERM_BP_ALL	GO:0034248:regulation of cellular amide metabolic process	4	4.081632653061225	0.2697193908768267	22849,5813,2872,339345	82	374	16792	2.190165644971958	1.0	0.9950428714676494	99.5087714521681
15	0.31474635435594	GOTERM_MF_ALL	GO:0042578:phosphoric ester hydrolase activity	4	4.081632653061225	0.26974324273995254	6609,10217,92370,57818	82	376	16881	2.190062272963155	1.0	0.9975358615201217	98.67363488765754
21	0.183346977474673	GOTERM_BP_ALL	GO:0071705:nitrogen compound transport	6	6.122448979591836	0.2716206127729822	130132,23677,84889,57818,80736,2746	82	725	16792	1.6947350714886458	1.0	0.9950058562431063	99.52995797467736
3	0.532793305280645	GOTERM_BP_ALL	GO:1901700:response to oxygen-containing compound	10	10.204081632653061	0.27414699878467746	22849,6609,29966,4303,23677,23328,2788,1395,59338,10670	82	1466	16792	1.3968655375503276	1.0	0.9950410578865779	99.55678303638578
10	0.372158296461155	GOTERM_BP_ALL	GO:1901700:response to oxygen-containing compound	10	10.204081632653061	0.27414699878467746	22849,6609,29966,4303,23677,23328,2788,1395,59338,10670	82	1466	16792	1.3968655375503276	1.0	0.9950410578865779	99.55678303638578
13	0.331469105205178	GOTERM_BP_ALL	GO:0034655:nucleobase-containing compound catabolic process	4	4.081632653061225	0.27758083758017627	22875,22849,339345,6194	82	380	16792	2.155584082156611	1.0	0.9951766973556276	99.5909403574119
20	0.185229741878922	GOTERM_MF_ALL	GO:0005525:GTP binding	4	4.081632653061225	0.28017531893157255	387496,56681,10670,2746	82	384	16881	2.144435975609756	1.0	0.9974374921004397	98.91173261102914
3	0.532793305280645	GOTERM_BP_ALL	GO:0034645:cellular macromolecule biosynthetic process	28	28.57142857142857	0.2822273404851135	6595,8863,4303,7594,7704,7773,23635,2872,4090,26035,3131,22849,29966,50862,92370,91,339345,79190,100129842,7621,5813,51455,55553,55827,387496,57600,619279,6194	82	5012	16792	1.1440250715356317	1.0	0.9954348943142622	99.63323133055513
3	0.532793305280645	GOTERM_BP_ALL	GO:0031327:negative regulation of cellular biosynthetic process	10	10.204081632653061	0.28340693368973213	6595,22849,5813,8863,29966,55553,7704,57600,10464,339345	82	1480	16792	1.3836519446275544	1.0	0.995326730003413	99.64329308523594
1	0.56468305333157	GOTERM_BP_ALL	GO:0045785:positive regulation of cell adhesion	4	4.081632653061225	0.28415073377495326	7402,7704,51144,79625	82	385	16792	2.1275894836870446	1.0	0.9951715814874533	99.64950345863903
9	0.375095410702733	GOTERM_BP_ALL	GO:0006464:cellular protein modification process	22	22.448979591836736	0.2843972054256182	163778,50862,10217,7704,91,25893,29116,27252,55958,153642,2872,6609,91947,23328,51719,55827,4090,57600,23075,80013,10464,79625	82	3818	16792	1.179981857440366	1.0	0.9949592300508071	99.65153883733987
9	0.375095410702733	GOTERM_BP_ALL	GO:0036211:protein modification process	22	22.448979591836736	0.2843972054256182	163778,50862,10217,7704,91,25893,29116,27252,55958,153642,2872,6609,91947,23328,51719,55827,4090,57600,23075,80013,10464,79625	82	3818	16792	1.179981857440366	1.0	0.9949592300508071	99.65153883733987
3	0.532793305280645	GOTERM_BP_ALL	GO:0010629:negative regulation of gene expression	10	10.204081632653061	0.2867367001718467	6595,22849,5813,8863,29966,55553,7704,91,57600,339345	82	1485	16792	1.3789931838712328	1.0	0.9949775599392195	99.67031255194645
3	0.532793305280645	GOTERM_BP_ALL	GO:0048519:negative regulation of biological process	26	26.53061224489796	0.2873407324750137	6595,8863,4303,23677,7704,10670,27252,23075,10464,79625,22849,29966,10217,91,9547,59338,29116,10887,51232,339345,5813,6609,55553,51719,57600,6194	82	4623	16792	1.1516964488269152	1.0	0.9948032794534991	99.67500278446037
9	0.375095410702733	GOTERM_BP_ALL	GO:0048519:negative regulation of biological process	26	26.53061224489796	0.2873407324750137	6595,8863,4303,23677,7704,10670,27252,23075,10464,79625,22849,29966,10217,91,9547,59338,29116,10887,51232,339345,5813,6609,55553,51719,57600,6194	82	4623	16792	1.1516964488269152	1.0	0.9948032794534991	99.67500278446037
10	0.372158296461155	GOTERM_BP_ALL	GO:0048519:negative regulation of biological process	26	26.53061224489796	0.2873407324750137	6595,8863,4303,23677,7704,10670,27252,23075,10464,79625,22849,29966,10217,91,9547,59338,29116,10887,51232,339345,5813,6609,55553,51719,57600,6194	82	4623	16792	1.1516964488269152	1.0	0.9948032794534991	99.67500278446037
3	0.532793305280645	GOTERM_CC_ALL	GO:1990234:transferase complex	6	6.122448979591836	0.29348781223065035	26269,51719,91,55827,27252,55958	90	739	18224	1.6440234551195307	1.0	0.9992843096189271	98.96470385969586
2	0.556906073658217	GOTERM_BP_ALL	GO:0040007:growth	7	7.142857142857142	0.2935552485207783	6595,23677,91,59338,80736,51232,79625	82	932	16792	1.5380508740709726	1.0	0.9952421906670835	99.71974759805599
11	0.354803686094403	GOTERM_CC_ALL	GO:0005794:Golgi apparatus	10	10.204081632653061	0.29756296661361537	540,55204,29966,92370,9547,51617,26035,56681,10670,27252	90	1482	18224	1.366321787374419	1.0	0.9989266100373105	99.04056821869742
12	0.349414338962597	GOTERM_MF_ALL	GO:0016491:oxidoreductase activity	6	6.122448979591836	0.29788144691628926	253017,4718,51144,58472,1553,2746	82	757	16881	1.6316976511905144	1.0	0.9977864216062485	99.22731637605779
3	0.532793305280645	GOTERM_BP_ALL	GO:0009890:negative regulation of biosynthetic process	10	10.204081632653061	0.2994918136034787	6595,22849,5813,8863,29966,55553,7704,57600,10464,339345	82	1504	16792	1.3615723923196679	1.0	0.9956159700120455	99.75702276754703
3	0.532793305280645	GOTERM_BP_ALL	GO:0045892:negative regulation of transcription, DNA-templated	8	8.16326530612245	0.3028999668159165	6595,22849,5813,8863,29966,55553,7704,57600	82	1130	16792	1.449773364990287	1.0	0.9957307711723237	99.77626021365913
3	0.532793305280645	GOTERM_BP_ALL	GO:0048856:anatomical structure development	30	30.612244897959183	0.30542166714156765	6595,4303,7704,55742,56131,2746,2872,7402,56133,23328,146852,4090,23075,10464,79625,3131,22849,163778,29760,91,59338,9547,29116,51232,339345,540,5813,6609,55553,6194	82	5473	16792	1.1224949084864502	1.0	0.9957617853842684	99.78956147018454
3	0.532793305280645	GOTERM_BP_ALL	GO:0044767:single-organism developmental process	30	30.612244897959183	0.30623362571270574	6595,4303,7704,55742,56131,2746,2872,7402,56133,23328,146852,4090,23075,10464,79625,3131,22849,163778,29760,91,59338,9547,29116,51232,339345,540,5813,6609,55553,6194	82	5475	16792	1.1220848646842634	1.0	0.995635714783712	99.79368347704226
3	0.532793305280645	GOTERM_BP_ALL	GO:2000113:negative regulation of cellular macromolecule biosynthetic process	9	9.183673469387756	0.30667701779354295	6595,22849,5813,8863,29966,55553,7704,57600,339345	82	1324	16792	1.3920123793382948	1.0	0.9954728795263239	99.79590222081062
20	0.185229741878922	GOTERM_MF_ALL	GO:0032561:guanyl ribonucleotide binding	4	4.081632653061225	0.30772851480623176	387496,56681,10670,2746	82	405	16881	2.0332429990966574	1.0	0.9976849449935695	99.36371240344735
20	0.185229741878922	GOTERM_MF_ALL	GO:0019001:guanyl nucleotide binding	4	4.081632653061225	0.30904477426345467	387496,56681,10670,2746	82	406	16881	2.0282350114141536	1.0	0.9970751696083991	99.38014829171256
8	0.397802434702229	GOTERM_CC_ALL	GO:0005576:extracellular region	26	26.53061224489796	0.31392891854237653	22875,199731,23677,10217,91,54875,59338,2788,9547,8495,51232,153642,6609,79098,7402,391189,83989,84966,51719,51144,7180,143678,80736,56681,10464,79625	90	4623	18224	1.1388083735909822	1.0	0.998894050434119	99.29640563447497
13	0.331469105205178	GOTERM_BP_ALL	GO:0046700:heterocycle catabolic process	4	4.081632653061225	0.31849966344363695	22875,22849,339345,6194	82	411	16792	1.9929974482226573	1.0	0.9961394794813487	99.84741540220627
3	0.532793305280645	INTERPRO	IPR:007087:Zinc finger, C2H2	6	6.122448979591836	0.3203143278858116	7594,7704,7773,619279,100129842,7621	88	799	18559	1.5837125952895663	1.0	1.0	99.2638793589929
16	0.313734252913906	GOTERM_BP_ALL	GO:0001525:angiogenesis	4	4.081632653061225	0.3211495048160261	4303,23328,55742,79625	82	413	16792	1.9833461288608043	1.0	0.9961781414348074	99.85714481844036
4	0.500749908892295	GOTERM_BP_ALL	GO:0051246:regulation of protein metabolic process	15	15.306122448979592	0.32243510380130636	22849,10217,91,29116,51232,339345,5813,2872,6609,91947,23328,51719,23075,57600,10464	82	2512	16792	1.22281342240174	1.0	0.9961063450061436	99.86165196233185
9	0.375095410702733	GOTERM_BP_ALL	GO:0051246:regulation of protein metabolic process	15	15.306122448979592	0.32243510380130636	22849,10217,91,29116,51232,339345,5813,2872,6609,91947,23328,51719,23075,57600,10464	82	2512	16792	1.22281342240174	1.0	0.9961063450061436	99.86165196233185
17	0.243397728880706	GOTERM_BP_ALL	GO:0051246:regulation of protein metabolic process	15	15.306122448979592	0.32243510380130636	22849,10217,91,29116,51232,339345,5813,2872,6609,91947,23328,51719,23075,57600,10464	82	2512	16792	1.22281342240174	1.0	0.9961063450061436	99.86165196233185
3	0.532793305280645	GOTERM_BP_ALL	GO:0019219:regulation of nucleobase-containing compound metabolic process	23	23.46938775510204	0.32319200793556657	6595,22849,8863,29966,4303,50862,7704,7594,91,7773,339345,79190,100129842,23635,7621,5813,55553,55827,387496,4090,57600,619279,3131	82	4104	16792	1.1476489326296773	1.0	0.9959905472739624	99.864242636055
3	0.532793305280645	GOTERM_MF_ALL	GO:0000977:RNA polymerase II regulatory region sequence-specific DNA binding	5	5.1020408163265305	0.326164425342894	7704,4090,100129842,23635,3131	82	601	16881	1.712694290004464	1.0	0.9974480140761233	99.5610064495318
9	0.375095410702733	GOTERM_MF_ALL	GO:0004842:ubiquitin-protein transferase activity	4	4.081632653061225	0.3261733376084084	50862,29116,27252,55958	82	419	16881	1.9653064788404448	1.0	0.9967601885242302	99.56108628347718
13	0.331469105205178	GOTERM_BP_ALL	GO:0044270:cellular nitrogen compound catabolic process	4	4.081632653061225	0.32777570409969636	22875,22849,339345,6194	82	418	16792	1.9596218928696463	1.0	0.9961891151565125	99.87898191896852
3	0.532793305280645	GOTERM_BP_ALL	GO:0009892:negative regulation of metabolic process	15	15.306122448979592	0.3279647586866009	22849,6595,8863,29966,7704,10217,91,51232,339345,5813,6609,55553,23075,57600,10464	82	2522	16792	1.2179648362700914	1.0	0.9960310267616652	99.87955624323331
9	0.375095410702733	GOTERM_BP_ALL	GO:0009892:negative regulation of metabolic process	15	15.306122448979592	0.3279647586866009	22849,6595,8863,29966,7704,10217,91,51232,339345,5813,6609,55553,23075,57600,10464	82	2522	16792	1.2179648362700914	1.0	0.9960310267616652	99.87955624323331
3	0.532793305280645	GOTERM_MF_ALL	GO:0001012:RNA polymerase II regulatory region DNA binding	5	5.1020408163265305	0.32944701230569096	7704,4090,100129842,23635,3131	82	604	16881	1.7041875302858989	1.0	0.9962265458598797	99.5895174335143
3	0.532793305280645	GOTERM_BP_ALL	GO:0009719:response to endogenous stimulus	10	10.204081632653061	0.32957602859791446	22849,6609,29966,4303,23677,55553,2788,1395,4090,10670	82	1548	16792	1.3228713682485662	1.0	0.9959881199618401	99.88434807100808
10	0.372158296461155	GOTERM_BP_ALL	GO:0009719:response to endogenous stimulus	10	10.204081632653061	0.32957602859791446	22849,6609,29966,4303,23677,55553,2788,1395,4090,10670	82	1548	16792	1.3228713682485662	1.0	0.9959881199618401	99.88434807100808
5	0.496776584016844	GOTERM_BP_ALL	GO:0022402:cell cycle process	9	9.183673469387756	0.3307926187201451	4303,10217,51719,91,10670,10464,55958,339345,6194	82	1357	16792	1.3581609360677247	1.0	0.9959128734728877	99.88784666936739
14	0.318560391502256	GOTERM_BP_ALL	GO:0022402:cell cycle process	9	9.183673469387756	0.3307926187201451	4303,10217,51719,91,10670,10464,55958,339345,6194	82	1357	16792	1.3581609360677247	1.0	0.9959128734728877	99.88784666936739
3	0.532793305280645	GOTERM_BP_ALL	GO:0044707:single-multicellular organism process	32	32.6530612244898	0.33152117629390143	22875,6595,8863,4303,7704,55742,56131,2746,2872,7402,56133,23328,146852,4090,23075,10464,79625,3131,22849,163778,29760,91,59338,9547,29116,51232,339345,540,5813,6609,55553,6194	82	5943	16792	1.1026376593902234	1.0	0.9957961055777277	99.88989388226382
19	0.194830499538434	GOTERM_BP_ALL	GO:0006915:apoptotic process	11	11.224489795918368	0.33303166296092634	2872,6609,7704,91,57600,10887,80013,10670,27252,6194,79625	82	1747	16792	1.2894020411297418	1.0	0.9957456888957676	99.89402679280941
13	0.331469105205178	GOTERM_BP_ALL	GO:0019439:aromatic compound catabolic process	4	4.081632653061225	0.3344026074585297	22875,22849,339345,6194	82	423	16792	1.9364585135213053	1.0	0.9956836631283627	99.89765112714204
8	0.397802434702229	GOTERM_CC_ALL	GO:0044421:extracellular region part	22	22.448979591836736	0.33520400306744075	22875,199731,23677,10217,54875,91,2788,59338,9547,8495,51232,6609,7402,79098,391189,51719,51144,7180,56681,80736,10464,79625	90	3878	18224	1.1487250014325827	1.0	0.9990073761592249	99.53511767953472
11	0.354803686094403	GOTERM_CC_ALL	GO:0012505:endomembrane system	22	22.448979591836736	0.33520400306744075	55204,201895,54586,29966,23677,92370,9547,51617,57818,10670,27252,153642,540,6609,83989,91947,51144,65055,26035,56681,80013,1553	90	3878	18224	1.1487250014325827	1.0	0.9990073761592249	99.53511767953472
3	0.532793305280645	GOTERM_BP_ALL	GO:1901362:organic cyclic compound biosynthetic process	25	25.510204081632654	0.3361230100766523	6595,22849,8863,29966,4303,50862,7704,7594,91,7773,79190,100129842,23635,7621,5813,51455,55553,55827,387496,4090,51144,57600,619279,6194,3131	82	4535	16792	1.1288891279210478	1.0	0.9956524252503826	99.90203440239547
3	0.532793305280645	GOTERM_BP_ALL	GO:0031324:negative regulation of cellular metabolic process	14	14.285714285714285	0.3393542848555218	22849,6595,8863,29966,7704,10217,51232,339345,5813,6609,55553,23075,57600,10464	82	2345	16792	1.2225700764470333	1.0	0.9957516235802759	99.90979381580614
9	0.375095410702733	GOTERM_BP_ALL	GO:0031324:negative regulation of cellular metabolic process	14	14.285714285714285	0.3393542848555218	22849,6595,8863,29966,7704,10217,51232,339345,5813,6609,55553,23075,57600,10464	82	2345	16792	1.2225700764470333	1.0	0.9957516235802759	99.90979381580614
3	0.532793305280645	GOTERM_BP_ALL	GO:1903507:negative regulation of nucleic acid-templated transcription	8	8.16326530612245	0.3399232396708878	6595,22849,5813,8863,29966,55553,7704,57600	82	1177	16792	1.3918809706363846	1.0	0.9956231322330966	99.91109871700812
3	0.532793305280645	GOTERM_BP_ALL	GO:0010468:regulation of gene expression	24	24.489795918367346	0.34136884752227736	6595,22849,8863,29966,4303,50862,7704,7594,91,7773,339345,79190,100129842,23635,7621,5813,2872,55553,55827,387496,4090,57600,619279,3131	82	4345	16792	1.1311235229728591	1.0	0.9955699386772485	99.91433479197404
3	0.532793305280645	GOTERM_BP_ALL	GO:0022414:reproductive process	9	9.183673469387756	0.3426159414358758	6595,54586,7704,91,146852,4090,59338,339345,6194	82	1373	16792	1.342333860337875	1.0	0.995499704926135	99.91703711042793
3	0.532793305280645	GOTERM_BP_ALL	GO:0000003:reproduction	9	9.183673469387756	0.3440989796773062	6595,54586,7704,91,146852,4090,59338,339345,6194	82	1375	16792	1.3403813747228381	1.0	0.9954505958232814	99.92014628288716
3	0.532793305280645	GOTERM_BP_ALL	GO:0034654:nucleobase-containing compound biosynthetic process	24	24.489795918367346	0.34684720137170755	6595,22849,8863,29966,4303,50862,7704,7594,91,7773,79190,100129842,23635,7621,5813,51455,55553,55827,387496,4090,57600,619279,6194,3131	82	4357	16792	1.1280081953906527	1.0	0.9955135473313503	99.92562018034826
3	0.532793305280645	GOTERM_BP_ALL	GO:0009059:macromolecule biosynthetic process	28	28.57142857142857	0.35060498819558844	6595,8863,4303,7594,7704,7773,23635,2872,4090,26035,3131,22849,29966,50862,92370,91,339345,79190,100129842,7621,5813,51455,55553,55827,387496,57600,619279,6194	82	5175	16792	1.1079910451278425	1.0	0.9956614858008944	99.93253550468219
9	0.375095410702733	GOTERM_MF_ALL	GO:0019787:ubiquitin-like protein transferase activity	4	4.081632653061225	0.35252899581268854	50862,29116,27252,55958	82	439	16881	1.8757708761597867	1.0	0.9964305085619729	99.74642586023545
3	0.532793305280645	GOTERM_BP_ALL	GO:0007399:nervous system development	13	13.26530612244898	0.3525500441815717	5813,6595,22849,6609,56133,55553,7704,91,29116,56131,2746,51232,79625	82	2170	16792	1.2267955490614812	1.0	0.9956544952747445	99.93587272857555
3	0.532793305280645	GOTERM_BP_ALL	GO:1902679:negative regulation of RNA biosynthetic process	8	8.16326530612245	0.353490399719591	6595,22849,5813,8863,29966,55553,7704,57600	82	1194	16792	1.37206356988193	1.0	0.9955631921254553	99.93742985097849
11	0.354803686094403	GOTERM_CC_ALL	GO:0005768:endosome	6	6.122448979591836	0.3632246824848311	540,54586,6609,91947,51617,10670	90	811	18224	1.4980682285244553	1.0	0.9992495707397951	99.73618288355053
13	0.331469105205178	GOTERM_BP_ALL	GO:1901361:organic cyclic compound catabolic process	4	4.081632653061225	0.3635213714878137	22875,22849,339345,6194	82	445	16792	1.8407234858865444	1.0	0.996198101519257	99.9519700139245
21	0.183346977474673	GOTERM_BP_ALL	GO:0034613:cellular protein localization	10	10.204081632653061	0.36588529854745155	130132,55204,23677,7704,54875,65055,56681,10670,10464,6194	82	1600	16792	1.2798780487804877	1.0	0.9962220829971216	99.95489943804544
3	0.532793305280645	GOTERM_BP_ALL	GO:0051171:regulation of nitrogen compound metabolic process	24	24.489795918367346	0.3685391933517616	6595,22849,8863,29966,4303,50862,7704,7594,91,7773,339345,79190,100129842,23635,7621,5813,2872,55553,55827,387496,4090,57600,619279,3131	82	4404	16792	1.115969960789526	1.0	0.9962671143779045	99.95798761614087
3	0.532793305280645	GOTERM_BP_ALL	GO:0018130:heterocycle biosynthetic process	24	24.489795918367346	0.37179926621465276	6595,22849,8863,29966,4303,50862,7704,7594,91,7773,79190,100129842,23635,7621,5813,51455,55553,55827,387496,4090,57600,619279,6194,3131	82	4411	16792	1.1141989814819933	1.0	0.9963544904831257	99.96150902592892
3	0.532793305280645	GOTERM_BP_ALL	GO:0032502:developmental process	30	30.612244897959183	0.3723203747244753	6595,4303,7704,55742,56131,2746,2872,7402,56133,23328,146852,4090,23075,10464,79625,3131,22849,163778,29760,91,59338,9547,29116,51232,339345,540,5813,6609,55553,6194	82	5632	16792	1.090805155210643	1.0	0.9962480997085996	99.96204547696587
3	0.532793305280645	GOTERM_BP_ALL	GO:0006351:transcription, DNA-templated	20	20.408163265306122	0.3728843279523226	22849,6595,8863,29966,4303,7704,7594,91,7773,100129842,7621,23635,5813,55553,55827,387496,4090,57600,619279,3131	82	3605	16792	1.1360914718717228	1.0	0.9961432966270467	99.96261810450041
21	0.183346977474673	GOTERM_BP_ALL	GO:0070727:cellular macromolecule localization	10	10.204081632653061	0.37505368230540914	130132,55204,23677,7704,54875,65055,56681,10670,10464,6194	82	1613	16792	1.2695628506192067	1.0	0.9961555591045899	99.96474593910982
10	0.372158296461155	GOTERM_BP_ALL	GO:1902532:negative regulation of intracellular signal transduction	4	4.081632653061225	0.3753908757186926	6609,23677,59338,10464	82	454	16792	1.8042333727302031	1.0	0.996033588137641	99.96506626169422
1	0.56468305333157	GOTERM_BP_ALL	GO:0030155:regulation of cell adhesion	5	5.1020408163265305	0.3759856610224292	7402,7704,51144,23075,79625	82	643	16792	1.592383264423624	1.0	0.9959291326331113	99.96562462274893
7	0.420765906846211	GOTERM_BP_ALL	GO:0046649:lymphocyte activation	5	5.1020408163265305	0.3759856610224292	29760,7704,23075,10464,6194	82	643	16792	1.592383264423624	1.0	0.9959291326331113	99.96562462274893
3	0.532793305280645	GOTERM_BP_ALL	GO:0010558:negative regulation of macromolecule biosynthetic process	9	9.183673469387756	0.3762028484802981	6595,22849,5813,8863,29966,55553,7704,57600,339345	82	1418	16792	1.2997351130069834	1.0	0.9957939961112086	99.96582640865228
3	0.532793305280645	GOTERM_BP_ALL	GO:0019438:aromatic compound biosynthetic process	24	24.489795918367346	0.3778719639652716	6595,22849,8863,29966,4303,50862,7704,7594,91,7773,79190,100129842,23635,7621,5813,51455,55553,55827,387496,4090,57600,619279,6194,3131	82	4424	16792	1.1109248886340581	1.0	0.9957713201657965	99.96734038149067
1	0.56468305333157	GOTERM_MF_ALL	GO:0050839:cell adhesion molecule binding	4	4.081632653061225	0.3814021494765818	199731,7402,55742,23075	82	461	16881	1.7862546955187557	1.0	0.9975508878335939	99.8645831265553
3	0.532793305280645	GOTERM_BP_ALL	GO:0045597:positive regulation of cell differentiation	6	6.122448979591836	0.38249822693645047	22849,55553,7704,91,4090,79625	82	841	16792	1.4609785099040051	1.0	0.995975278583578	99.971213526897
2	0.556906073658217	GOTERM_BP_ALL	GO:0040008:regulation of growth	5	5.1020408163265305	0.3859106211148211	6595,23677,91,80736,51232	82	652	16792	1.5704025138410893	1.0	0.9960822435127394	99.9737888138117
3	0.532793305280645	GOTERM_BP_ALL	GO:0051240:positive regulation of multicellular organismal process	9	9.183673469387756	0.38597073854912245	22875,22849,55553,7704,23328,91,4090,10464,79625	82	1431	16792	1.2879275962570946	1.0	0.9959431687627195	99.97383217714716
3	0.532793305280645	GOTERM_CC_ALL	GO:0043226:organelle	67	68.36734693877551	0.38875362990853146	22875,6595,201895,4303,7704,7594,55742,2746,7402,146852,65055,26035,23075,80736,22849,51617,9547,51232,339345,79190,100129842,540,6609,79098,391189,55553,51719,387496,56681,619279,1553,6194,199731,8863,23677,2788,7773,10670,56131,27252,23635,2872,83989,4090,10464,3131,55204,54586,29966,92370,10217,4718,54875,91,59338,29116,57818,153642,7621,5813,51455,91947,55827,51144,57600,58472,80013	90	13154	18224	1.0313787103204772	1.0	0.9993955400604461	99.84599768195004
3	0.532793305280645	GOTERM_BP_ALL	GO:0051253:negative regulation of RNA metabolic process	8	8.16326530612245	0.3904794872791001	6595,22849,5813,8863,29966,55553,7704,57600	82	1240	16792	1.3211644374508262	1.0	0.9961300287944249	99.9768987572106
3	0.532793305280645	GOTERM_MF_ALL	GO:0000981:RNA polymerase II transcription factor activity, sequence-specific DNA binding	5	5.1020408163265305	0.39307993462596375	5813,4303,7704,23635,3131	82	662	16881	1.5548780487804879	1.0	0.997623755630821	99.8958024253968
12	0.349414338962597	GOTERM_BP_ALL	GO:1901135:carbohydrate derivative metabolic process	8	8.16326530612245	0.3961286916827804	22875,6609,92370,4718,26035,57818,153642,79625	82	1247	16792	1.3137481174330587	1.0	0.9963851382624366	99.9802647444983
8	0.397802434702229	GOTERM_CC_ALL	GO:0070062:extracellular exosome	16	16.3265306122449	0.3978745678886514	22875,199731,23677,10217,54875,91,2788,59338,51232,79098,7402,6609,391189,51719,56681,80736	90	2811	18224	1.1525514842483893	1.0	0.9992794892232568	99.873634213873
4	0.500749908892295	GOTERM_BP_ALL	GO:0010608:posttranscriptional regulation of gene expression	4	4.081632653061225	0.3990021520484094	22849,5813,2872,339345	82	472	16792	1.7354278627532038	1.0	0.9964461372394179	99.98179422937898
21	0.183346977474673	GOTERM_BP_ALL	GO:0008104:protein localization	14	14.285714285714285	0.4000080084803208	130132,55204,23677,7704,54875,59338,65055,57818,56681,10670,2746,27252,10464,6194	82	2448	16792	1.171130240714172	1.0	0.9963842712120277	99.98230274483836
3	0.532793305280645	GOTERM_CC_ALL	GO:0005622:intracellular	72	73.46938775510205	0.4001407802359668	6595,201895,4303,7704,7594,55742,25893,2746,7402,253017,26269,146852,65055,120534,26035,23075,22849,51617,9547,8495,55958,339345,79190,100129842,540,130132,6609,79098,55553,51719,387496,56681,55701,619279,1553,6194,8863,23677,2788,7773,10670,56131,27252,23635,2872,83989,4090,10464,3131,79625,163778,55204,54586,29760,29966,10217,92370,4718,54875,59338,29116,57818,153642,7621,5813,51455,91947,55827…	90	14216	18224	1.0255486775464266	1.0	0.9990169660114502	99.8797499374248
9	0.375095410702733	GOTERM_BP_ALL	GO:0043412:macromolecule modification	22	22.448979591836736	0.40028275384875844	163778,50862,10217,7704,91,25893,29116,27252,55958,153642,2872,6609,91947,23328,51719,55827,4090,57600,23075,80013,10464,79625	82	4065	16792	1.1082830828308283	1.0	0.9962728442150929	99.98243930206748
19	0.194830499538434	GOTERM_BP_ALL	GO:0012501:programmed cell death	11	11.224489795918368	0.403098124157489	2872,6609,7704,91,57600,10887,80013,10670,27252,6194,79625	82	1852	16792	1.2162987936574832	1.0	0.9962027131025103	99.98378265799232
9	0.375095410702733	GOTERM_BP_ALL	GO:0035556:intracellular signal transduction	15	15.306122448979592	0.40461979993527214	29760,23677,59338,10670,2872,26269,6609,23328,51719,387496,57600,55701,10464,6194,79625	82	2657	16792	1.156081037663971	1.0	0.996176024837758	99.98446785893977
10	0.372158296461155	GOTERM_BP_ALL	GO:0035556:intracellular signal transduction	15	15.306122448979592	0.40461979993527214	29760,23677,59338,10670,2872,26269,6609,23328,51719,387496,57600,55701,10464,6194,79625	82	2657	16792	1.156081037663971	1.0	0.996176024837758	99.98446785893977
24	0.112675188787797	GOTERM_BP_ALL	GO:0035556:intracellular signal transduction	15	15.306122448979592	0.40461979993527214	29760,23677,59338,10670,2872,26269,6609,23328,51719,387496,57600,55701,10464,6194,79625	82	2657	16792	1.156081037663971	1.0	0.996176024837758	99.98446785893977
8	0.397802434702229	GOTERM_CC_ALL	GO:1903561:extracellular vesicle	16	16.3265306122449	0.4057419156368606	22875,199731,23677,10217,54875,91,2788,59338,51232,79098,7402,6609,391189,51719,56681,80736	90	2825	18224	1.1468397246804327	1.0	0.9987888373671541	99.89371160077346
3	0.532793305280645	GOTERM_CC_ALL	GO:0036477:somatodendritic compartment	5	5.1020408163265305	0.4058676031718881	22849,5813,29966,27252,6194	90	662	18224	1.5293722725746894	1.0	0.9983607221643139	99.89400696541004
8	0.397802434702229	GOTERM_CC_ALL	GO:0043230:extracellular organelle	16	16.3265306122449	0.4063045436656806	22875,199731,23677,10217,54875,91,2788,59338,51232,79098,7402,6609,391189,51719,56681,80736	90	2826	18224	1.14643390736809	1.0	0.9978522190821872	99.8950278810675
3	0.532793305280645	GOTERM_BP_ALL	GO:0006807:nitrogen compound metabolic process	36	36.734693877551024	0.4095787312566876	22875,6595,8863,4303,7594,7704,7773,2746,23635,2872,4090,23075,26035,80736,79625,3131,22849,29966,50862,92370,4718,91,339345,153642,79190,100129842,7621,5813,6609,51455,55553,55827,387496,57600,619279,6194	82	6948	16792	1.0610387969164665	1.0	0.9963809607387112	99.98651661903597
21	0.183346977474673	GOTERM_BP_ALL	GO:0072657:protein localization to membrane	4	4.081632653061225	0.4210918004627916	130132,55204,65055,6194	82	489	16792	1.6750960147638285	1.0	0.9969605547266618	99.99033595463601
16	0.313734252913906	GOTERM_BP_ALL	GO:0030334:regulation of cell migration	5	5.1020408163265305	0.4221285389199504	4303,23328,91,9547,23075	82	685	16792	1.494748086166993	1.0	0.9969108024192231	99.99062452178445
3	0.532793305280645	GOTERM_BP_ALL	GO:0001501:skeletal system development	4	4.081632653061225	0.42238360221383475	55553,7704,4090,59338	82	490	16792	1.6716774514683923	1.0	0.9968161065826541	99.99069426325039
16	0.313734252913906	GOTERM_BP_ALL	GO:0048514:blood vessel morphogenesis	4	4.081632653061225	0.4236744920305867	4303,23328,55742,79625	82	491	16792	1.668272813074363	1.0	0.9967804685246332	99.99103980522378
10	0.372158296461155	GOTERM_BP_ALL	GO:0042221:response to chemical	22	22.448979591836736	0.4258349211032707	22849,4303,29966,23677,2788,55742,9547,1395,59338,10670,27252,540,2872,130132,6609,391189,55553,23328,4090,23075,1553,79625	82	4117	16792	1.0942848510340824	1.0	0.9967956218695326	99.99159123556495
3	0.532793305280645	INTERPRO	IPR:013087:Zinc finger C2H2-type/integrase DNA-binding domain	5	5.1020408163265305	0.42957080311432977	7594,7704,7773,100129842,7621	88	712	18559	1.4810233656792646	1.0	1.0	99.92077334051137
14	0.318560391502256	GOTERM_BP_ALL	GO:1903047:mitotic cell cycle process	6	6.122448979591836	0.429865497591127	4303,10217,91,10464,55958,6194	82	890	16792	1.3805426144149082	1.0	0.9969166622518317	99.99253569277494
3	0.532793305280645	GOTERM_BP_ALL	GO:0044271:cellular nitrogen compound biosynthetic process	26	26.53061224489796	0.4318287441623676	6595,8863,4303,7594,7704,7773,23635,4090,3131,22849,29966,50862,91,339345,79190,100129842,7621,5813,6609,51455,55553,55827,387496,57600,619279,6194	82	4947	16792	1.0762669664295188	1.0	0.9969205919523039	99.9929586874272
3	0.532793305280645	GOTERM_BP_ALL	GO:0051172:negative regulation of nitrogen compound metabolic process	9	9.183673469387756	0.4424841245242893	6595,22849,5813,8863,29966,55553,7704,57600,339345	82	1506	16792	1.2237877757263629	1.0	0.9973725165581379	99.99488789830899
9	0.375095410702733	GOTERM_BP_ALL	GO:0051247:positive regulation of protein metabolic process	9	9.183673469387756	0.44398864759899703	22849,6609,23328,91947,51719,91,57600,29116,10464	82	1508	16792	1.2221647150158506	1.0	0.997353467535	99.9951162724414
10	0.372158296461155	GOTERM_BP_ALL	GO:0044700:single organism signaling	32	32.6530612244898	0.444845799845066	4303,23677,2788,1395,56131,10670,2746,2872,26269,56133,23328,4090,10464,79625,22849,29760,29966,91,9547,51617,59338,10887,57818,51232,130132,6609,391189,51719,387496,57600,55701,6194	82	6207	16792	1.0557395859120506	1.0	0.9973032548987679	99.99524205270903
11	0.354803686094403	GOTERM_CC_ALL	GO:0000139:Golgi membrane	5	5.1020408163265305	0.44659405969755595	540,55204,92370,51617,26035	90	699	18224	1.4484183754570021	1.0	0.9987453100223816	99.95835494631167
14	0.318560391502256	GOTERM_BP_ALL	GO:0044772:mitotic cell cycle phase transition	4	4.081632653061225	0.45308994814708486	4303,10217,91,6194	82	514	16792	1.5936224731897126	1.0	0.9975974895496417	99.99630573985027
11	0.354803686094403	GOTERM_CC_ALL	GO:0044431:Golgi apparatus part	6	6.122448979591836	0.459611254782734	540,55204,92370,51617,26035,27252	90	910	18224	1.335091575091575	1.0	0.9987337010664116	99.96955148099687
1	0.56468305333157	GOTERM_BP_ALL	GO:0016337:single organismal cell-cell adhesion	5	5.1020408163265305	0.4653675540862835	7704,55742,7180,23075,6194	82	725	16792	1.4122792262405381	1.0	0.998015519736187	99.99748370755081
10	0.372158296461155	GOTERM_BP_ALL	GO:0023052:signaling	32	32.6530612244898	0.46831494369554233	4303,23677,2788,1395,56131,10670,2746,2872,26269,56133,23328,4090,10464,79625,22849,29760,29966,91,9547,51617,59338,10887,57818,51232,130132,6609,391189,51719,387496,57600,55701,6194	82	6260	16792	1.04680121561599	1.0	0.9980533899890831	99.99770830490773
8	0.397802434702229	GOTERM_CC_ALL	GO:0031982:vesicle	20	20.408163265306122	0.4723449808687906	22875,199731,54586,23677,10217,54875,91,2788,51617,59338,51232,540,6609,7402,79098,391189,91947,51719,56681,80736	90	3754	18224	1.0787900313739418	1.0	0.9987234628474393	99.97775036435644
11	0.354803686094403	GOTERM_CC_ALL	GO:0031982:vesicle	20	20.408163265306122	0.4723449808687906	22875,199731,54586,23677,10217,54875,91,2788,51617,59338,51232,540,6609,7402,79098,391189,91947,51719,56681,80736	90	3754	18224	1.0787900313739418	1.0	0.9987234628474393	99.97775036435644
19	0.194830499538434	GOTERM_BP_ALL	GO:0008219:cell death	11	11.224489795918368	0.47465078386869486	2872,6609,7704,91,57600,10887,80013,10670,27252,6194,79625	82	1958	16792	1.1504521786790902	1.0	0.9982075710277174	99.99812886695153
10	0.372158296461155	GOTERM_BP_ALL	GO:0007154:cell communication	32	32.6530612244898	0.4749708542017019	4303,23677,2788,1395,56131,10670,2746,2872,26269,56133,23328,4090,10464,79625,22849,29760,29966,91,9547,51617,59338,10887,57818,51232,130132,6609,391189,51719,387496,57600,55701,6194	82	6275	16792	1.044298901953163	1.0	0.9981537680402902	99.99814805379323
9	0.375095410702733	GOTERM_BP_ALL	GO:0031401:positive regulation of protein modification process	7	7.142857142857142	0.47667345500732833	6609,23328,91947,51719,91,57600,10464	82	1143	16792	1.2541237223395858	1.0	0.9981470920771394	99.99824704444522
13	0.331469105205178	GOTERM_BP_ALL	GO:0043604:amide biosynthetic process	5	5.1020408163265305	0.4770783233633502	22849,5813,6609,339345,6194	82	736	16792	1.3911717921527043	1.0	0.9980954817336677	99.99826983979278
16	0.313734252913906	GOTERM_BP_ALL	GO:2000145:regulation of cell motility	5	5.1020408163265305	0.4770783233633502	4303,23328,91,9547,23075	82	736	16792	1.3911717921527043	1.0	0.9980954817336677	99.99826983979278
18	0.196288618938081	GOTERM_BP_ALL	GO:0043604:amide biosynthetic process	5	5.1020408163265305	0.4770783233633502	22849,5813,6609,339345,6194	82	736	16792	1.3911717921527043	1.0	0.9980954817336677	99.99826983979278
9	0.375095410702733	GOTERM_BP_ALL	GO:0019538:protein metabolic process	28	28.57142857142857	0.47774036546325405	7704,25893,27252,2872,26269,23328,4090,23075,10464,79625,22849,163778,50862,10217,91,29116,51232,55958,339345,153642,5813,6609,91947,51719,55827,57600,80013,6194	82	5457	16792	1.0507336739117805	1.0	0.9980522737063537	99.9983065149148
3	0.532793305280645	INTERPRO	IPR:015880:Zinc finger, C2H2-like	5	5.1020408163265305	0.48166416441131077	7594,7704,7773,100129842,7621	88	762	18559	1.3838433548079216	1.0	0.9999999999999998	99.97656648128444
3	0.532793305280645	GOTERM_BP_ALL	GO:0016070:RNA metabolic process	24	24.489795918367346	0.4847711003561847	6595,22849,8863,29966,4303,50862,7704,7594,91,7773,339345,79190,100129842,23635,7621,5813,55553,55827,387496,4090,57600,619279,6194,3131	82	4648	16792	1.0573863397842238	1.0	0.9982291658914916	99.9986534242031
7	0.420765906846211	GOTERM_BP_ALL	GO:0045321:leukocyte activation	5	5.1020408163265305	0.48869637212536204	29760,7704,23075,10464,6194	82	747	16792	1.3706859960165865	1.0	0.9982952788647691	99.99881679787362
9	0.375095410702733	GOTERM_BP_ALL	GO:0010563:negative regulation of phosphorus metabolic process	4	4.081632653061225	0.49053350829384634	6609,10217,23075,10464	82	544	16792	1.5057388809182208	1.0	0.9982942149449107	99.99888667838911
9	0.375095410702733	GOTERM_BP_ALL	GO:0045936:negative regulation of phosphate metabolic process	4	4.081632653061225	0.49053350829384634	6609,10217,23075,10464	82	544	16792	1.5057388809182208	1.0	0.9982942149449107	99.99888667838911
3	0.532793305280645	GOTERM_BP_ALL	GO:0007167:enzyme linked receptor protein signaling pathway	6	6.122448979591836	0.4906609022284728	29760,4303,91,4090,59338,51232	82	954	16792	1.2879275962570946	1.0	0.9982385677729875	99.99889137727986
3	0.532793305280645	GOTERM_BP_ALL	GO:0016043:cellular component organization	31	31.63265306122449	0.49288385344969793	6595,23677,55742,56131,27252,7402,56133,65055,23075,80736,10464,79625,22849,55204,54586,4718,91,54875,59338,51617,29116,51232,55958,339345,5813,130132,55553,51719,51144,57600,6194	82	6109	16792	1.0391545460715699	1.0	0.9982505034272086	99.99897042645436
14	0.318560391502256	GOTERM_BP_ALL	GO:0044770:cell cycle phase transition	4	4.081632653061225	0.4942125952726336	4303,10217,91,6194	82	547	16792	1.497480715209346	1.0	0.9982337149183643	99.99901511188084
3	0.532793305280645	GOTERM_BP_ALL	GO:0045934:negative regulation of nucleobase-containing compound metabolic process	8	8.16326530612245	0.49551903206397724	6595,22849,5813,8863,29966,55553,7704,57600	82	1371	16792	1.1949262599847006	1.0	0.9982163309492197	99.99905726314302
22	0.167367865573203	GOTERM_BP_ALL	GO:0002684:positive regulation of immune system process	6	6.122448979591836	0.49625861499083046	130132,7704,91,9547,59338,23075	82	960	16792	1.2798780487804877	1.0	0.9981803197171281	99.99908036674707
3	0.532793305280645	GOTERM_BP_ALL	GO:0008152:metabolic process	55	56.12244897959183	0.4977335015643985	22875,6595,4303,7704,7594,25893,2746,253017,26269,23075,26035,80736,22849,50862,55958,51232,339345,79190,100129842,6609,55553,51719,387496,619279,1553,6194,8863,7773,27252,23635,2872,23328,4090,10464,79625,3131,163778,29966,92370,10217,4718,91,59338,29116,57818,153642,7621,5813,51455,91947,55827,51144,57600,58472,80013	82	11075	16792	1.0169685624621483	1.0	0.9981686935771222	99.99912485893827
13	0.331469105205178	GOTERM_BP_ALL	GO:1901566:organonitrogen compound biosynthetic process	8	8.16326530612245	0.4986686758314388	22849,5813,6609,92370,26035,2746,339345,6194	82	1375	16792	1.191450110864745	1.0	0.9981391000290142	99.99915201208613
18	0.196288618938081	GOTERM_BP_ALL	GO:1901566:organonitrogen compound biosynthetic process	8	8.16326530612245	0.4986686758314388	22849,5813,6609,92370,26035,2746,339345,6194	82	1375	16792	1.191450110864745	1.0	0.9981391000290142	99.99915201208613
8	0.397802434702229	GOTERM_CC_ALL	GO:0031988:membrane-bounded vesicle	19	19.387755102040817	0.5036576067801469	22875,199731,54586,23677,10217,54875,91,2788,51617,59338,51232,6609,79098,7402,391189,91947,51719,56681,80736	90	3611	18224	1.0654358595649098	1.0	0.9991158084758024	99.99005068432287
14	0.318560391502256	GOTERM_BP_ALL	GO:0000278:mitotic cell cycle	6	6.122448979591836	0.5036888915320485	4303,10217,91,10464,55958,6194	82	968	16792	1.2693005442451117	1.0	0.9982446844476385	99.99928473305829
12	0.349414338962597	GOTERM_BP_ALL	GO:0032787:monocarboxylic acid metabolic process	4	4.081632653061225	0.5088003998562163	253017,51144,1553,10464	82	559	16792	1.4653344386753349	1.0	0.9983475716305446	99.99939961459309
16	0.313734252913906	GOTERM_BP_ALL	GO:0040012:regulation of locomotion	5	5.1020408163265305	0.5105926598530784	4303,23328,91,9547,23075	82	768	16792	1.3332063008130082	1.0	0.9983471563843388	99.99943560748642
6	0.473623367280495	GOTERM_CC_ALL	GO:0016021:integral component of membrane	30	30.612244897959183	0.5106826877776864	22875,199731,63027,201895,1395,56131,253017,84889,56133,23328,146852,4090,65055,56108,26035,54682,80736,54586,92370,4718,91,51617,57818,10887,51232,153642,540,6609,391189,51144	90	5872	18224	1.0345140781108082	1.0	0.9990098972398733	99.99175199159636
5	0.496776584016844	GOTERM_BP_ALL	GO:0051726:regulation of cell cycle	6	6.122448979591836	0.5110792386399121	4303,10217,51719,10670,339345,6194	82	976	16792	1.2588964414234305	1.0	0.9983070478018313	99.99944502285561
13	0.331469105205178	GOTERM_BP_ALL	GO:0044265:cellular macromolecule catabolic process	6	6.122448979591836	0.5110792386399121	22849,26269,29116,27252,339345,6194	82	976	16792	1.2588964414234305	1.0	0.9983070478018313	99.99944502285561
16	0.313734252913906	GOTERM_BP_ALL	GO:0016477:cell migration	7	7.142857142857142	0.511539251831973	4303,23328,91,55742,9547,23075,79625	82	1184	16792	1.2106954515491102	1.0	0.9982655686052992	99.99945378810536
13	0.331469105205178	GOTERM_BP_ALL	GO:1901564:organonitrogen compound metabolic process	12	12.244897959183673	0.511881739330824	22875,22849,5813,6609,92370,4718,26035,2746,339345,153642,6194,79625	82	2221	16792	1.10642316688813	1.0	0.9982197434485668	99.9994602292129
18	0.196288618938081	GOTERM_BP_ALL	GO:1901564:organonitrogen compound metabolic process	12	12.244897959183673	0.511881739330824	22875,22849,5813,6609,92370,4718,26035,2746,339345,153642,6194,79625	82	2221	16792	1.10642316688813	1.0	0.9982197434485668	99.9994602292129
3	0.532793305280645	GOTERM_CC_ALL	GO:0043005:neuron projection	6	6.122448979591836	0.5125622245475583	22849,5813,7402,29966,27252,6194	90	966	18224	1.2576949620427882	1.0	0.9987875646977025	99.99215919431897
12	0.349414338962597	GOTERM_BP_ALL	GO:0055114:oxidation-reduction process	6	6.122448979591836	0.517511519911296	253017,4718,51144,58472,1553,2746	82	983	16792	1.2499317668659902	1.0	0.9982856895788955	99.9995563884187
15	0.31474635435594	GOTERM_MF_ALL	GO:0016788:hydrolase activity, acting on ester bonds	5	5.1020408163265305	0.5176904642437782	6609,10217,92370,57818,153642	82	779	16881	1.3213469426093492	1.0	0.9998041841517086	99.99557984291731
3	0.532793305280645	GOTERM_BP_ALL	GO:0071704:organic substance metabolic process	53	54.08163265306123	0.5178451064947154	22875,6595,4303,7704,7594,25893,2746,253017,26269,23075,26035,80736,22849,50862,55958,51232,339345,79190,100129842,6609,55553,51719,387496,619279,1553,6194,8863,7773,27252,23635,2872,23328,4090,10464,79625,3131,163778,29966,92370,10217,4718,91,29116,57818,153642,7621,5813,51455,91947,55827,51144,57600,80013	82	10707	16792	1.0136701086820339	1.0	0.9982408320529803	99.99956154714582
1	0.56468305333157	GOTERM_BP_ALL	GO:0098602:single organism cell adhesion	5	5.1020408163265305	0.5219008574753513	7704,55742,7180,23075,6194	82	779	16792	1.3143805379003726	1.0	0.9983123890209548	99.99961991755445
13	0.331469105205178	GOTERM_BP_ALL	GO:0044248:cellular catabolic process	9	9.183673469387756	0.5241202247699214	22875,22849,26269,6609,29116,2746,27252,339345,6194	82	1616	16792	1.1404853900024148	1.0	0.9983265892905148	99.99964868020058
3	0.532793305280645	GOTERM_CC_ALL	GO:0044424:intracellular part	69	70.40816326530613	0.5271773031678011	6595,201895,4303,7704,7594,55742,2746,7402,253017,26269,146852,65055,26035,120534,23075,22849,51617,9547,55958,339345,79190,100129842,540,130132,6609,79098,55553,51719,387496,56681,55701,619279,1553,6194,8863,23677,2788,7773,10670,56131,27252,23635,2872,83989,4090,10464,3131,163778,55204,54586,29760,29966,92370,10217,4718,54875,59338,29116,57818,153642,7621,5813,51455,91947,55827,51144,57600,5847…	90	13860	18224	1.008061568061568	1.0	0.9988480292492989	99.99474671426758
4	0.500749908892295	GOTERM_BP_ALL	GO:0043603:cellular amide metabolic process	6	6.122448979591836	0.5275516469544141	22849,5813,2872,6609,339345,6194	82	994	16792	1.2360995239731067	1.0	0.998376861249264	99.99968915170889
13	0.331469105205178	GOTERM_BP_ALL	GO:0043603:cellular amide metabolic process	6	6.122448979591836	0.5275516469544141	22849,5813,2872,6609,339345,6194	82	994	16792	1.2360995239731067	1.0	0.998376861249264	99.99968915170889
18	0.196288618938081	GOTERM_BP_ALL	GO:0043603:cellular amide metabolic process	6	6.122448979591836	0.5275516469544141	22849,5813,2872,6609,339345,6194	82	994	16792	1.2360995239731067	1.0	0.998376861249264	99.99968915170889
16	0.313734252913906	GOTERM_BP_ALL	GO:0001568:blood vessel development	4	4.081632653061225	0.5290975086531329	4303,23328,55742,79625	82	576	16792	1.4220867208672088	1.0	0.9983710903293928	99.9997059127541
3	0.532793305280645	GOTERM_MF_ALL	GO:0046914:transition metal ion binding	8	8.16326530612245	0.5302170737890388	540,6609,7402,50862,25893,29116,1553,339345	82	1423	16881	1.1573624942152443	1.0	0.9998102926364807	99.9969218936671
3	0.532793305280645	GOTERM_BP_ALL	GO:0090304:nucleic acid metabolic process	26	26.53061224489796	0.5304798013611091	6595,8863,4303,7594,7704,7773,23635,4090,23075,3131,22849,29966,50862,91,339345,100129842,79190,7621,5813,51455,55553,55827,387496,57600,619279,6194	82	5158	16792	1.032239760164178	1.0	0.9983606666104128	99.99972017662606
9	0.375095410702733	GOTERM_BP_ALL	GO:0031400:negative regulation of protein modification process	4	4.081632653061225	0.5314557970548687	6609,10217,23075,10464	82	578	16792	1.4171660055700905	1.0	0.9983382740018927	99.99972985305742
9	0.375095410702733	GOTERM_BP_ALL	GO:0032270:positive regulation of cellular protein metabolic process	8	8.16326530612245	0.5336840557720802	22849,6609,23328,91947,51719,91,57600,10464	82	1420	16792	1.1536928890415665	1.0	0.9983533772521465	99.99975077807997
14	0.318560391502256	GOTERM_BP_ALL	GO:0000280:nuclear division	4	4.081632653061225	0.5373234829217083	10464,55958,339345,6194	82	583	16792	1.4050119231895577	1.0	0.9984095265021581	99.99978170862408
16	0.313734252913906	GOTERM_BP_ALL	GO:0051270:regulation of cellular component movement	5	5.1020408163265305	0.5451541372230061	4303,23328,91,9547,23075	82	802	16792	1.2766863329481175	1.0	0.9985769042940125	99.99983644592001
3	0.532793305280645	GOTERM_BP_ALL	GO:0043170:macromolecule metabolic process	45	45.91836734693878	0.5493277604583721	6595,8863,4303,7594,7704,25893,7773,27252,23635,2872,26269,23328,4090,23075,26035,10464,79625,3131,163778,22849,29966,50862,92370,10217,91,29116,51232,55958,339345,153642,79190,100129842,7621,5813,6609,51455,55553,91947,51719,55827,387496,57600,80013,619279,6194	82	9130	16792	1.0093233243394866	1.0	0.9986396901968555	99.99986005623441
6	0.473623367280495	GOTERM_CC_ALL	GO:0005887:integral component of plasma membrane	9	9.183673469387756	0.5517487219439292	199731,540,63027,56133,84889,91,1395,10887,56131	90	1635	18224	1.114617737003058	1.0	0.9991012813491965	99.99739669867822
3	0.532793305280645	GOTERM_CC_ALL	GO:0042995:cell projection	10	10.204081632653061	0.5538500748338469	22849,5813,7402,29966,146852,55742,59338,23075,27252,6194	90	1846	18224	1.096906223666787	1.0	0.9989246725498512	99.99755275495004
3	0.532793305280645	GOTERM_CC_ALL	GO:0005856:cytoskeleton	11	11.224489795918368	0.5540038525387616	6595,7402,54875,146852,55742,57600,29116,23075,56131,27252,10464	90	2054	18224	1.08440982365033	1.0	0.9986809400095593	99.99756382868537
3	0.532793305280645	GOTERM_BP_ALL	GO:0048513:animal organ development	16	16.3265306122449	0.5558204774264194	163778,4303,29760,7704,91,55742,59338,9547,2746,540,2872,7402,55553,4090,6194,3131	82	3129	16792	1.047135763783333	1.0	0.9987546799233974	99.9998905118958
9	0.375095410702733	GOTERM_BP_ALL	GO:0031399:regulation of protein modification process	9	9.183673469387756	0.5585911060533021	6609,10217,23328,91947,51719,91,57600,23075,10464	82	1664	16792	1.1075867729831144	1.0	0.9987790674132107	99.99990150634346
6	0.473623367280495	GOTERM_CC_ALL	GO:0031224:intrinsic component of membrane	30	30.612244897959183	0.5587283074527467	22875,199731,63027,201895,1395,56131,253017,84889,56133,23328,146852,4090,65055,56108,26035,54682,80736,54586,92370,4718,91,51617,57818,10887,51232,153642,540,6609,391189,51144	90	5981	18224	1.0156607033383491	1.0	0.9985273539755639	99.9978823107292
3	0.532793305280645	GOTERM_BP_ALL	GO:0071840:cellular component organization or biogenesis	31	31.63265306122449	0.5621179531830316	6595,23677,55742,56131,27252,7402,56133,65055,23075,80736,10464,79625,22849,55204,54586,4718,91,54875,59338,51617,29116,51232,55958,339345,5813,130132,55553,51719,51144,57600,6194	82	6265	16792	1.0132793490744165	1.0	0.9988198826638625	99.99991400237582
5	0.496776584016844	GOTERM_BP_ALL	GO:0007049:cell cycle	9	9.183673469387756	0.5642430814605757	4303,10217,51719,91,10670,10464,55958,339345,6194	82	1672	16792	1.102287314739176	1.0	0.9988293193984172	99.99992079490745
14	0.318560391502256	GOTERM_BP_ALL	GO:0007049:cell cycle	9	9.183673469387756	0.5642430814605757	4303,10217,51719,91,10670,10464,55958,339345,6194	82	1672	16792	1.102287314739176	1.0	0.9988293193984172	99.99992079490745
16	0.313734252913906	GOTERM_BP_ALL	GO:0001944:vasculature development	4	4.081632653061225	0.5682933298100451	4303,23328,55742,79625	82	610	16792	1.3428228708516594	1.0	0.9988798635282877	99.99993236612062
12	0.349414338962597	GOTERM_BP_ALL	GO:0019752:carboxylic acid metabolic process	5	5.1020408163265305	0.5688102057092157	253017,51144,1553,2746,10464	82	826	16792	1.2395913305380026	1.0	0.9988551648936738	99.99993372266846
12	0.349414338962597	KEGG_PATHWAY	KEGG:hsa01100:Metabolic pathways	6	6.122448979591836	0.5698375714984424	6609,4718,51144,26035,57818,2746	29	1219	6879	1.1675483013210375	1.0	1.0	99.98500728989721
12	0.349414338962597	GOTERM_BP_ALL	GO:0044255:cellular lipid metabolic process	6	6.122448979591836	0.5711608334313799	6609,253017,51144,1553,10464,153642	82	1043	16792	1.1780277342562495	1.0	0.9988694961140762	99.99993957530603
12	0.349414338962597	GOTERM_BP_ALL	GO:0043436:oxoacid metabolic process	5	5.1020408163265305	0.573655819348079	253017,51144,1553,2746,10464	82	831	16792	1.232132898946318	1.0	0.9988867967866472	99.99994525346114
10	0.372158296461155	GOTERM_BP_ALL	GO:0032870:cellular response to hormone stimulus	4	4.081632653061225	0.5750060840598583	29966,4303,2788,1395	82	616	16792	1.3297434273044029	1.0	0.9988802497275271	99.99994811310437
9	0.375095410702733	GOTERM_BP_ALL	GO:0010562:positive regulation of phosphorus metabolic process	6	6.122448979591836	0.5763645862060321	6609,23328,51719,91,57600,10464	82	1049	16792	1.1712897300564997	1.0	0.9988739871496728	99.99995084793738
9	0.375095410702733	GOTERM_BP_ALL	GO:0045937:positive regulation of phosphate metabolic process	6	6.122448979591836	0.5763645862060321	6609,23328,51719,91,57600,10464	82	1049	16792	1.1712897300564997	1.0	0.9988739871496728	99.99995084793738
3	0.532793305280645	GOTERM_CC_ALL	GO:0005634:nucleus	35	35.714285714285715	0.576399564883808	6595,8863,4303,23677,7594,7704,55742,7773,10670,27252,23635,2872,7402,4090,23075,10464,3131,22849,54586,29966,10217,59338,339345,79190,100129842,7621,5813,51455,55553,55827,387496,57600,619279,80013,6194	90	7048	18224	1.0055492495901124	1.0	0.9987070650416188	99.9987630475054
14	0.318560391502256	GOTERM_BP_ALL	GO:0048285:organelle fission	4	4.081632653061225	0.5816554418241331	10464,55958,339345,6194	82	622	16792	1.316916320288605	1.0	0.9989481932938948	99.99996025966028
12	0.349414338962597	GOTERM_BP_ALL	GO:0008610:lipid biosynthetic process	4	4.081632653061225	0.5838576812710655	6609,253017,51144,10464	82	624	16792	1.3126954346466542	1.0	0.9989591341787063	99.99996365336081
3	0.532793305280645	GOTERM_BP_ALL	GO:0044238:primary metabolic process	50	51.02040816326531	0.5852853658175804	22875,6595,8863,4303,7594,7704,25893,7773,2746,27252,23635,2872,26269,253017,23328,4090,23075,10464,3131,79625,163778,22849,29966,50862,10217,4718,91,29116,57818,339345,55958,51232,79190,153642,100129842,7621,5813,6609,51455,55553,91947,51719,55827,51144,387496,57600,80013,619279,1553,6194	82	10243	16792	0.9996118705695501	1.0	0.9989549654110541	99.99996570568578
3	0.532793305280645	GOTERM_BP_ALL	GO:0046483:heterocycle metabolic process	29	29.591836734693878	0.5925711299231062	22875,6595,8863,4303,7594,7704,7773,23635,4090,23075,3131,22849,29966,50862,4718,91,339345,79190,100129842,7621,5813,51455,55553,55827,387496,57600,619279,1553,6194	82	5919	16792	1.0033171391014466	1.0	0.9990609711711161	99.99997458805863
6	0.473623367280495	GOTERM_CC_ALL	GO:0031226:intrinsic component of plasma membrane	9	9.183673469387756	0.5980691170644745	199731,540,63027,56133,84889,91,1395,10887,56131	90	1701	18224	1.0713697824808937	1.0	0.9989525349688739	99.99938007781131
3	0.532793305280645	GOTERM_BP_ALL	GO:0045596:negative regulation of cell differentiation	4	4.081632653061225	0.6012162739610498	4303,55553,7704,9547	82	640	16792	1.2798780487804877	1.0	0.9991793765278082	99.99998231889529
9	0.375095410702733	GOTERM_BP_ALL	GO:0051347:positive regulation of transferase activity	4	4.081632653061225	0.6012162739610498	23328,91947,51719,10464	82	640	16792	1.2798780487804877	1.0	0.9991793765278082	99.99998231889529
3	0.532793305280645	GOTERM_BP_ALL	GO:1901360:organic cyclic compound metabolic process	30	30.612244897959183	0.602032708677563	22875,6595,8863,4303,7594,7704,7773,23635,4090,23075,3131,22849,29966,50862,4718,91,339345,79190,100129842,7621,5813,51455,55553,55827,387496,51144,57600,619279,1553,6194	82	6149	16792	0.9990916627331828	1.0	0.9991664157052175	99.99998292123166
18	0.196288618938081	GOTERM_BP_ALL	GO:0006412:translation	4	4.081632653061225	0.6022857298615895	22849,5813,339345,6194	82	641	16792	1.2778813591568055	1.0	0.9991441499674123	99.9999831039474
3	0.532793305280645	GOTERM_MF_ALL	GO:0044877:macromolecular complex binding	7	7.142857142857142	0.6044268647109251	6595,22849,7402,29966,4303,91,51144	82	1306	16881	1.1034157546782206	1.0	0.9999499039291418	99.99971060164458
9	0.375095410702733	GOTERM_BP_ALL	GO:0001932:regulation of protein phosphorylation	7	7.142857142857142	0.6051085719603033	6609,10217,23328,51719,91,57600,10464	82	1300	16792	1.1026641651031894	1.0	0.9991639012095771	99.99998502153608
21	0.183346977474673	GOTERM_BP_ALL	GO:0044802:single-organism membrane organization	5	5.1020408163265305	0.6067305090491601	130132,54586,55204,65055,6194	82	866	16792	1.1823353799357856	1.0	0.9991641587084377	99.99998602868804
3	0.532793305280645	GOTERM_BP_ALL	GO:0030154:cell differentiation	18	18.367346938775512	0.6094223400774649	22849,163778,6595,4303,29760,7704,91,55742,9547,59338,339345,5813,55553,146852,4090,6194,3131,79625	82	3652	16792	1.0093233243394866	1.0	0.9991816239708464	99.99998756087297
3	0.532793305280645	GOTERM_BP_ALL	GO:0051094:positive regulation of developmental process	6	6.122448979591836	0.6102211586242146	22849,55553,7704,23328,91,79625	82	1089	16792	1.1282671504400994	1.0	0.9991431581566796	99.9999879842073
17	0.243397728880706	GOTERM_MF_ALL	GO:0004672:protein kinase activity	4	4.081632653061225	0.6103109414052632	2872,51719,91,51232	82	652	16881	1.2629806972916355	1.0	0.9999430933301269	99.999764496642
3	0.532793305280645	GOTERM_MF_ALL	GO:0003676:nucleic acid binding	20	20.408163265306122	0.6103945901859612	6595,22849,4303,50862,7704,7594,7773,339345,79190,100129842,23635,7621,5813,51455,55553,4090,23075,619279,6194,3131	82	4097	16881	1.0049590122457241	1.0	0.9999255036146577	99.99976519082848
10	0.372158296461155	GOTERM_BP_ALL	GO:0010646:regulation of cell communication	15	15.306122448979592	0.6106695752748451	22849,29760,29966,23677,91,2788,59338,57818,10670,2746,26269,6609,23328,55701,10464	82	3020	16792	1.017121628169924	1.0	0.9991243449740185	99.99998821586709
3	0.532793305280645	GOTERM_BP_ALL	GO:0006725:cellular aromatic compound metabolic process	29	29.591836734693878	0.6125064003015563	22875,6595,8863,4303,7594,7704,7773,23635,4090,23075,3131,22849,29966,50862,4718,91,339345,79190,100129842,7621,5813,51455,55553,55827,387496,57600,619279,1553,6194	82	5965	16792	0.9955799071821396	1.0	0.9991287619099767	99.99998912165658
21	0.183346977474673	GOTERM_BP_ALL	GO:0033036:macromolecule localization	14	14.285714285714285	0.6157171941758234	130132,55204,23677,7704,54875,59338,65055,57818,56681,10670,2746,27252,10464,6194	82	2817	16792	1.0177234040711014	1.0	0.9991301573283384	99.99999054963844
26	0.0703917390573541	GOTERM_BP_ALL	GO:0046903:secretion	6	6.122448979591836	0.6176298065872555	540,54586,55204,57818,80736,2746	82	1098	16792	1.1190190590430493	1.0	0.9991361177424037	99.99999131438538
3	0.532793305280645	GOTERM_CC_ALL	GO:0043231:intracellular membrane-bounded organelle	54	55.10204081632652	0.6213916579865403	6595,201895,4303,7704,7594,55742,2746,7402,65055,23075,26035,22849,51617,9547,339345,79190,100129842,540,6609,55553,387496,56681,619279,1553,6194,8863,23677,7773,10670,27252,23635,2872,83989,4090,10464,3131,55204,54586,29966,92370,10217,4718,59338,57818,153642,7621,5813,51455,91947,55827,51144,57600,58472,80013	90	11035	18224	0.9908835523334842	1.0	0.9990186363701734	99.99971764230102
3	0.532793305280645	GOTERM_BP_ALL	GO:0032501:multicellular organismal process	34	34.69387755102041	0.6215103347973178	22875,6595,8863,4303,7704,55742,56131,2746,2872,7402,56133,23328,146852,4090,23075,10464,79625,3131,22849,163778,54586,29760,91,59338,9547,29116,51232,339345,540,5813,6609,391189,55553,6194	82	7027	16792	0.990826324941775	1.0	0.9991740423612423	99.9999926906542
3	0.532793305280645	GOTERM_BP_ALL	GO:0045595:regulation of cell differentiation	8	8.16326530612245	0.6248609314241278	22849,4303,55553,7704,91,4090,9547,79625	82	1544	16792	1.0610387969164665	1.0	0.9992024480050662	99.99999371120597
16	0.313734252913906	GOTERM_BP_ALL	GO:0048870:cell motility	7	7.142857142857142	0.6277600568881531	4303,23328,91,55742,9547,23075,79625	82	1330	16792	1.0777920410783057	1.0	0.9992232973391515	99.99999448451105
16	0.313734252913906	GOTERM_BP_ALL	GO:0051674:localization of cell	7	7.142857142857142	0.6277600568881531	4303,23328,91,55742,9547,23075,79625	82	1330	16792	1.0777920410783057	1.0	0.9992232973391515	99.99999448451105
9	0.375095410702733	GOTERM_BP_ALL	GO:0001934:positive regulation of protein phosphorylation	5	5.1020408163265305	0.6285177232075448	23328,51719,91,57600,10464	82	890	16792	1.1504521786790902	1.0	0.9992115516452952	99.99999467133199
3	0.532793305280645	GOTERM_BP_ALL	GO:0006139:nucleobase-containing compound metabolic process	28	28.57142857142857	0.6286889558187004	6595,22875,8863,4303,7594,7704,7773,23635,4090,23075,3131,22849,29966,50862,4718,91,339345,79190,100129842,7621,5813,51455,55553,55827,387496,57600,619279,6194	82	5794	16792	0.9896192023708296	1.0	0.9991906103486582	99.99999471272056
18	0.196288618938081	GOTERM_BP_ALL	GO:0043043:peptide biosynthetic process	4	4.081632653061225	0.6294416751251699	22849,5813,339345,6194	82	667	16792	1.228068892383077	1.0	0.9991785627073028	99.99999489109899
12	0.349414338962597	GOTERM_BP_ALL	GO:0044711:single-organism biosynthetic process	7	7.142857142857142	0.6351497335828018	6609,253017,51144,57818,80736,2746,10464	82	1340	16792	1.069748816891154	1.0	0.9992428713131863	99.99999607078652
10	0.372158296461155	GOTERM_BP_ALL	GO:0023051:regulation of signaling	15	15.306122448979592	0.6369721656405531	22849,29760,29966,23677,91,2788,59338,57818,10670,2746,26269,6609,23328,55701,10464	82	3070	16792	1.0005561293397949	1.0	0.9992475605653015	99.99999638984795
21	0.183346977474673	GOTERM_BP_ALL	GO:0033365:protein localization to organelle	5	5.1020408163265305	0.6391282654672915	23677,7704,54875,10464,6194	82	902	16792	1.1351468281866854	1.0	0.9992571850542774	99.99999673583487
3	0.532793305280645	GOTERM_CC_ALL	GO:0097458:neuron part	7	7.142857142857142	0.6412831209999698	6595,22849,5813,7402,29966,27252,6194	90	1333	18224	1.0633324997916145	1.0	0.9991944436471095	99.99986118011176
12	0.349414338962597	GOTERM_BP_ALL	GO:0006082:organic acid metabolic process	5	5.1020408163265305	0.643492646623265	253017,51144,1553,2746,10464	82	907	16792	1.1288891279210476	1.0	0.9992979879515389	99.9999973429445
7	0.420765906846211	GOTERM_BP_ALL	GO:0001775:cell activation	5	5.1020408163265305	0.646095154894113	29760,7704,23075,10464,6194	82	910	16792	1.1251675154114178	1.0	0.9993133292623304	99.99999765260796
20	0.185229741878922	GOTERM_MF_ALL	GO:0097367:carbohydrate derivative binding	11	11.224489795918368	0.6468722264209297	6595,540,2872,91,387496,51144,23075,56681,10670,2746,79625	82	2241	16881	1.0104972736474351	1.0	0.9999632848620401	99.99993923612851
3	0.532793305280645	GOTERM_BP_ALL	GO:0007010:cytoskeleton organization	6	6.122448979591836	0.6542231037533136	54875,55742,29116,23075,27252,10464	82	1144	16792	1.0740235374381717	1.0	0.9993988529755092	99.99999841536086
10	0.372158296461155	GOTERM_BP_ALL	GO:0048584:positive regulation of response to stimulus	10	10.204081632653061	0.6574614157862484	22875,130132,29760,23328,91,9547,59338,23075,10670,10464	82	2030	16792	1.0087708758860987	1.0	0.9994199849393322	99.99999864849305
16	0.313734252913906	GOTERM_BP_ALL	GO:0048584:positive regulation of response to stimulus	10	10.204081632653061	0.6574614157862484	22875,130132,29760,23328,91,9547,59338,23075,10670,10464	82	2030	16792	1.0087708758860987	1.0	0.9994199849393322	99.99999864849305
22	0.167367865573203	GOTERM_BP_ALL	GO:0048584:positive regulation of response to stimulus	10	10.204081632653061	0.6574614157862484	22875,130132,29760,23328,91,9547,59338,23075,10670,10464	82	2030	16792	1.0087708758860987	1.0	0.9994199849393322	99.99999864849305
3	0.532793305280645	GOTERM_BP_ALL	GO:0002376:immune system process	12	12.244897959183673	0.6579055610442669	2872,130132,29760,55553,7704,91,4090,9547,59338,23075,10464,6194	82	2465	16792	0.9969029832286153	1.0	0.999407852423211	99.99999867782661
7	0.420765906846211	GOTERM_BP_ALL	GO:0002376:immune system process	12	12.244897959183673	0.6579055610442669	2872,130132,29760,55553,7704,91,4090,9547,59338,23075,10464,6194	82	2465	16792	0.9969029832286153	1.0	0.999407852423211	99.99999867782661
22	0.167367865573203	GOTERM_BP_ALL	GO:0002376:immune system process	12	12.244897959183673	0.6579055610442669	2872,130132,29760,55553,7704,91,4090,9547,59338,23075,10464,6194	82	2465	16792	0.9969029832286153	1.0	0.999407852423211	99.99999867782661
21	0.183346977474673	GOTERM_BP_ALL	GO:0051179:localization	28	28.57142857142857	0.6613958351299896	63027,4303,23677,7704,55742,10670,2746,27252,7402,84889,23328,65055,23075,80736,10464,79625,55204,54586,91,54875,9547,59338,57818,540,130132,51719,56681,6194	82	5872	16792	0.9764737156908355	1.0	0.9994317969244952	99.99999888835706
22	0.167367865573203	GOTERM_BP_ALL	GO:0002682:regulation of immune system process	7	7.142857142857142	0.6624643909754666	130132,7704,91,9547,59338,23075,10464	82	1378	16792	1.0402492123614997	1.0	0.9994102600565937	99.99999894622069
9	0.375095410702733	GOTERM_BP_ALL	GO:0042327:positive regulation of phosphorylation	5	5.1020408163265305	0.6648073293794248	23328,51719,91,57600,10464	82	932	16792	1.0986077671935517	1.0	0.9994209784301279	99.99999906332647
10	0.372158296461155	GOTERM_BP_ALL	GO:0051716:cellular response to stimulus	33	33.6734693877551	0.6654210835178108	4303,23677,2788,55742,1395,10670,2872,26269,23328,4090,23075,10464,79625,22849,29760,29966,91,9547,51617,59338,10887,51232,130132,6609,391189,51455,55553,51719,387496,57600,55701,1553,6194	82	6927	16792	0.9755675036178686	1.0	0.9994112463018964	99.9999990919141
9	0.375095410702733	GOTERM_BP_ALL	GO:0019220:regulation of phosphate metabolic process	8	8.16326530612245	0.6693499333376994	6609,10217,23328,51719,91,57600,23075,10464	82	1610	16792	1.017542796545978	1.0	0.99944051304606	99.99999925635265
20	0.185229741878922	GOTERM_MF_ALL	GO:0035639:purine ribonucleoside triphosphate binding	9	9.183673469387756	0.6697402488749538	6595,540,2872,91,387496,23075,56681,10670,2746	82	1841	16881	1.0064055855115857	1.0	0.9999667603510848	99.99997579971729
9	0.375095410702733	GOTERM_BP_ALL	GO:0051174:regulation of phosphorus metabolic process	8	8.16326530612245	0.6699996174092661	6609,10217,23328,51719,91,57600,23075,10464	82	1611	16792	1.016911174698339	1.0	0.9994316209647119	99.99999928068198
3	0.532793305280645	GOTERM_BP_ALL	GO:0048869:cellular developmental process	19	19.387755102040817	0.6703787595140227	22849,163778,6595,4303,29760,7704,91,55742,9547,59338,339345,5813,55553,146852,4090,10464,6194,3131,79625	82	3992	16792	0.9746566303338384	1.0	0.999419481222418	99.99999929453193
9	0.375095410702733	GOTERM_BP_ALL	GO:0042325:regulation of phosphorylation	7	7.142857142857142	0.6729028965610707	6609,10217,23328,51719,91,57600,10464	82	1393	16792	1.0290476774114474	1.0	0.999432541947905	99.99999938053689
1	0.56468305333157	GOTERM_MF_ALL	GO:0005509:calcium ion binding	4	4.081632653061225	0.6745613261538462	56133,56108,23075,56131	82	717	16881	1.1484845392386978	1.0	0.9999623593043919	99.99998023028861
20	0.185229741878922	GOTERM_MF_ALL	GO:0032550:purine ribonucleoside binding	9	9.183673469387756	0.6752164917388077	6595,540,2872,91,387496,23075,56681,10670,2746	82	1850	16881	1.0015095583388265	1.0	0.9999525954780282	99.99998077060506
16	0.313734252913906	GOTERM_BP_ALL	GO:0072359:circulatory system development	5	5.1020408163265305	0.6755530054293989	4303,55553,23328,55742,79625	82	945	16792	1.0834946444702542	1.0	0.9994468646904039	99.99999946016023
16	0.313734252913906	GOTERM_BP_ALL	GO:0072358:cardiovascular system development	5	5.1020408163265305	0.6755530054293989	4303,55553,23328,55742,79625	82	945	16792	1.0834946444702542	1.0	0.9994468646904039	99.99999946016023
20	0.185229741878922	GOTERM_MF_ALL	GO:0032549:ribonucleoside binding	9	9.183673469387756	0.6770301884796563	6595,540,2872,91,387496,23075,56681,10670,2746	82	1853	16881	0.9998881181472365	1.0	0.9999427524795053	99.9999821957846
20	0.185229741878922	GOTERM_MF_ALL	GO:0001883:purine nucleoside binding	9	9.183673469387756	0.6770301884796563	6595,540,2872,91,387496,23075,56681,10670,2746	82	1853	16881	0.9998881181472365	1.0	0.9999427524795053	99.9999821957846
3	0.532793305280645	GOTERM_CC_ALL	GO:0005737:cytoplasm	52	53.06122448979592	0.6784594739232103	201895,4303,7704,55742,2746,7402,253017,65055,23075,26035,120534,22849,51617,9547,339345,540,130132,6609,79098,51719,55701,56681,1553,6194,8863,23677,56131,10670,27252,23635,2872,83989,4090,10464,163778,55204,54586,29966,29760,92370,4718,54875,59338,29116,57818,153642,5813,91947,55827,51144,57600,58472	90	10775	18224	0.9772085589069346	1.0	0.9993385498295595	99.99996708873641
20	0.185229741878922	GOTERM_MF_ALL	GO:0001882:nucleoside binding	9	9.183673469387756	0.6812392012415696	6595,540,2872,91,387496,23075,56681,10670,2746	82	1860	16881	0.9961250983477576	1.0	0.9999356838522877	99.99998513436384
10	0.372158296461155	GOTERM_BP_ALL	GO:0032101:regulation of response to external stimulus	4	4.081632653061225	0.6817589471775443	22875,23328,9547,23075	82	721	16792	1.136091471871723	1.0	0.9994992836862711	99.99999961058634
9	0.375095410702733	GOTERM_BP_ALL	GO:0006468:protein phosphorylation	9	9.183673469387756	0.6823286885015656	2872,6609,10217,23328,51719,91,4090,57600,10464	82	1852	16792	0.9951535584470316	1.0	0.9994906747696205	99.99999962221054
3	0.532793305280645	GOTERM_BP_ALL	GO:0009790:embryo development	5	5.1020408163265305	0.6828555367791793	55553,7704,91,4090,6194	82	954	16792	1.0732729968809123	1.0	0.999481533993883	99.99999963266836
9	0.375095410702733	GOTERM_BP_ALL	GO:0051338:regulation of transferase activity	5	5.1020408163265305	0.6836599962327148	6609,23328,91947,51719,10464	82	955	16792	1.0721491508108798	1.0	0.9994753384102105	99.99999964811266
9	0.375095410702733	GOTERM_BP_ALL	GO:0018193:peptidyl-amino acid modification	6	6.122448979591836	0.6849658054733044	2872,51719,91,57600,10464,79625	82	1185	16792	1.0368632293917877	1.0	0.999474628767647	99.99999967188819
3	0.532793305280645	GOTERM_BP_ALL	GO:0010467:gene expression	25	25.510204081632654	0.6880766972284347	6595,22849,8863,29966,4303,50862,7704,7594,91,7773,339345,79190,100129842,23635,7621,5813,2872,55553,55827,387496,4090,57600,619279,6194,3131	82	5306	16792	0.9648534103132211	1.0	0.9994933844654976	99.99999972258401
3	0.532793305280645	GOTERM_MF_ALL	GO:1901363:heterocyclic compound binding	28	28.57142857142857	0.6886637719412043	6595,4303,7594,7704,7773,10670,2746,23635,2872,4090,23075,3131,22849,50862,91,339345,79190,100129842,7621,540,5813,51455,55553,387496,56681,619279,1553,6194	82	5971	16881	0.9653732879650015	1.0	0.9999340606455914	99.9999892492344
20	0.185229741878922	GOTERM_MF_ALL	GO:1901363:heterocyclic compound binding	28	28.57142857142857	0.6886637719412043	6595,4303,7594,7704,7773,10670,2746,23635,2872,4090,23075,3131,22849,50862,91,339345,79190,100129842,7621,540,5813,51455,55553,387496,56681,619279,1553,6194	82	5971	16881	0.9653732879650015	1.0	0.9999340606455914	99.9999892492344
23	0.14452122273918	GOTERM_CC_ALL	GO:0044432:endoplasmic reticulum part	6	6.122448979591836	0.6889015996521166	201895,65055,51144,57818,1553,153642	90	1177	18224	1.0322288303596714	1.0	0.9992471450426427	99.99997868334654
9	0.375095410702733	GOTERM_BP_ALL	GO:0045859:regulation of protein kinase activity	4	4.081632653061225	0.6899365111620246	6609,23328,51719,10464	82	730	16792	1.1220848646842634	1.0	0.9994986721770183	99.99999974926975
3	0.532793305280645	GOTERM_MF_ALL	GO:0005488:binding	69	70.40816326530613	0.6913658489630983	22875,6595,56204,63027,4303,7704,7594,1395,55742,25893,2746,7402,65055,56108,120534,23075,22849,23548,50862,51617,9547,51232,339345,79190,100129842,540,6609,79098,391189,55553,51719,387496,56681,619279,1553,6194,199731,8863,23677,7773,10670,56131,27252,23635,2872,56133,23328,4090,10464,3131,79625,55204,29760,29966,92370,10217,91,54875,59338,29116,153642,7621,5813,51455,91947,51144,57600,58472,800…	82	14381	16881	0.9877438218788	1.0	0.9999238771969037	99.99999046363641
3	0.532793305280645	GOTERM_BP_ALL	GO:0042592:homeostatic process	8	8.16326530612245	0.6916374322141483	540,55553,91,4090,29116,23075,57818,6194	82	1645	16792	0.9958929498109571	1.0	0.9995023259014079	99.99999977154356
26	0.0703917390573541	GOTERM_BP_ALL	GO:0032940:secretion by cell	5	5.1020408163265305	0.6924173041196415	54586,55204,57818,80736,2746	82	966	16792	1.0599404130687269	1.0	0.9994963888432763	99.99999978112109
20	0.185229741878922	GOTERM_MF_ALL	GO:0032555:purine ribonucleotide binding	9	9.183673469387756	0.6954233653594959	6595,540,2872,91,387496,23075,56681,10670,2746	82	1884	16881	0.9834356066490602	1.0	0.9999157261943565	99.9999920502991
13	0.331469105205178	GOTERM_BP_ALL	GO:0009057:macromolecule catabolic process	6	6.122448979591836	0.6964682615215959	22849,26269,29116,27252,339345,6194	82	1201	16792	1.0230498974431876	1.0	0.9995243175328083	99.99999982508548
3	0.532793305280645	GOTERM_BP_ALL	GO:0051093:negative regulation of developmental process	4	4.081632653061225	0.697959208632351	4303,55553,7704,9547	82	739	16792	1.1084194197828312	1.0	0.9995259102355772	99.99999983906204
21	0.183346977474673	GOTERM_BP_ALL	GO:0051641:cellular localization	12	12.244897959183673	0.698441388203596	540,130132,55204,23677,7704,54875,65055,56681,10670,27252,10464,6194	82	2541	16792	0.9670861289486565	1.0	0.9995173669870063	99.99999984335246
2	0.556906073658217	GOTERM_BP_ALL	GO:0051128:regulation of cellular component organization	11	11.224489795918368	0.6992201077127655	6595,22849,23677,91,55742,57600,23075,80736,51232,339345,79625	82	2323	16792	0.9696880610648552	1.0	0.9995118046281298	99.99999985005498
20	0.185229741878922	GOTERM_MF_ALL	GO:0017076:purine nucleotide binding	9	9.183673469387756	0.7029447633897048	6595,540,2872,91,387496,23075,56681,10670,2746	82	1897	16881	0.9766961955333839	1.0	0.9999151779654426	99.99999436330677
13	0.331469105205178	GOTERM_BP_ALL	GO:1901575:organic substance catabolic process	9	9.183673469387756	0.7041016119492558	22875,22849,26269,6609,29116,2746,27252,339345,6194	82	1889	16792	0.9756614029877726	1.0	0.9995474171325779	99.99999988630297
20	0.185229741878922	GOTERM_MF_ALL	GO:0032553:ribonucleotide binding	9	9.183673469387756	0.7046641567325447	6595,540,2872,91,387496,23075,56681,10670,2746	82	1900	16881	0.9751540436456996	1.0	0.9999013116369445	99.99999479575698
10	0.372158296461155	GOTERM_BP_ALL	GO:0007165:signal transduction	27	27.55102040816326	0.7067000955293004	4303,23677,2788,1395,10670,2872,26269,23328,4090,10464,79625,29760,29966,91,51617,9547,59338,10887,51232,130132,6609,391189,51719,387496,57600,55701,6194	82	5775	16792	0.9574152676591701	1.0	0.9995597705422776	99.99999990205933
3	0.532793305280645	GOTERM_BP_ALL	GO:0051704:multi-organism process	11	11.224489795918368	0.7087221355166115	6595,54586,7704,23328,91,146852,4090,59338,10670,339345,6194	82	2341	16792	0.9622321084381285	1.0	0.9995665550227301	99.99999991287339
23	0.14452122273918	GOTERM_CC_ALL	GO:0005783:endoplasmic reticulum	8	8.16326530612245	0.7121060520254104	201895,83989,65055,51144,57818,56681,1553,153642	90	1660	18224	0.9758500669344043	1.0	0.9994461678571323	99.9999923117156
11	0.354803686094403	GOTERM_CC_ALL	GO:0005773:vacuole	6	6.122448979591836	0.7136762669757215	540,54586,6609,91947,51617,10670	90	1212	18224	1.0024202420242023	1.0	0.9993687791572434	99.99999284545203
3	0.532793305280645	GOTERM_MF_ALL	GO:0097159:organic cyclic compound binding	28	28.57142857142857	0.7197788828182072	6595,4303,7594,7704,7773,10670,2746,23635,2872,4090,23075,3131,22849,50862,91,339345,79190,100129842,7621,540,5813,51455,55553,387496,56681,619279,1553,6194	82	6052	16881	0.9524527267744589	1.0	0.9999025333038593	99.99999747287843
20	0.185229741878922	GOTERM_MF_ALL	GO:0097159:organic cyclic compound binding	28	28.57142857142857	0.7197788828182072	6595,4303,7594,7704,7773,10670,2746,23635,2872,4090,23075,3131,22849,50862,91,339345,79190,100129842,7621,540,5813,51455,55553,387496,56681,619279,1553,6194	82	6052	16881	0.9524527267744589	1.0	0.9999025333038593	99.99999747287843
3	0.532793305280645	GOTERM_CC_ALL	GO:0043229:intracellular organelle	58	59.183673469387756	0.7223364985568986	6595,201895,4303,7704,7594,55742,2746,7402,146852,65055,26035,23075,22849,51617,9547,339345,79190,100129842,540,6609,55553,387496,56681,619279,1553,6194,8863,23677,7773,56131,10670,27252,23635,2872,83989,4090,10464,3131,55204,54586,29966,92370,10217,4718,54875,59338,29116,57818,153642,7621,5813,51455,91947,55827,51144,57600,58472,80013	90	12099	18224	0.9706881193119726	1.0	0.9993814809820594	99.99999522356013
3	0.532793305280645	GOTERM_CC_ALL	GO:0005654:nucleoplasm	14	14.285714285714285	0.7225414543135957	6595,2872,7402,29966,4303,51455,55553,7704,4090,59338,57600,80013,27252,6194	90	2996	18224	0.9462097611630322	1.0	0.999281561984851	99.99999526973568
23	0.14452122273918	GOTERM_CC_ALL	GO:0005789:endoplasmic reticulum membrane	5	5.1020408163265305	0.7260024614405316	201895,65055,51144,57818,1553	90	999	18224	1.0134579023467911	1.0	0.9992230469056325	99.9999959897829
3	0.532793305280645	GOTERM_BP_ALL	GO:0010033:response to organic substance	13	13.26530612244898	0.728652980607448	22849,4303,29966,23677,2788,1395,10670,27252,130132,6609,55553,23328,4090	82	2822	16792	0.9433544796114156	1.0	0.9997139281812951	99.99999997372481
10	0.372158296461155	GOTERM_BP_ALL	GO:0010033:response to organic substance	13	13.26530612244898	0.728652980607448	22849,4303,29966,23677,2788,1395,10670,27252,130132,6609,55553,23328,4090	82	2822	16792	0.9433544796114156	1.0	0.9997139281812951	99.99999997372481
17	0.243397728880706	GOTERM_MF_ALL	GO:0016773:phosphotransferase activity, alcohol group as acceptor	4	4.081632653061225	0.7324499575542707	2872,51719,91,51232	82	784	16881	1.0503359880537582	1.0	0.9998993423907068	99.99999866251224
10	0.372158296461155	GOTERM_BP_ALL	GO:1902531:regulation of intracellular signal transduction	8	8.16326530612245	0.7327759821693168	26269,6609,23677,23328,59338,55701,10670,10464	82	1714	16792	0.9558015766855452	1.0	0.9997242678448991	99.99999997971916
21	0.183346977474673	GOTERM_BP_ALL	GO:0061024:membrane organization	5	5.1020408163265305	0.737918011181372	130132,54586,55204,65055,6194	82	1027	16792	0.9969838744151803	1.0	0.9997482709892256	99.9999999853993
9	0.375095410702733	GOTERM_BP_ALL	GO:0043549:regulation of kinase activity	4	4.081632653061225	0.7389444494372179	6609,23328,51719,10464	82	788	16792	1.0394948619536957	1.0	0.9997469616123459	99.99999998633685
23	0.14452122273918	GOTERM_CC_ALL	GO:0042175:nuclear outer membrane-endoplasmic reticulum membrane network	5	5.1020408163265305	0.7417800449651977	201895,65055,51144,57818,1553	90	1021	18224	0.9916204157144412	1.0	0.9993498931796454	99.9999981621141
3	0.532793305280645	GOTERM_BP_ALL	GO:0034641:cellular nitrogen compound metabolic process	30	30.612244897959183	0.743065220738728	22875,6595,8863,4303,7594,7704,7773,23635,2872,4090,23075,3131,22849,29966,50862,4718,91,339345,79190,100129842,7621,5813,6609,51455,55553,55827,387496,57600,619279,6194	82	6505	16792	0.9444142404529349	1.0	0.9997637158000822	99.99999998956037
3	0.532793305280645	GOTERM_BP_ALL	GO:0071310:cellular response to organic substance	10	10.204081632653061	0.7434474667169202	22849,29966,4303,23677,55553,23328,2788,1395,4090,10670	82	2186	16792	0.93678173744226	1.0	0.9997588734317507	99.99999998981994
10	0.372158296461155	GOTERM_BP_ALL	GO:0071310:cellular response to organic substance	10	10.204081632653061	0.7434474667169202	22849,29966,4303,23677,55553,23328,2788,1395,4090,10670	82	2186	16792	0.93678173744226	1.0	0.9997588734317507	99.99999998981994
27	0.0581012951560728	GOTERM_MF_ALL	GO:0004871:signal transducer activity	8	8.16326530612245	0.7547189567156257	29760,391189,91,2788,1395,4090,10887,51232	82	1763	16881	0.9341615594261444	1.0	0.9999339650148896	99.99999959512996
3	0.532793305280645	GOTERM_BP_ALL	GO:0051239:regulation of multicellular organismal process	12	12.244897959183673	0.75555304427941	22875,22849,8863,4303,55553,7704,23328,91,4090,29116,10464,79625	82	2659	16792	0.9241691815188178	1.0	0.999809495226135	99.999999995505
16	0.313734252913906	GOTERM_BP_ALL	GO:0051239:regulation of multicellular organismal process	12	12.244897959183673	0.75555304427941	22875,22849,8863,4303,55553,7704,23328,91,4090,29116,10464,79625	82	2659	16792	0.9241691815188178	1.0	0.999809495226135	99.999999995505
16	0.313734252913906	GOTERM_BP_ALL	GO:0040011:locomotion	7	7.142857142857142	0.7587648851895863	4303,23328,91,55742,9547,23075,79625	82	1530	16792	0.9369041925713375	1.0	0.9998188397244172	99.99999999640595
11	0.354803686094403	GOTERM_CC_ALL	GO:0031410:cytoplasmic vesicle	6	6.122448979591836	0.7602851271847817	540,54586,6609,23677,91947,51617	90	1284	18224	0.9462097611630321	1.0	0.9994943274205501	99.99999930903219
11	0.354803686094403	GOTERM_CC_ALL	GO:0097708:intracellular vesicle	6	6.122448979591836	0.7614962456330377	540,54586,6609,23677,91947,51617	90	1286	18224	0.9447382063245204	1.0	0.9994301082164959	99.99999935357457
18	0.196288618938081	GOTERM_BP_ALL	GO:0006518:peptide metabolic process	4	4.081632653061225	0.7618327777458788	22849,5813,339345,6194	82	818	16792	1.001371578507961	1.0	0.9998272204641764	99.99999999710548
19	0.194830499538434	GOTERM_BP_ALL	GO:0043066:negative regulation of apoptotic process	4	4.081632653061225	0.7618327777458788	10887,27252,6194,79625	82	818	16792	1.001371578507961	1.0	0.9998272204641764	99.99999999710548
11	0.354803686094403	GOTERM_CC_ALL	GO:0031090:organelle membrane	12	12.244897959183673	0.7622822235336834	540,54586,55204,92370,4718,65055,51617,26035,58472,80013,10670,1553	90	2646	18224	0.9183169564121945	1.0	0.9993548305899239	99.99999938104517
25	0.0994991904734814	GOTERM_MF_ALL	GO:0016462:pyrophosphatase activity	4	4.081632653061225	0.7630446576810568	6595,540,22875,10670	82	824	16881	0.9993488041676534	1.0	0.9999374295496257	99.9999997481822
9	0.375095410702733	GOTERM_BP_ALL	GO:0016310:phosphorylation	10	10.204081632653061	0.7644645895666172	2872,6609,10217,4718,23328,51719,91,4090,57600,10464	82	2229	16792	0.9187101292278064	1.0	0.9998334774049422	99.99999999760138
25	0.0994991904734814	GOTERM_MF_ALL	GO:0016818:hydrolase activity, acting on acid anhydrides, in phosphorus-containing anhydrides	4	4.081632653061225	0.7644987456831479	6595,540,22875,10670	82	826	16881	0.9969290734069568	1.0	0.9999283600486408	99.99999976861972
25	0.0994991904734814	GOTERM_MF_ALL	GO:0016817:hydrolase activity, acting on acid anhydrides	4	4.081632653061225	0.7659457379753998	6595,540,22875,10670	82	828	16881	0.9945210321668434	1.0	0.9999183756371222	99.99999978742134
17	0.243397728880706	GOTERM_MF_ALL	GO:0016772:transferase activity, transferring phosphorus-containing groups	5	5.1020408163265305	0.7677393781787147	2872,51455,51719,91,51232	82	1077	16881	0.955737482165908	1.0	0.9999083219084753	99.99999980876022
13	0.331469105205178	GOTERM_BP_ALL	GO:0009056:catabolic process	9	9.183673469387756	0.7696007559574755	22875,22849,26269,6609,29116,2746,27252,339345,6194	82	2012	16792	0.9160160985307666	1.0	0.9998450392155602	99.99999999834796
19	0.194830499538434	GOTERM_BP_ALL	GO:0043069:negative regulation of programmed cell death	4	4.081632653061225	0.7698165917938705	10887,27252,6194,79625	82	829	16792	0.9880843802406661	1.0	0.9998412020428232	99.99999999837394
16	0.313734252913906	GOTERM_BP_ALL	GO:0032879:regulation of localization	11	11.224489795918368	0.7727245579434185	7402,55204,4303,23328,51719,91,65055,9547,23075,57818,2746	82	2473	16792	0.9108715591806141	1.0	0.9998482808745344	99.99999999868854
21	0.183346977474673	GOTERM_BP_ALL	GO:0045184:establishment of protein localization	9	9.183673469387756	0.7739697202152388	130132,55204,65055,59338,57818,56681,2746,27252,6194	82	2021	16792	0.9119368581117775	1.0	0.999848672610641	99.9999999988049
26	0.0703917390573541	GOTERM_BP_ALL	GO:0055085:transmembrane transport	6	6.122448979591836	0.7742768226457883	540,63027,7402,84889,51719,80736	82	1322	16792	0.929412198811852	1.0	0.9998453370765806	99.99999999883207
3	0.532793305280645	GOTERM_BP_ALL	GO:0006928:movement of cell or subcellular component	8	8.16326530612245	0.7761969003502796	4303,23328,91,55742,9547,29116,23075,79625	82	1795	16792	0.9126706977376181	1.0	0.9998484823168757	99.99999999898918
16	0.313734252913906	GOTERM_BP_ALL	GO:0006928:movement of cell or subcellular component	8	8.16326530612245	0.7761969003502796	4303,23328,91,55742,9547,29116,23075,79625	82	1795	16792	0.9126706977376181	1.0	0.9998484823168757	99.99999999898918
24	0.112675188787797	GOTERM_BP_ALL	GO:0043086:negative regulation of catalytic activity	4	4.081632653061225	0.7768878882279068	6609,23677,57600,51232	82	839	16792	0.9763074507979883	1.0	0.9998467288394893	99.9999999990407
12	0.349414338962597	GOTERM_BP_ALL	GO:0006629:lipid metabolic process	6	6.122448979591836	0.7788514070333584	6609,253017,51144,1553,10464,153642	82	1330	16792	0.9238217494956904	1.0	0.9998500804204008	99.9999999991739
10	0.372158296461155	GOTERM_BP_ALL	GO:0009968:negative regulation of signal transduction	5	5.1020408163265305	0.7788932130742994	6609,29966,23677,59338,10464	82	1089	16792	0.9402226253667495	1.0	0.9998457693857146	99.99999999917654
9	0.375095410702733	GOTERM_BP_ALL	GO:0009966:regulation of signal transduction	12	12.244897959183673	0.7854839993187416	26269,6609,29760,29966,23677,23328,91,2788,59338,55701,10670,10464	82	2728	16792	0.9007939346255631	1.0	0.9998667415740472	99.9999999995064
10	0.372158296461155	GOTERM_BP_ALL	GO:0009966:regulation of signal transduction	12	12.244897959183673	0.7854839993187416	26269,6609,29760,29966,23677,23328,91,2788,59338,55701,10670,10464	82	2728	16792	0.9007939346255631	1.0	0.9998667415740472	99.9999999995064
24	0.112675188787797	GOTERM_BP_ALL	GO:0009966:regulation of signal transduction	12	12.244897959183673	0.7854839993187416	26269,6609,29760,29966,23677,23328,91,2788,59338,55701,10670,10464	82	2728	16792	0.9007939346255631	1.0	0.9998667415740472	99.9999999995064
24	0.112675188787797	GOTERM_BP_ALL	GO:0044092:negative regulation of molecular function	5	5.1020408163265305	0.7856203922320557	6609,23677,51719,57600,51232	82	1100	16792	0.9308203991130821	1.0	0.9998632354269775	99.99999999951169
20	0.185229741878922	INTERPRO	IPR:027417:P-loop containing nucleoside triphosphate hydrolase	4	4.081632653061225	0.7867633708274815	6595,387496,56681,10670	88	879	18559	0.9597166201261764	1.0	1.0	99.99999970954339
21	0.183346977474673	GOTERM_BP_ALL	GO:1902580:single-organism cellular localization	5	5.1020408163265305	0.7868262816709054	540,130132,55204,65055,6194	82	1102	16792	0.929131069895091	1.0	0.9998636479387671	99.99999999955611
10	0.372158296461155	GOTERM_BP_ALL	GO:0009725:response to hormone	4	4.081632653061225	0.7871662902051713	29966,4303,2788,1395	82	854	16792	0.959159193465471	1.0	0.9998608638846096	99.99999999956793
3	0.532793305280645	GOTERM_CC_ALL	GO:0043228:non-membrane-bounded organelle	18	18.367346938775512	0.7885834668505027	22849,6595,7704,54875,55742,29116,56131,27252,339345,5813,2872,7402,146852,387496,57600,23075,10464,6194	90	4026	18224	0.9053154495777447	1.0	0.999527093222299	99.99999986764651
3	0.532793305280645	GOTERM_CC_ALL	GO:0043232:intracellular non-membrane-bounded organelle	18	18.367346938775512	0.7885834668505027	22849,6595,7704,54875,55742,29116,56131,27252,339345,5813,2872,7402,146852,387496,57600,23075,10464,6194	90	4026	18224	0.9053154495777447	1.0	0.999527093222299	99.99999986764651
3	0.532793305280645	GOTERM_CC_ALL	GO:0031981:nuclear lumen	16	16.3265306122449	0.7891310606652893	6595,4303,29966,7704,59338,27252,5813,2872,7402,51455,55553,387496,4090,57600,80013,6194	90	3592	18224	0.9019549616431576	1.0	0.9994645685245109	99.99999987208611
10	0.372158296461155	GOTERM_BP_ALL	GO:0048583:regulation of response to stimulus	16	16.3265306122449	0.7920263714061225	22875,29760,29966,23677,91,2788,59338,9547,10670,130132,26269,6609,23328,23075,55701,10464	82	3636	16792	0.9011242587673401	1.0	0.9998744727274895	99.99999999970767
22	0.167367865573203	GOTERM_BP_ALL	GO:0048583:regulation of response to stimulus	16	16.3265306122449	0.7920263714061225	22875,29760,29966,23677,91,2788,59338,9547,10670,130132,26269,6609,23328,23075,55701,10464	82	3636	16792	0.9011242587673401	1.0	0.9998744727274895	99.99999999970767
9	0.375095410702733	GOTERM_BP_ALL	GO:0023014:signal transduction by protein phosphorylation	4	4.081632653061225	0.8021769590216767	6609,23328,51719,91	82	877	16792	0.9340045053814279	1.0	0.9999028093391088	99.99999999987459
3	0.532793305280645	GOTERM_CC_ALL	GO:0044444:cytoplasmic part	37	37.755102040816325	0.8040280176893996	201895,4303,23677,7704,55742,10670,2746,27252,7402,83989,65055,4090,26035,10464,163778,55204,54586,29966,29760,92370,4718,54875,9547,51617,29116,57818,339345,153642,540,6609,91947,51719,51144,58472,56681,1553,6194	90	8090	18224	0.926092569701964	1.0	0.9995686626960071	99.99999995121104
24	0.112675188787797	GOTERM_MF_ALL	GO:0098772:molecular function regulator	6	6.122448979591836	0.8107809434937738	26269,23677,51719,57600,55701,51232	82	1397	16881	0.8841768947395988	1.0	0.9999577684054474	99.99999998858178
1	0.56468305333157	GOTERM_CC_ALL	GO:0030054:cell junction	6	6.122448979591836	0.812936949636448	199731,22849,7402,55827,55742,23075	90	1379	18224	0.881024897268552	1.0	0.999547018433413	99.9999999735456
19	0.194830499538434	GOTERM_BP_ALL	GO:0060548:negative regulation of cell death	4	4.081632653061225	0.8145125865551852	10887,27252,6194,79625	82	897	16792	0.9131794327976724	1.0	0.999930525375253	99.9999999999578
16	0.313734252913906	GOTERM_BP_ALL	GO:0048646:anatomical structure formation involved in morphogenesis	5	5.1020408163265305	0.8147470084229813	4303,23328,55742,10464,79625	82	1151	16792	0.8895764022800958	1.0	0.9999288361029408	99.99999999995867
19	0.194830499538434	GOTERM_BP_ALL	GO:0042981:regulation of apoptotic process	6	6.122448979591836	0.8159523271246528	6609,7704,10887,27252,6194,79625	82	1400	16792	0.8776306620209059	1.0	0.9999292510049488	99.999999999963
3	0.532793305280645	GOTERM_CC_ALL	GO:0070013:intracellular organelle lumen	19	19.387755102040817	0.8171159199375587	6595,4303,29966,7704,59338,27252,2746,153642,5813,2872,6609,7402,51455,55553,387496,4090,57600,80013,6194	90	4328	18224	0.888929965085233	1.0	0.9995349555228867	99.99999998034772
9	0.375095410702733	GOTERM_BP_ALL	GO:0050790:regulation of catalytic activity	10	10.204081632653061	0.819974849564313	26269,6609,23677,23328,91947,51719,57600,55701,51232,10464	82	2357	16792	0.8688183614971491	1.0	0.9999314367599782	99.99999999997455
10	0.372158296461155	GOTERM_BP_ALL	GO:0050790:regulation of catalytic activity	10	10.204081632653061	0.819974849564313	26269,6609,23677,23328,91947,51719,57600,55701,51232,10464	82	2357	16792	0.8688183614971491	1.0	0.9999314367599782	99.99999999997455
24	0.112675188787797	GOTERM_BP_ALL	GO:0050790:regulation of catalytic activity	10	10.204081632653061	0.819974849564313	26269,6609,23677,23328,91947,51719,57600,55701,51232,10464	82	2357	16792	0.8688183614971491	1.0	0.9999314367599782	99.99999999997455
3	0.532793305280645	GOTERM_BP_ALL	GO:0050793:regulation of developmental process	9	9.183673469387756	0.8219080979702648	22849,4303,55553,7704,23328,91,55742,9547,79625	82	2129	16792	0.865676087479522	1.0	0.9999334264106597	99.99999999997878
16	0.313734252913906	GOTERM_BP_ALL	GO:0050793:regulation of developmental process	9	9.183673469387756	0.8219080979702648	22849,4303,55553,7704,23328,91,55742,9547,79625	82	2129	16792	0.865676087479522	1.0	0.9999334264106597	99.99999999997878
19	0.194830499538434	GOTERM_BP_ALL	GO:0043067:regulation of programmed cell death	6	6.122448979591836	0.8222775204087125	6609,7704,10887,27252,6194,79625	82	1413	16792	0.8695562114856816	1.0	0.9999321365882381	99.99999999997952
17	0.243397728880706	GOTERM_MF_ALL	GO:0016301:kinase activity	4	4.081632653061225	0.8274063250581765	2872,51719,91,51232	82	924	16881	0.8911941716819766	1.0	0.9999711814169947	99.99999999677605
20	0.185229741878922	GOTERM_MF_ALL	GO:0000166:nucleotide binding	10	10.204081632653061	0.8274761878009165	6595,540,22849,2872,91,387496,23075,56681,10670,2746	82	2389	16881	0.8617239583865073	1.0	0.9999659690358584	99.99999999679396
20	0.185229741878922	GOTERM_MF_ALL	GO:1901265:nucleoside phosphate binding	10	10.204081632653061	0.827854559147569	6595,540,22849,2872,91,387496,23075,56681,10670,2746	82	2390	16881	0.8613634044290234	1.0	0.999960435763599	99.99999999688931
10	0.372158296461155	GOTERM_BP_ALL	GO:0010648:negative regulation of cell communication	5	5.1020408163265305	0.8308480330192557	6609,29966,23677,59338,10464	82	1182	16792	0.8662457182947463	1.0	0.9999467853523211	99.99999999999112
10	0.372158296461155	GOTERM_BP_ALL	GO:0023057:negative regulation of signaling	5	5.1020408163265305	0.8328403531891759	6609,29966,23677,59338,10464	82	1186	16792	0.8633241475753711	1.0	0.9999485728655633	99.99999999999274
9	0.375095410702733	GOTERM_BP_ALL	GO:0006796:phosphate-containing compound metabolic process	13	13.26530612244898	0.8337622824935234	92370,10217,4718,91,57818,2872,6609,23328,51719,4090,23075,57600,10464	82	3083	16792	0.8634921639518051	1.0	0.9999485308999864	99.99999999999338
15	0.31474635435594	GOTERM_BP_ALL	GO:0006796:phosphate-containing compound metabolic process	13	13.26530612244898	0.8337622824935234	92370,10217,4718,91,57818,2872,6609,23328,51719,4090,23075,57600,10464	82	3083	16792	0.8634921639518051	1.0	0.9999485308999864	99.99999999999338
9	0.375095410702733	GOTERM_BP_ALL	GO:0006793:phosphorus metabolic process	13	13.26530612244898	0.8357743876865711	92370,10217,4718,91,57818,2872,6609,23328,51719,4090,23075,57600,10464	82	3089	16792	0.8618149373465247	1.0	0.9999503336587291	99.99999999999461
15	0.31474635435594	GOTERM_BP_ALL	GO:0006793:phosphorus metabolic process	13	13.26530612244898	0.8357743876865711	92370,10217,4718,91,57818,2872,6609,23328,51719,4090,23075,57600,10464	82	3089	16792	0.8618149373465247	1.0	0.9999503336587291	99.99999999999461
11	0.354803686094403	GOTERM_CC_ALL	GO:0016023:cytoplasmic, membrane-bounded vesicle	5	5.1020408163265305	0.8376390765649273	54586,6609,23677,91947,51617	90	1183	18224	0.8558279327510097	1.0	0.9996892099915157	99.99999999589477
3	0.532793305280645	GOTERM_CC_ALL	GO:0043233:organelle lumen	19	19.387755102040817	0.8390045370048194	6595,4303,29966,7704,59338,27252,2746,153642,5813,2872,6609,7402,51455,55553,387496,4090,57600,80013,6194	90	4400	18224	0.8743838383838384	1.0	0.9996588008067568	99.99999999632647
26	0.0703917390573541	GOTERM_BP_ALL	GO:0006811:ion transport	6	6.122448979591836	0.8428602645277641	540,63027,7402,84889,51719,80736	82	1458	16792	0.8427180568101976	1.0	0.999959742470294	99.99999999999744
26	0.0703917390573541	GOTERM_MF_ALL	GO:0022891:substrate-specific transmembrane transporter activity	4	4.081632653061225	0.8436001911457709	540,63027,84889,80736	82	954	16881	0.8631691977297132	1.0	0.9999683685437545	99.99999999916824
3	0.532793305280645	GOTERM_MF_ALL	GO:0005515:protein binding	49	50.0	0.8436397646686933	6595,63027,56204,4303,7704,1395,55742,2746,7402,65055,23075,120534,22849,23548,51617,9547,51232,339345,540,6609,79098,55553,51719,56681,6194,199731,8863,23677,7773,10670,27252,2872,23328,4090,10464,55204,29966,29760,92370,54875,91,59338,29116,5813,51455,91947,51144,57600,80013	82	10806	16881	0.9335023902709876	1.0	0.9999630431680864	99.99999999917112
21	0.183346977474673	GOTERM_BP_ALL	GO:0071702:organic substance transport	11	11.224489795918368	0.8449070935179185	130132,63027,55204,23677,84889,57818,56681,80736,2746,27252,6194	82	2657	16792	0.8477927609535787	1.0	0.9999613112902273	99.99999999999795
26	0.0703917390573541	GOTERM_BP_ALL	GO:0071702:organic substance transport	11	11.224489795918368	0.8449070935179185	130132,63027,55204,23677,84889,57818,56681,80736,2746,27252,6194	82	2657	16792	0.8477927609535787	1.0	0.9999613112902273	99.99999999999795
12	0.349414338962597	GOTERM_BP_ALL	GO:0044281:small molecule metabolic process	8	8.16326530612245	0.8451420040748631	22875,253017,4718,51144,57818,1553,2746,10464	82	1951	16792	0.8396944656273831	1.0	0.9999603908433571	99.999999999998
3	0.532793305280645	GOTERM_BP_ALL	GO:0007166:cell surface receptor signaling pathway	11	11.224489795918368	0.8489401978095329	2872,130132,29760,4303,23328,91,1395,4090,59338,10887,51232	82	2669	16792	0.8439810287949265	1.0	0.9999642658069439	99.99999999999869
27	0.0581012951560728	GOTERM_BP_ALL	GO:0007166:cell surface receptor signaling pathway	11	11.224489795918368	0.8489401978095329	2872,130132,29760,4303,23328,91,1395,4090,59338,10887,51232	82	2669	16792	0.8439810287949265	1.0	0.9999642658069439	99.99999999999869
3	0.532793305280645	GOTERM_BP_ALL	GO:2000026:regulation of multicellular organismal development	7	7.142857142857142	0.8498096608722742	22849,4303,55553,7704,23328,91,79625	82	1721	16792	0.8329247034480805	1.0	0.9999642434683255	99.9999999999988
16	0.313734252913906	GOTERM_BP_ALL	GO:2000026:regulation of multicellular organismal development	7	7.142857142857142	0.8498096608722742	22849,4303,55553,7704,23328,91,79625	82	1721	16792	0.8329247034480805	1.0	0.9999642434683255	99.9999999999988
26	0.0703917390573541	GOTERM_BP_ALL	GO:0034220:ion transmembrane transport	4	4.081632653061225	0.8507599016055811	540,7402,84889,51719	82	963	16792	0.8505939265000128	1.0	0.9999631863358378	99.99999999999893
3	0.532793305280645	GOTERM_BP_ALL	GO:0048468:cell development	8	8.16326530612245	0.8515373080710347	6595,22849,55553,7704,55742,4090,6194,79625	82	1968	16792	0.8324410073369026	1.0	0.9999630584168836	99.99999999999902
3	0.532793305280645	GOTERM_CC_ALL	GO:0031974:membrane-enclosed lumen	19	19.387755102040817	0.8549668747489283	6595,4303,29966,7704,59338,27252,2746,153642,5813,2872,6609,7402,51455,55553,387496,4090,57600,80013,6194	90	4457	18224	0.8632014558871189	1.0	0.9997185911844643	99.99999999906993
20	0.185229741878922	GOTERM_MF_ALL	GO:0005524:ATP binding	6	6.122448979591836	0.855125685694234	6595,540,2872,91,23075,2746	82	1495	16881	0.8262174728770698	1.0	0.9999715339960815	99.9999999997097
26	0.0703917390573541	GOTERM_BP_ALL	GO:0006812:cation transport	4	4.081632653061225	0.8566571664798462	540,7402,51719,80736	82	975	16792	0.8401250781738587	1.0	0.999968391104599	99.99999999999946
19	0.194830499538434	GOTERM_BP_ALL	GO:0010941:regulation of cell death	6	6.122448979591836	0.8638275969713047	6609,7704,10887,27252,6194,79625	82	1509	16792	0.8142365320273481	1.0	0.9999751658803518	99.99999999999977
24	0.112675188787797	GOTERM_MF_ALL	GO:0030234:enzyme regulator activity	4	4.081632653061225	0.8640892163529634	23677,51719,57600,51232	82	996	16881	0.826770496620629	1.0	0.999976389484659	99.99999999987938
11	0.354803686094403	GOTERM_CC_ALL	GO:0098588:bounding membrane of organelle	7	7.142857142857142	0.8645547773941624	540,54586,55204,92370,51617,26035,10670	90	1742	18224	0.8136752136752138	1.0	0.9997600490538135	99.99999999962178
20	0.185229741878922	GOTERM_MF_ALL	GO:0032559:adenyl ribonucleotide binding	6	6.122448979591836	0.8691350497381345	6595,540,2872,91,23075,2746	82	1531	16881	0.8067897596023641	1.0	0.9999774200585189	99.9999999999283
20	0.185229741878922	GOTERM_MF_ALL	GO:0030554:adenyl nucleotide binding	6	6.122448979591836	0.8731865307343295	6595,540,2872,91,23075,2746	82	1542	16881	0.8010344500332162	1.0	0.9999776502886315	99.99999999995347
22	0.167367865573203	GOTERM_BP_ALL	GO:0006955:immune response	6	6.122448979591836	0.8793236185417694	130132,29760,9547,59338,23075,6194	82	1551	16792	0.7921875737132612	1.0	0.9999855313601155	99.99999999999997
26	0.0703917390573541	GOTERM_MF_ALL	GO:0022857:transmembrane transporter activity	4	4.081632653061225	0.8797667495553767	540,63027,84889,80736	82	1032	16881	0.7979296653431651	1.0	0.9999802091822422	99.99999999997765
10	0.372158296461155	GOTERM_BP_ALL	GO:0010647:positive regulation of cell communication	6	6.122448979591836	0.8807198844329611	29760,23328,91,10670,2746,10464	82	1555	16792	0.7901497921731628	1.0	0.9999859234901637	99.99999999999997
3	0.532793305280645	GOTERM_CC_ALL	GO:0043234:protein complex	17	17.346938775510203	0.8814220933901574	22849,6595,29966,7704,4718,91,2788,10670,27252,55958,5813,26269,7402,23328,51719,55827,4090	90	4118	18224	0.8359181911391722	1.0	0.9998202981291219	99.99999999993425
9	0.375095410702733	GOTERM_BP_ALL	GO:0043085:positive regulation of catalytic activity	6	6.122448979591836	0.8821026738504988	26269,23328,91947,51719,55701,10464	82	1559	16792	0.788122467497927	1.0	0.9999863043557533	99.99999999999997
27	0.0581012951560728	GOTERM_MF_ALL	GO:0004888:transmembrane signaling receptor activity	5	5.1020408163265305	0.882779438048839	391189,91,1395,10887,51232	82	1309	16881	0.7863477985429205	1.0	0.999979759208705	99.99999999998423
10	0.372158296461155	GOTERM_BP_ALL	GO:0023056:positive regulation of signaling	6	6.122448979591836	0.8834720734171273	29760,23328,91,10670,2746,10464	82	1563	16792	0.7861055194045222	1.0	0.9999862188063492	99.99999999999999
3	0.532793305280645	GOTERM_CC_ALL	GO:0044422:organelle part	37	37.755102040816325	0.8838371102129707	6595,201895,4303,7704,55742,10670,2746,27252,2872,7402,146852,4090,65055,26035,10464,55204,54586,29966,92370,4718,54875,59338,51617,57818,153642,540,5813,6609,51455,55553,387496,51144,57600,58472,80013,1553,6194	90	8415	18224	0.8903254769921436	1.0	0.999812060252736	99.99999999994984
20	0.185229741878922	GOTERM_MF_ALL	GO:0036094:small molecule binding	10	10.204081632653061	0.886616546790386	6595,540,22849,2872,91,387496,23075,56681,10670,2746	82	2571	16881	0.800722884708427	1.0	0.9999801092505368	99.99999999999002
3	0.532793305280645	GOTERM_CC_ALL	GO:0044446:intracellular organelle part	36	36.734693877551024	0.888922281275093	6595,201895,4303,7704,10670,2746,27252,2872,7402,146852,4090,65055,26035,10464,55204,54586,29966,92370,4718,54875,59338,51617,57818,153642,540,5813,6609,51455,55553,387496,51144,57600,58472,80013,1553,6194	90	8233	18224	0.8854123648730718	1.0	0.9998214888801731	99.99999999997216
15	0.31474635435594	GOTERM_MF_ALL	GO:0016787:hydrolase activity	10	10.204081632653061	0.8951143115706723	6595,540,22875,6609,10217,92370,57818,80013,10670,153642	82	2603	16881	0.7908791919267636	1.0	0.9999842885554727	99.99999999999658
25	0.0994991904734814	GOTERM_MF_ALL	GO:0016787:hydrolase activity	10	10.204081632653061	0.8951143115706723	6595,540,22875,6609,10217,92370,57818,80013,10670,153642	82	2603	16881	0.7908791919267636	1.0	0.9999842885554727	99.99999999999658
21	0.183346977474673	GOTERM_BP_ALL	GO:0015031:protein transport	7	7.142857142857142	0.8970700241694177	130132,55204,57818,56681,2746,27252,6194	82	1860	16792	0.7706792551796486	1.0	0.9999925172603179	100.0
10	0.372158296461155	GOTERM_BP_ALL	GO:0050896:response to stimulus	36	36.734693877551024	0.8971615626307657	22875,4303,23677,2788,55742,1395,10670,27252,2872,26269,23328,4090,23075,10464,79625,22849,29760,29966,91,9547,51617,59338,10887,51232,540,130132,6609,391189,51455,55553,51719,387496,57600,55701,1553,6194	82	8329	16792	0.8851119655391536	1.0	0.9999922853442934	100.0
27	0.0581012951560728	GOTERM_MF_ALL	GO:0099600:transmembrane receptor activity	5	5.1020408163265305	0.9012101140363094	391189,91,1395,10887,51232	82	1363	16881	0.7551938872286741	1.0	0.9999863727437333	99.99999999999851
3	0.532793305280645	GOTERM_CC_ALL	GO:0044428:nuclear part	16	16.3265306122449	0.901273004849344	6595,4303,29966,7704,59338,27252,5813,2872,7402,51455,55553,387496,4090,57600,80013,6194	90	3981	18224	0.8138212062854112	1.0	0.9998720528882642	99.99999999999409
9	0.375095410702733	GOTERM_BP_ALL	GO:0065009:regulation of molecular function	11	11.224489795918368	0.903621607767519	26269,6609,7402,23677,23328,91947,51719,57600,55701,51232,10464	82	2863	16792	0.7867919545419695	1.0	0.9999942839773296	100.0
10	0.372158296461155	GOTERM_BP_ALL	GO:0065009:regulation of molecular function	11	11.224489795918368	0.903621607767519	26269,6609,7402,23677,23328,91947,51719,57600,55701,51232,10464	82	2863	16792	0.7867919545419695	1.0	0.9999942839773296	100.0
24	0.112675188787797	GOTERM_BP_ALL	GO:0065009:regulation of molecular function	11	11.224489795918368	0.903621607767519	26269,6609,7402,23677,23328,91947,51719,57600,55701,51232,10464	82	2863	16792	0.7867919545419695	1.0	0.9999942839773296	100.0
10	0.372158296461155	GOTERM_BP_ALL	GO:0048585:negative regulation of response to stimulus	5	5.1020408163265305	0.9053350537574918	6609,29966,23677,59338,10464	82	1369	16792	0.7479199700689483	1.0	0.9999945983842587	100.0
3	0.532793305280645	GOTERM_BP_ALL	GO:0009653:anatomical structure morphogenesis	10	10.204081632653061	0.9054699886333323	4303,55553,7704,23328,55742,4090,59338,10464,6194,79625	82	2631	16792	0.7783370878178565	1.0	0.9999944424401653	100.0
16	0.313734252913906	GOTERM_BP_ALL	GO:0009653:anatomical structure morphogenesis	10	10.204081632653061	0.9054699886333323	4303,55553,7704,23328,55742,4090,59338,10464,6194,79625	82	2631	16792	0.7783370878178565	1.0	0.9999944424401653	100.0
9	0.375095410702733	GOTERM_BP_ALL	GO:0044710:single-organism metabolic process	16	16.3265306122449	0.91092449495618	22875,4718,91,57818,2746,153642,6609,253017,23328,51719,51144,23075,58472,80736,1553,10464	82	4063	16792	0.8064208232532732	1.0	0.9999957506493938	100.0
12	0.349414338962597	GOTERM_BP_ALL	GO:0044710:single-organism metabolic process	16	16.3265306122449	0.91092449495618	22875,4718,91,57818,2746,153642,6609,253017,23328,51719,51144,23075,58472,80736,1553,10464	82	4063	16792	0.8064208232532732	1.0	0.9999957506493938	100.0
21	0.183346977474673	GOTERM_BP_ALL	GO:1902578:single-organism localization	14	14.285714285714285	0.9133389937009841	63027,54586,55204,23677,57818,2746,540,130132,7402,84889,51719,65055,80736,6194	82	3614	16792	0.7932835720166831	1.0	0.9999961698789498	100.0
26	0.0703917390573541	GOTERM_BP_ALL	GO:1902578:single-organism localization	14	14.285714285714285	0.9133389937009841	63027,54586,55204,23677,57818,2746,540,130132,7402,84889,51719,65055,80736,6194	82	3614	16792	0.7932835720166831	1.0	0.9999961698789498	100.0
27	0.0581012951560728	GOTERM_MF_ALL	GO:0004872:receptor activity	6	6.122448979591836	0.9157381203067896	199731,391189,91,1395,10887,51232	82	1680	16881	0.7352351916376306	1.0	0.9999926128815176	99.99999999999983
27	0.0581012951560728	GOTERM_MF_ALL	GO:0060089:molecular transducer activity	6	6.122448979591836	0.9157381203067896	199731,391189,91,1395,10887,51232	82	1680	16881	0.7352351916376306	1.0	0.9999926128815176	99.99999999999983
26	0.0703917390573541	GOTERM_MF_ALL	GO:0022892:substrate-specific transporter activity	4	4.081632653061225	0.916813197983862	540,63027,84889,80736	82	1137	16881	0.7242422292296802	1.0	0.999991893600147	99.99999999999986
27	0.0581012951560728	GOTERM_MF_ALL	GO:0038023:signaling receptor activity	5	5.1020408163265305	0.9170810605368422	391189,91,1395,10887,51232	82	1417	16881	0.7264144448078214	1.0	0.9999907192972833	99.99999999999987
9	0.375095410702733	GOTERM_MF_ALL	GO:0016740:transferase activity	9	9.183673469387756	0.9176151958082548	2872,51455,50862,51719,91,29116,27252,51232,55958	82	2453	16881	0.7553170333986259	1.0	0.9999895675549632	99.99999999999987
17	0.243397728880706	GOTERM_MF_ALL	GO:0016740:transferase activity	9	9.183673469387756	0.9176151958082548	2872,51455,50862,51719,91,29116,27252,51232,55958	82	2453	16881	0.7553170333986259	1.0	0.9999895675549632	99.99999999999987
21	0.183346977474673	GOTERM_BP_ALL	GO:0044765:single-organism transport	13	13.26530612244898	0.9201631118256254	540,130132,63027,7402,55204,54586,23677,84889,51719,80736,57818,2746,6194	82	3415	16792	0.7795450487447774	1.0	0.9999973822389218	100.0
26	0.0703917390573541	GOTERM_BP_ALL	GO:0044765:single-organism transport	13	13.26530612244898	0.9201631118256254	540,130132,63027,7402,55204,54586,23677,84889,51719,80736,57818,2746,6194	82	3415	16792	0.7795450487447774	1.0	0.9999973822389218	100.0
10	0.372158296461155	GOTERM_BP_ALL	GO:0009967:positive regulation of signal transduction	5	5.1020408163265305	0.9220006975765136	29760,23328,91,10670,10464	82	1428	16792	0.7170185147229624	1.0	0.999997584915981	100.0
18	0.196288618938081	GOTERM_MF_ALL	GO:0044822:poly(A) RNA binding	4	4.081632653061225	0.9328115431441396	22849,5813,339345,6194	82	1196	16881	0.6885145607308916	1.0	0.9999944468070314	99.99999999999999
3	0.532793305280645	GOTERM_BP_ALL	GO:0009888:tissue development	6	6.122448979591836	0.9353725847851793	163778,55553,7704,91,4090,3131	82	1756	16792	0.699705539196622	1.0	0.9999989911862548	100.0
21	0.183346977474673	GOTERM_BP_ALL	GO:0016192:vesicle-mediated transport	5	5.1020408163265305	0.9375355279895273	54586,55204,23677,56681,27252	82	1494	16792	0.6853429980082932	1.0	0.9999991152146899	100.0
3	0.532793305280645	GOTERM_CC_ALL	GO:0032991:macromolecular complex	19	19.387755102040817	0.9375985590453273	22849,6595,29966,7704,4718,91,2788,10670,27252,339345,55958,5813,26269,7402,23328,51719,55827,4090,6194	90	4868	18224	0.7903222861316535	1.0	0.9999556762441009	99.99999999999999
3	0.532793305280645	GOTERM_BP_ALL	GO:0006996:organelle organization	14	14.285714285714285	0.9376852078270909	6595,55204,4718,54875,55742,29116,27252,339345,55958,5813,65055,23075,10464,6194	82	3753	16792	0.7639026989790282	1.0	0.9999990899598532	100.0
21	0.183346977474673	GOTERM_BP_ALL	GO:0051049:regulation of transport	6	6.122448979591836	0.9431479983289517	7402,55204,51719,65055,57818,2746	82	1796	16792	0.6841218968982563	1.0	0.9999994011650801	100.0
10	0.372158296461155	GOTERM_BP_ALL	GO:0009605:response to external stimulus	7	7.142857142857142	0.9450627280857938	22875,4303,23328,55742,9547,23075,10670	82	2073	16792	0.6914922405374561	1.0	0.9999994739831904	100.0
16	0.313734252913906	GOTERM_BP_ALL	GO:0009605:response to external stimulus	7	7.142857142857142	0.9450627280857938	22875,4303,23328,55742,9547,23075,10670	82	2073	16792	0.6914922405374561	1.0	0.9999994739831904	100.0
3	0.532793305280645	GOTERM_CC_ALL	GO:0044430:cytoskeletal part	5	5.1020408163265305	0.950613900442522	7402,54875,146852,57600,10464	90	1547	18224	0.6544566544566545	1.0	0.9999780381212711	100.0
9	0.375095410702733	GOTERM_BP_ALL	GO:0044093:positive regulation of molecular function	6	6.122448979591836	0.9507361332125704	26269,23328,91947,51719,55701,10464	82	1840	16792	0.667762460233298	1.0	0.9999996671547783	100.0
21	0.183346977474673	GOTERM_BP_ALL	GO:0051234:establishment of localization	18	18.367346938775512	0.9520277017581668	63027,55204,54586,23677,59338,57818,27252,2746,540,130132,7402,84889,51719,65055,56681,80736,10464,6194	82	4790	16792	0.7695300168032995	1.0	0.9999996954605695	100.0
26	0.0703917390573541	GOTERM_BP_ALL	GO:0051234:establishment of localization	18	18.367346938775512	0.9520277017581668	63027,55204,54586,23677,59338,57818,27252,2746,540,130132,7402,84889,51719,65055,56681,80736,10464,6194	82	4790	16792	0.7695300168032995	1.0	0.9999996954605695	100.0
3	0.532793305280645	GOTERM_BP_ALL	GO:0008283:cell proliferation	6	6.122448979591836	0.9540294757587805	6595,5813,4303,23677,7704,6194	82	1861	16792	0.6602272578341044	1.0	0.9999997424203534	100.0
21	0.183346977474673	GOTERM_BP_ALL	GO:0046907:intracellular transport	5	5.1020408163265305	0.9558475922502916	540,130132,56681,27252,6194	82	1594	16792	0.6423478287480491	1.0	0.9999997794870268	100.0
3	0.532793305280645	GOTERM_BP_ALL	GO:1902589:single-organism organelle organization	5	5.1020408163265305	0.95857358588126	54875,55742,29116,23075,10464	82	1612	16792	0.6351752103128971	1.0	0.9999998314974514	100.0
26	0.0703917390573541	GOTERM_MF_ALL	GO:0005215:transporter activity	4	4.081632653061225	0.9588255567713692	540,63027,84889,80736	82	1327	16881	0.6205451504402006	1.0	0.9999992634647937	100.0
24	0.112675188787797	GOTERM_BP_ALL	GO:0051336:regulation of hydrolase activity	4	4.081632653061225	0.9614317755323063	26269,23677,55701,51232	82	1337	16792	0.612656657606217	1.0	0.9999998758433183	100.0
9	0.375095410702733	GOTERM_BP_ALL	GO:0071822:protein complex subunit organization	5	5.1020408163265305	0.9668333887994621	4718,51719,51617,57600,23075	82	1674	16792	0.6116502025235306	1.0	0.9999999377534278	100.0
21	0.183346977474673	GOTERM_BP_ALL	GO:0051649:establishment of localization in cell	6	6.122448979591836	0.9716863308178249	540,130132,56681,27252,10464,6194	82	2004	16792	0.6131152329487366	1.0	0.9999999682713117	100.0
9	0.375095410702733	GOTERM_BP_ALL	GO:0006461:protein complex assembly	4	4.081632653061225	0.9747255730109641	4718,51719,51617,57600	82	1445	16792	0.5668664022280361	1.0	0.9999999807662765	100.0
9	0.375095410702733	GOTERM_BP_ALL	GO:0070271:protein complex biogenesis	4	4.081632653061225	0.9748257430557256	4718,51719,51617,57600	82	1446	16792	0.5664743784367304	1.0	0.999999980178835	100.0
9	0.375095410702733	GOTERM_BP_ALL	GO:0022607:cellular component assembly	8	8.16326530612245	0.9773472208514061	56133,4718,51719,51617,57600,23075,56131,10464	82	2618	16792	0.6257616128491308	1.0	0.9999999874621882	100.0
3	0.532793305280645	GOTERM_CC_ALL	GO:0005829:cytosol	11	11.224489795918368	0.9792248654899128	55204,29760,4303,7704,51719,55742,4090,29116,10670,27252,6194	90	3399	18224	0.6553038475368572	1.0	0.9999985726076771	100.0
5	0.496776584016844	GOTERM_CC_ALL	GO:0005829:cytosol	11	11.224489795918368	0.9792248654899128	55204,29760,4303,7704,51719,55742,4090,29116,10670,27252,6194	90	3399	18224	0.6553038475368572	1.0	0.9999985726076771	100.0
9	0.375095410702733	GOTERM_BP_ALL	GO:0044085:cellular component biogenesis	9	9.183673469387756	0.9795021399666618	56133,4718,51719,51617,57600,23075,56131,10464,6194	82	2914	16792	0.6324723370775232	1.0	0.999999991833911	100.0
21	0.183346977474673	GOTERM_BP_ALL	GO:0006810:transport	16	16.3265306122449	0.9801257945600289	63027,55204,54586,23677,57818,27252,2746,540,130132,7402,84889,51719,65055,56681,80736,6194	82	4663	16792	0.7026566169586208	1.0	0.999999992584744	100.0
26	0.0703917390573541	GOTERM_BP_ALL	GO:0006810:transport	16	16.3265306122449	0.9801257945600289	63027,55204,54586,23677,57818,27252,2746,540,130132,7402,84889,51719,65055,56681,80736,6194	82	4663	16792	0.7026566169586208	1.0	0.999999992584744	100.0
18	0.196288618938081	GOTERM_MF_ALL	GO:0003723:RNA binding	4	4.081632653061225	0.98890461394257	22849,5813,339345,6194	82	1656	16881	0.4972605160834217	1.0	0.9999999971787463	100.0
9	0.375095410702733	GOTERM_BP_ALL	GO:0065003:macromolecular complex assembly	4	4.081632653061225	0.9914718345451053	4718,51719,51617,57600	82	1710	16792	0.4790186849236914	1.0	0.9999999998613874	100.0
9	0.375095410702733	GOTERM_BP_ALL	GO:0043933:macromolecular complex subunit organization	6	6.122448979591836	0.9947851816981383	6595,4718,51719,51617,57600,23075	82	2461	16792	0.49926165251087695	1.0	0.9999999999857515	100.0

## Sheet: top100negSpearman_mir7_topGO
Ont	Terms	Annotated	Significant	Expected	classic	Genes
BP	GO:0030218:Erythrocyte differentiation	114	5	0.53	0.00019	25893,4090,55553,6194,91
BP	GO:0034101:Erythrocyte homeostasis	122	5	0.57	0.00026	25893,4090,55553,6194,91
BP	GO:0048821:Erythrocyte development	33	3	0.15	0.00048	25893,55553,6194
BP	GO:0002262:Myeloid cell homeostasis	147	5	0.69	0.00062	25893,4090,55553,6194,91
BP	GO:0016567:Protein ubiquitination	822	11	1983-03-01	0.00149	10670,23328,25893,27252,29116,50862,55827,55958,64839,7704,91947
BP	GO:0070647:Protein modification by small protein conjugation or removal	1108	13	2016-05-01	0.00180	10670,23328,25893,27252,29116,4303,50862,55827,55958,64839,7704,80013,91947
BP	GO:0031929:TOR signaling	125	4	0.58	0.00278	10670,23677,57600,6194
BP	GO:1900153:Positive regulation of nuclear-transcribed mRNA catabolic process, deadenylation-dependent decay	18	2	0.08	0.00313	22849.3
BP	GO:0032446:Protein modification by small protein conjugation	906	11	2022-04-01	0.00318	10670,23328,25893,27252,29116,50862,55827,55958,64839,7704,91947
BP	GO:1900151:Regulation of nuclear-transcribed mRNA catabolic process, deadenylation-dependent decay	20	2	0.09	0.00386	22849.3
BP	GO:0071230:Cellular response to amino acid stimulus	68	3	0.32	0.00394	10670,22849,23677
BP	GO:0051865:Protein autoubiquitination	69	3	0.32	0.00410	23328,25893,50862
BP	GO:0032332:Positive regulation of chondrocyte differentiation	21	2	0.1	0.00426	55553.8
BP	GO:0061515:Myeloid cell development	70	3	0.33	0.00427	25893,55553,6194
BP	GO:0048872:Homeostasis of number of cells	246	5	2015-01-01	0.00586	25893,4090,55553,6194,91
BP	GO:0007156:Homophilic cell adhesion via plasma membrane adhesion molecules	168	4	0.78	0.00789	56108,56131,56133,84966
BP	GO:0045648:Positive regulation of erythrocyte differentiation	31	2	0.14	0.00914	25893.9
BP	GO:0006029:Proteoglycan metabolic process	94	3	0.44	0.00966	26035,79625,92370
BP	GO:0008210:Estrogen metabolic process	32	2	0.15	0.00972	51144.6
BP	GO:0015012:Heparan sulfate proteoglycan biosynthetic process	32	2	0.15	0.00972	26035.9
MF	GO:0000900:Translation repressor activity, mRNA regulatory element binding	15	2	0.07	0.0025	22849.6
MF	GO:0030371:Translation repressor activity	26	2	0.13	0.0074	22849.6
MF	GO:0090079:Translation regulator activity, nucleic acid binding	28	2	0.14	0.0085	22849.6
CC	GO:0031461:Cullin-RING ubiquitin ligase complex	158	4	0.73	0.0062	27252,55827,55958,64839
CC	GO:0032588:Trans-Golgi network membrane	92	3	0.42	0.0089	51617,540,55204
CC	GO:0000151:Ubiquitin ligase complex	282	5	2020-03-01	0.0099	26269,27252,55827,55958,64839
