# Supplementary material for: The novel microRNAs hsa-miR-nov7 and hsa-miR-nov3 are over-expressed in locally advanced breast cancer
Source: PLoS One. 2020 Apr 16;15(4):e0225357. doi: 10.1371/journal.pone.0225357 (PMC7162276; doi:10.1371/journal.pone.0225357)
Supplement: S7 Table — (XLSX) [file pone.0225357.s008.xlsx]

## Sheet: top100posSpearman_mir3_DAVID
Cluster	ClusterEnrichmentScore	Category	Terms	Count	X.	PValue	Genes	List.Total	Pop.Hits	Pop.Total	Fold.Enrichment	Bonferroni	Benjamini	FDR
1	0.871307579682072	GOTERM_CC_ALL	GO:0072372:primary cilium	6	6.0	0.002472256614199529	80184,55112,79600,83657,778,80776	80	216	18224	6.3277777777777775	0.4719857268673573	0.19174471296708862	3.179947330825972
1	0.871307579682072	GOTERM_BP_ALL	GO:0044782:cilium organization	6	6.0	0.002561823920271014	123872,80184,199223,57562,27152,80776	71	227	16792	6.251287460445492	0.9957183892616565	0.9345659817958304	4.344508396576874
1	0.871307579682072	GOTERM_CC_ALL	GO:0015630:microtubule cytoskeleton	12	12.0	0.0076578162940790255	729440,64147,26206,152110,123872,4926,80184,83657,57562,9847,27152,80776	80	1100	18224	2.485090909090909	0.8623884316271975	0.3909348699739795	9.548824852372173
1	0.871307579682072	GOTERM_CC_ALL	GO:0044463:cell projection part	11	11.0	0.00790223681864966	123872,80184,55112,79600,83657,57562,9847,27152,793,80776,7786	80	952	18224	2.6321428571428576	0.870862201514909	0.33593487061123595	9.839249311604014
1	0.871307579682072	GOTERM_BP_ALL	GO:0035295:tube development	8	8.0	0.01035131579883229	123872,4926,2625,2138,79600,2099,27152,793	71	580	16792	3.2621661000485673	0.9999999997529894	0.9993725604596433	16.487676765876458
1	0.871307579682072	GOTERM_BP_ALL	GO:0042384:cilium assembly	5	5.0	0.010739092692803254	123872,80184,57562,27152,80776	71	206	16792	5.740462190619445	0.9999999998926353	0.9967810414999009	17.05249353470756
1	0.871307579682072	GOTERM_BP_ALL	GO:0007017:microtubule-based process	8	8.0	0.014289859697608636	64147,152110,123872,4926,2138,199223,83657,57562	71	618	16792	3.0615798349970373	0.9999999999999486	0.9978012787615895	22.059622743144825
1	0.871307579682072	GOTERM_CC_ALL	GO:0044430:cytoskeletal part	14	14.000000000000002	0.015178524446085676	64147,729440,8419,26206,9847,27152,118,123872,152110,4926,80184,83657,57562,80776	80	1547	18224	2.0615384615384613	0.9806697395289916	0.481948481522838	18.100699464994207
1	0.871307579682072	GOTERM_BP_ALL	GO:0003007:heart morphogenesis	5	5.0	0.01554453073808622	123872,2625,388591,2138,6604	71	230	16792	5.141457440293938	0.9999999999999966	0.9961172183989407	23.75975695621795
1	0.871307579682072	GOTERM_BP_ALL	GO:0048858:cell projection morphogenesis	9	9.0	0.01748577960096039	123872,2625,7869,80184,199223,79600,57562,27152,80776	71	797	16792	2.670719423189072	1.0	0.9952880818870036	26.321532488713483
5	0.35079093348523	GOTERM_BP_ALL	GO:0044093:positive regulation of molecular function	15	15.0	0.018305922912729145	26206,2625,388591,9905,2099,130872,118,7786,10025,152110,8786,2674,400,9607,29945	71	1840	16792	1.9280465401102265	1.0	0.9926266071023273	27.37927610464206
1	0.871307579682072	GOTERM_BP_ALL	GO:0032990:cell part morphogenesis	9	9.0	0.019982452146127067	123872,2625,7869,80184,199223,79600,57562,27152,80776	71	817	16792	2.605340734738911	1.0	0.9915034804708989	29.497146477601277
1	0.871307579682072	GOTERM_BP_ALL	GO:0048646:anatomical structure formation involved in morphogenesis	11	11.0	0.020452817675391026	123872,2625,80184,2138,79600,57562,27152,793,80776,164656,6604	71	1151	16792	2.2602758164975953	1.0	0.9876407683065009	30.08079653666228
5	0.35079093348523	GOTERM_BP_ALL	GO:0048646:anatomical structure formation involved in morphogenesis	11	11.0	0.020452817675391026	123872,2625,80184,2138,79600,57562,27152,793,80776,164656,6604	71	1151	16792	2.2602758164975953	1.0	0.9876407683065009	30.08079653666228
1	0.871307579682072	GOTERM_BP_ALL	GO:0002009:morphogenesis of an epithelium	7	7.000000000000001	0.021321550171462325	123872,2625,80184,2138,79600,2099,27152	71	521	16792	3.177637803790111	1.0	0.9844771241931347	31.14680764727684
5	0.35079093348523	GOTERM_BP_ALL	GO:0002009:morphogenesis of an epithelium	7	7.000000000000001	0.021321550171462325	123872,2625,80184,2138,79600,2099,27152	71	521	16792	3.177637803790111	1.0	0.9844771241931347	31.14680764727684
1	0.871307579682072	GOTERM_CC_ALL	GO:0005815:microtubule organizing center	8	8.0	0.02201265497724032	729440,152110,4926,80184,57562,9847,27152,80776	80	647	18224	2.816692426584235	0.9967939177162862	0.5597385431840304	25.217958195872047
1	0.871307579682072	GOTERM_CC_ALL	GO:0042995:cell projection	15	15.0	0.0264345207390414	55112,23552,199223,778,9847,27152,793,7786,123872,4926,80184,79600,57562,83657,80776	80	1846	18224	1.851029252437703	0.9990041065080341	0.5785203489783624	29.513888050422565
1	0.871307579682072	GOTERM_CC_ALL	GO:0031513:nonmotile primary cilium	4	4.0	0.027432661026502436	80184,79600,778,80776	80	150	18224	6.074666666666667	0.9992356757007406	0.5494971751553135	30.45152646890309
1	0.871307579682072	GOTERM_BP_ALL	GO:0006996:organelle organization	24	24.0	0.028052713518659168	64147,8419,2625,79858,199223,9905,90506,9924,9847,2099,55733,27152,118,7786,93624,123872,4926,80184,2138,57562,400,29945,80776,6604	71	3753	16792	1.5124351223246755	1.0	0.9935330365090734	38.90255569588695
5	0.35079093348523	GOTERM_BP_ALL	GO:0006996:organelle organization	24	24.0	0.028052713518659168	64147,8419,2625,79858,199223,9905,90506,9924,9847,2099,55733,27152,118,7786,93624,123872,4926,80184,2138,57562,400,29945,80776,6604	71	3753	16792	1.5124351223246755	1.0	0.9935330365090734	38.90255569588695
1	0.871307579682072	GOTERM_BP_ALL	GO:0060429:epithelium development	10	10.0	0.03135365205561752	8419,123872,4926,2625,80184,2138,79600,2099,27152,793	71	1060	16792	2.2311985118256707	1.0	0.9945363167114882	42.397748347047845
5	0.35079093348523	GOTERM_BP_ALL	GO:0060429:epithelium development	10	10.0	0.03135365205561752	8419,123872,4926,2625,80184,2138,79600,2099,27152,793	71	1060	16792	2.2311985118256707	1.0	0.9945363167114882	42.397748347047845
5	0.35079093348523	GOTERM_BP_ALL	GO:0006338:chromatin remodeling	4	4.0	0.032070614398877206	2625,2099,93624,6604	71	166	16792	5.698964873578822	1.0	0.9929162876340137	43.13157587697446
1	0.871307579682072	GOTERM_BP_ALL	GO:0000902:cell morphogenesis	11	11.0	0.03217178878718311	123872,2625,7869,80184,199223,79600,57562,57689,27152,80776,118	71	1240	16792	2.0980463425715583	1.0	0.9902917156356204	43.234418142948485
1	0.871307579682072	GOTERM_BP_ALL	GO:1902589:single-organism organelle organization	13	13.0	0.033429307832679986	64147,8419,199223,9847,27152,118,123872,4926,80184,2138,57562,29945,80776	71	1612	16792	1.907314856883235	1.0	0.9890876673185097	44.49812965495432
5	0.35079093348523	GOTERM_BP_ALL	GO:1902589:single-organism organelle organization	13	13.0	0.033429307832679986	64147,8419,199223,9847,27152,118,123872,4926,80184,2138,57562,29945,80776	71	1612	16792	1.907314856883235	1.0	0.9890876673185097	44.49812965495432
1	0.871307579682072	GOTERM_BP_ALL	GO:0010927:cellular component assembly involved in morphogenesis	5	5.0	0.0342924796117154	123872,80184,57562,27152,80776	71	294	16792	4.022228609753761	1.0	0.9872705321651555	45.3501579530066
1	0.871307579682072	GOTERM_BP_ALL	GO:0007389:pattern specification process	6	6.0	0.03524826291715241	123872,2138,79600,5046,27152,6604	71	436	16792	3.2546840677090065	1.0	0.9855686963875243	46.279217594295666
1	0.871307579682072	GOTERM_BP_ALL	GO:0060562:epithelial tube morphogenesis	5	5.0	0.04001004391924161	123872,2625,2138,79600,2099	71	309	16792	3.8269747937462966	1.0	0.9869698604516451	50.690267629494244
1	0.871307579682072	GOTERM_MF_ALL	GO:0015631:tubulin binding	5	5.0	0.0418444691563893	64147,26206,4926,80184,80776	76	294	16881	3.7775241675617615	0.9999998526154378	0.9999998526154378	44.51035799000442
1	0.871307579682072	GOTERM_BP_ALL	GO:0007049:cell cycle	13	13.0	0.04251974644721265	26206,2625,79858,23552,152110,4926,80184,2138,57562,9988,29945,80776,6604	71	1672	16792	1.8388705438371857	1.0	0.987708085228607	52.87548497065273
5	0.35079093348523	GOTERM_BP_ALL	GO:0007049:cell cycle	13	13.0	0.04251974644721265	26206,2625,79858,23552,152110,4926,80184,2138,57562,9988,29945,80776,6604	71	1672	16792	1.8388705438371857	1.0	0.987708085228607	52.87548497065273
1	0.871307579682072	GOTERM_BP_ALL	GO:0030030:cell projection organization	11	11.0	0.04257027416946081	123872,2625,7869,80184,55112,199223,79600,57562,57689,27152,80776	71	1301	16792	1.9996752227430685	1.0	0.9850637970206146	52.918528081868985
1	0.871307579682072	GOTERM_BP_ALL	GO:0009790:embryo development	9	9.0	0.044298485065259574	123872,2625,388591,80184,2138,79600,5046,27152,118	71	954	16792	2.2311985118256707	1.0	0.9848262223782204	54.368636129655435
1	0.871307579682072	GOTERM_BP_ALL	GO:0001655:urogenital system development	5	5.0	0.04452987874947802	2625,80184,2138,2099,793	71	320	16792	3.6954225352112675	1.0	0.9823166020615238	54.55956820710236
5	0.35079093348523	GOTERM_BP_ALL	GO:0001655:urogenital system development	5	5.0	0.04452987874947802	2625,80184,2138,2099,793	71	320	16792	3.6954225352112675	1.0	0.9823166020615238	54.55956820710236
1	0.871307579682072	GOTERM_BP_ALL	GO:0048729:tissue morphogenesis	7	7.000000000000001	0.044854451085953505	123872,2625,80184,2138,79600,2099,27152	71	622	16792	2.6616548163579545	1.0	0.9798109884656669	54.826117508921676
5	0.35079093348523	GOTERM_BP_ALL	GO:0048729:tissue morphogenesis	7	7.000000000000001	0.044854451085953505	123872,2625,80184,2138,79600,2099,27152	71	622	16792	2.6616548163579545	1.0	0.9798109884656669	54.826117508921676
1	0.871307579682072	GOTERM_BP_ALL	GO:0032989:cellular component morphogenesis	11	11.0	0.046436212214116965	123872,2625,7869,80184,199223,79600,57562,57689,27152,80776,118	71	1321	16792	1.9694000490452175	1.0	0.9795145763588172	56.10416006147293
1	0.871307579682072	GOTERM_BP_ALL	GO:0003002:regionalization	5	5.0	0.04843387470901363	123872,79600,5046,27152,6604	71	329	16792	3.5943319491416585	1.0	0.9799428703734431	57.669588739677316
3	0.534874415416317	GOTERM_BP_ALL	GO:0033043:regulation of organelle organization	10	10.0	0.04910941518688551	64147,2625,9905,9924,90506,9847,55733,29945,118,93624	71	1152	16792	2.0530125195618156	1.0	0.9781483771115286	58.18695169150474
1	0.871307579682072	GOTERM_BP_ALL	GO:0001654:eye development	5	5.0	0.05068272635645864	8419,2625,80184,793,6604	71	334	16792	3.5405245846335496	1.0	0.9779188991629018	59.368870582872745
1	0.871307579682072	GOTERM_BP_ALL	GO:0070925:organelle assembly	7	7.000000000000001	0.0544508330271435	64147,123872,80184,57562,9924,27152,80776	71	653	16792	2.535297543299614	1.0	0.9810846501187747	62.07288587344297
5	0.35079093348523	GOTERM_MF_ALL	GO:0005515:protein binding	56	56.00000000000001	0.05648195447630898	8419,22977,23552,8574,9924,2099,118,83538,4926,2674,80184,84866,4861,388591,79858,7786,164656,6252,123872,8786,202333,400,57562,9607,130940,85004,29945,80776,6604,26206,2625,7869,55112,9905,114881,55258,5046,56848,12,256281,89876,83657,283152,63826,64147,64080,23041,84460,57689,27152,793,130872,10025,63908,2138,79570	76	10806	16881	1.1510856541687366	0.9999999994894038	0.9999774036242538	55.11614699612074
1	0.871307579682072	GOTERM_CC_ALL	GO:0005856:cytoskeleton	15	15.0	0.057108931629294826	64147,729440,8419,26206,9847,27152,118,123872,152110,4926,80184,79600,83657,57562,80776	80	2054	18224	1.6635832521908471	0.9999997423247894	0.7806653409135356	53.592618119036686
1	0.871307579682072	GOTERM_BP_ALL	GO:0035239:tube morphogenesis	5	5.0	0.05728214657712694	123872,2625,2138,79600,2099	71	348	16792	3.398089687550591	1.0	0.9824982027597179	63.99209079427292
5	0.35079093348523	GOTERM_CC_ALL	GO:0005737:cytoplasm	55	55.00000000000001	0.05816877630567198	8419,22977,23552,9924,8574,2099,118,55815,152110,83538,4926,130752,374907,80184,285386,79600,399512,388591,7786,6252,150709,123872,8786,202333,57562,400,9607,85004,29945,80776,6604,26206,7869,9905,114881,55258,5046,56848,9847,12,256281,89876,83657,63826,64147,64080,23041,57689,55733,27152,793,63908,2138,9988,8228	80	10775	18224	1.162784222737819	0.9999998072227839	0.7547830318342019	54.26903577982003
1	0.871307579682072	GOTERM_BP_ALL	GO:0007423:sensory organ development	6	6.0	0.06017210719138405	8419,2625,80184,2138,793,6604	71	507	16792	2.798899908325694	1.0	0.9838043480882104	65.85643072902998
5	0.35079093348523	GOTERM_BP_ALL	GO:0007423:sensory organ development	6	6.0	0.06017210719138405	8419,2625,80184,2138,793,6604	71	507	16792	2.798899908325694	1.0	0.9838043480882104	65.85643072902998
1	0.871307579682072	GOTERM_CC_ALL	GO:0005813:centrosome	6	6.0	0.06414561489808038	729440,152110,4926,80184,57562,80776	80	496	18224	2.7556451612903223	0.9999999626976537	0.7595758925334632	57.916198923091365
1	0.871307579682072	GOTERM_BP_ALL	GO:0009653:anatomical structure morphogenesis	17	17.0	0.07254398449129834	2625,388591,7869,199223,57689,2099,27152,118,793,164656,123872,80184,79600,2138,57562,80776,6604	71	2631	16792	1.528171690729707	1.0	0.9909869726361885	72.85711125606073
5	0.35079093348523	GOTERM_BP_ALL	GO:0009653:anatomical structure morphogenesis	17	17.0	0.07254398449129834	2625,388591,7869,199223,57689,2099,27152,118,793,164656,123872,80184,79600,2138,57562,80776,6604	71	2631	16792	1.528171690729707	1.0	0.9909869726361885	72.85711125606073
1	0.871307579682072	GOTERM_MF_ALL	GO:0008017:microtubule binding	4	4.0	0.0737827627599658	64147,26206,4926,80184	76	219	16881	4.056957462148522	0.9999999999994372	0.9999174385361939	65.21871018297263
5	0.35079093348523	GOTERM_BP_ALL	GO:0065009:regulation of molecular function	18	18.0	0.07733674351127043	26206,2625,388591,9905,57689,2099,118,130872,7786,12,10025,152110,8786,2674,400,9607,29945,6604	71	2863	16792	1.486946126637576	1.0	0.9924729350208092	75.18617401145512
5	0.35079093348523	GOTERM_BP_ALL	GO:0016569:covalent chromatin modification	6	6.0	0.07916813738949055	2625,79858,2138,7786,93624,6604	71	550	16792	2.580076824583867	1.0	0.9923325671633476	76.02535968816359
1	0.871307579682072	GOTERM_BP_ALL	GO:0030855:epithelial cell differentiation	6	6.0	0.08548440791473166	8419,4926,2625,2138,2099,27152	71	563	16792	2.520501338403422	1.0	0.9941107171724889	78.71904339559006
1	0.871307579682072	GOTERM_BP_ALL	GO:0090596:sensory organ morphogenesis	4	4.0	0.086445639643481	2625,80184,2138,793	71	250	16792	3.784112676056338	1.0	0.9936438707377445	79.10306180879975
5	0.35079093348523	GOTERM_BP_ALL	GO:0090596:sensory organ morphogenesis	4	4.0	0.086445639643481	2625,80184,2138,793	71	250	16792	3.784112676056338	1.0	0.9936438707377445	79.10306180879975
5	0.35079093348523	GOTERM_BP_ALL	GO:2000027:regulation of organ morphogenesis	4	4.0	0.08803908465636523	2625,388591,2138,2099	71	252	16792	3.7540800357701767	1.0	0.993420525902826	79.72530558593162
5	0.35079093348523	GOTERM_CC_ALL	GO:0005622:intracellular	68	68.0	0.0884210814668892	8419,22977,23552,9924,8574,2099,118,93624,55815,152110,4926,83538,130752,374907,2674,80184,79600,285386,4861,399512,388591,79858,7786,6252,164656,150709,123872,202333,8786,57562,400,9607,85004,29945,80776,6604,729440,26206,2625,7869,9905,114881,55258,9847,5046,56848,12,256281,84366,89876,83657,63826,64147,64080,23041,22864,84460,57689,27152,55733,793,162962,10025,63908,2138,66035,8228,9988	80	14216	18224	1.0896454698930782	0.9999999999576432	0.8407531112066289	70.1391970218695
1	0.871307579682072	GOTERM_BP_ALL	GO:0048598:embryonic morphogenesis	6	6.0	0.0895014013286182	123872,2625,80184,2138,79600,27152	71	571	16792	2.485187834537875	1.0	0.9931499487096042	80.28094322112909
3	0.534874415416317	GOTERM_BP_ALL	GO:0090316:positive regulation of intracellular protein transport	4	4.0	0.09126338830368544	80184,90506,9847,55733	71	256	16792	3.695422535211268	1.0	0.9930038426828023	80.9313884879973
1	0.871307579682072	GOTERM_BP_ALL	GO:0030031:cell projection assembly	5	5.0	0.09741142110386136	123872,80184,57562,27152,80776	71	419	16792	2.8222797404954787	1.0	0.9944160981433854	83.04613876518805
5	0.35079093348523	GOTERM_BP_ALL	GO:0006325:chromatin organization	7	7.000000000000001	0.10030495086115179	2625,79858,2138,2099,7786,93624,6604	71	768	16792	2.155663145539906	1.0	0.9946248852168986	83.96305585489
12	0.188115697246147	GOTERM_BP_ALL	GO:0006325:chromatin organization	7	7.000000000000001	0.10030495086115179	2625,79858,2138,2099,7786,93624,6604	71	768	16792	2.155663145539906	1.0	0.9946248852168986	83.96305585489
1	0.871307579682072	GOTERM_BP_ALL	GO:0001822:kidney development	4	4.0	0.10038110047862081	2625,80184,2138,793	71	267	16792	3.543176662974099	1.0	0.9939717165461139	83.98654341954762
5	0.35079093348523	GOTERM_BP_ALL	GO:0001822:kidney development	4	4.0	0.10038110047862081	2625,80184,2138,793	71	267	16792	3.543176662974099	1.0	0.9939717165461139	83.98654341954762
5	0.35079093348523	GOTERM_BP_ALL	GO:0032102:negative regulation of response to external stimulus	4	4.0	0.10038110047862081	2625,7869,9607,164656	71	267	16792	3.543176662974099	1.0	0.9939717165461139	83.98654341954762
5	0.35079093348523	GOTERM_BP_ALL	GO:0009987:cellular process	69	69.0	0.10349295416778626	8419,22977,23552,9924,8574,2099,222256,118,93624,55815,152110,4926,4820,130752,63895,374907,2674,80184,79600,4861,400566,399512,388591,79858,199223,778,7786,6252,164656,123872,8786,57562,400,9607,85004,29945,80776,6604,26206,2625,7869,55112,9905,114881,55258,9847,5046,56848,12,256281,83657,63826,64147,64080,23041,84460,57689,90506,27152,55733,793,162962,10025,63908,2138,66035,8228,9988,256329	71	15558	16792	1.0489128368359018	1.0	0.9942664150436358	84.91910575396608
3	0.534874415416317	GOTERM_BP_ALL	GO:0010638:positive regulation of organelle organization	6	6.0	0.10487772125493931	2625,9924,90506,9847,55733,93624	71	600	16792	2.3650704225352115	1.0	0.9940278803358084	85.31742392390439
5	0.35079093348523	GOTERM_CC_ALL	GO:0044464:cell part	76	76.0	0.10574874475637144	8419,22977,23552,9924,8574,2099,222256,118,93624,55815,152110,4926,83538,130752,374907,80184,2674,79600,285386,84866,4861,399512,388591,79858,199223,778,7786,6252,164656,150709,123872,202333,8786,57562,400,9607,85004,29945,80776,6604,729440,26206,2625,7869,100507321,55112,114881,9905,130576,55258,9847,5046,56848,12,256281,84366,89876,83657,63826,64147,64080,23041,22864,84460,57689,27152,55733,162…	80	16449	18224	1.0525138306280015	0.9999999999997004	0.8725120888505941	76.75716281597849
1	0.871307579682072	GOTERM_BP_ALL	GO:0016043:cellular component organization	32	32.0	0.10601471686991318	8419,2625,7869,55112,9905,9924,9847,2099,118,93624,4926,80184,79600,63826,64147,79858,199223,90506,57689,55733,27152,7786,164656,123872,63908,2138,400,57562,85004,29945,80776,6604	71	6109	16792	1.2388648472929573	1.0	0.9937125309389873	85.63703961478531
5	0.35079093348523	GOTERM_BP_ALL	GO:0016570:histone modification	5	5.0	0.11129280510574202	2625,79858,2138,7786,93624	71	440	16792	2.6875800256081948	1.0	0.9946242724219643	87.03676920190544
5	0.35079093348523	GOTERM_CC_ALL	GO:0005623:cell	76	76.0	0.11421860863384085	8419,22977,23552,9924,8574,2099,222256,118,93624,55815,152110,4926,83538,130752,374907,80184,2674,79600,285386,84866,4861,399512,388591,79858,199223,778,7786,6252,164656,150709,123872,202333,8786,57562,400,9607,85004,29945,80776,6604,729440,26206,2625,7869,100507321,55112,114881,9905,130576,55258,9847,5046,56848,12,256281,84366,89876,83657,63826,64147,64080,23041,22864,84460,57689,27152,55733,162…	80	16478	18224	1.0506614880446656	0.9999999999999742	0.875829994638124	79.47271867541423
1	0.871307579682072	GOTERM_BP_ALL	GO:0072001:renal system development	4	4.0	0.11426904627927945	2625,80184,2138,793	71	283	16792	3.3428557208978256	1.0	0.9948293591802198	87.7683162864475
5	0.35079093348523	GOTERM_BP_ALL	GO:0072001:renal system development	4	4.0	0.11426904627927945	2625,80184,2138,793	71	283	16792	3.3428557208978256	1.0	0.9948293591802198	87.7683162864475
5	0.35079093348523	GOTERM_MF_ALL	GO:0005488:binding	69	69.0	0.11607702806027709	8419,22977,23552,9924,8574,2099,222256,118,93624,152110,4926,83538,4820,2674,80184,84866,4861,65117,388591,79858,778,7786,6252,164656,123872,202333,8786,57562,400,9607,130940,85004,29945,80776,6604,26206,2625,7869,55112,9905,114881,55258,9847,5046,56848,12,256281,89876,83657,283152,63826,64147,64080,23041,22864,84460,57689,55778,27152,55733,793,130872,162962,10025,63908,79777,2138,79570,9988	76	14381	16881	1.0657235972902843	1.0	0.9999882475960632	81.73334149306085
1	0.871307579682072	GOTERM_BP_ALL	GO:0048856:anatomical structure development	29	28.999999999999996	0.11663571918927931	8419,2625,7869,23552,56848,2099,5046,118,55815,4926,80184,2674,79600,4861,63826,388591,199223,57689,55733,27152,793,6252,164656,123872,2138,57562,9607,80776,6604	71	5473	16792	1.2531891513524782	1.0	0.9948729711772659	88.32208164453412
1	0.871307579682072	GOTERM_BP_ALL	GO:0048562:embryonic organ morphogenesis	4	4.0	0.11695156614354779	123872,2625,80184,2138	71	286	16792	3.3077908007485477	1.0	0.9943986067269255	88.39417243747548
1	0.871307579682072	GOTERM_BP_ALL	GO:0044767:single-organism developmental process	29	28.999999999999996	0.11706215558313446	8419,2625,7869,23552,56848,2099,5046,118,55815,4926,80184,2674,79600,4861,63826,388591,199223,57689,55733,27152,793,6252,164656,123872,2138,57562,9607,80776,6604	71	5475	16792	1.2527313653611165	1.0	0.993842927896545	88.41931476169239
1	0.871307579682072	GOTERM_BP_ALL	GO:0009887:organ morphogenesis	8	8.0	0.11841507567263257	123872,2625,388591,80184,2138,2099,793,6604	71	992	16792	1.9073148568832348	1.0	0.993626621904525	88.72277362000547
5	0.35079093348523	GOTERM_BP_ALL	GO:0009887:organ morphogenesis	8	8.0	0.11841507567263257	123872,2625,388591,80184,2138,2099,793,6604	71	992	16792	1.9073148568832348	1.0	0.993626621904525	88.72277362000547
5	0.35079093348523	GOTERM_BP_ALL	GO:0051276:chromosome organization	9	9.0	0.11851579995811193	2625,79858,2138,2099,29945,80776,7786,93624,6604	71	1184	16792	1.797773125237914	1.0	0.9930325181585419	88.74506368913644
12	0.188115697246147	GOTERM_BP_ALL	GO:0051276:chromosome organization	9	9.0	0.11851579995811193	2625,79858,2138,2099,29945,80776,7786,93624,6604	71	1184	16792	1.797773125237914	1.0	0.9930325181585419	88.74506368913644
3	0.534874415416317	GOTERM_BP_ALL	GO:0032388:positive regulation of intracellular transport	4	4.0	0.11875318564744253	80184,90506,9847,55733	71	288	16792	3.2848200312989047	1.0	0.9924530557875781	88.79743253564996
5	0.35079093348523	GOTERM_CC_ALL	GO:0044424:intracellular part	66	66.0	0.11950988530796537	8419,22977,23552,9924,8574,2099,118,93624,55815,152110,4926,83538,130752,374907,80184,79600,285386,4861,399512,388591,79858,7786,6252,150709,123872,202333,8786,57562,400,9607,85004,29945,80776,6604,729440,26206,2625,7869,9905,114881,55258,9847,5046,56848,12,256281,84366,89876,83657,63826,64147,64080,23041,22864,84460,57689,27152,55733,793,162962,10025,63908,2138,66035,8228,9988	80	13860	18224	1.0847619047619046	0.9999999999999946	0.8715653187244922	81.01718507912858
2	0.629196743729588	GOTERM_CC_ALL	GO:0031982:vesicle	22	22.0	0.1209507481992724	64147,26206,64080,22977,23041,7869,55112,9905,8574,9847,793,12,4926,256281,374907,2674,63908,80184,83657,400,9607,10903	80	3754	18224	1.335002663825253	0.9999999999999964	0.858642743630939	81.41876048657777
3	0.534874415416317	GOTERM_BP_ALL	GO:0051222:positive regulation of protein transport	5	5.0	0.12529500428089002	2625,80184,90506,9847,55733	71	460	16792	2.570728720146969	1.0	0.9937939190739771	90.15344552400197
3	0.534874415416317	GOTERM_BP_ALL	GO:0034613:cellular protein localization	11	11.0	0.12637477926525142	80184,63908,2138,199223,79600,400,9905,90506,9847,2099,55733	71	1600	16792	1.6259859154929577	1.0	0.9935206487175385	90.3618138720946
3	0.534874415416317	GOTERM_BP_ALL	GO:0070727:cellular macromolecule localization	11	11.0	0.13131720556433896	80184,63908,2138,199223,79600,400,9905,90506,9847,2099,55733	71	1613	16792	1.6128812552936964	1.0	0.9937348509162711	91.2636498386052
1	0.871307579682072	GOTERM_BP_ALL	GO:0007275:multicellular organism development	26	26.0	0.13627807361021668	63826,8419,2625,388591,7869,23552,57689,5046,56848,2099,27152,55733,118,793,164656,6252,55815,123872,4926,2674,80184,2138,79600,4861,9607,6604	71	4877	16792	1.2608536187392967	1.0	0.9939399596534727	92.08846505939498
5	0.35079093348523	GOTERM_BP_ALL	GO:0007275:multicellular organism development	26	26.0	0.13627807361021668	63826,8419,2625,388591,7869,23552,57689,5046,56848,2099,27152,55733,118,793,164656,6252,55815,123872,4926,2674,80184,2138,79600,4861,9607,6604	71	4877	16792	1.2608536187392967	1.0	0.9939399596534727	92.08846505939498
1	0.871307579682072	GOTERM_BP_ALL	GO:0071840:cellular component organization or biogenesis	32	32.0	0.13914829724699243	8419,2625,7869,55112,9905,9924,9847,2099,118,93624,4926,80184,79600,63826,64147,79858,199223,90506,57689,55733,27152,7786,164656,123872,63908,2138,400,57562,85004,29945,80776,6604	71	6265	16792	1.208016815979677	1.0	0.994129543357103	92.5315767081337
5	0.35079093348523	GOTERM_MF_ALL	GO:0003713:transcription coactivator activity	4	4.0	0.15188779853911516	10025,2625,93624,6604	76	303	16881	2.93225638353309	1.0	0.999994577947602	89.66815350528627
1	0.871307579682072	GOTERM_BP_ALL	GO:0032502:developmental process	29	28.999999999999996	0.15382625845179565	8419,2625,7869,23552,56848,2099,5046,118,55815,4926,80184,2674,79600,4861,63826,388591,199223,57689,55733,27152,793,6252,164656,123872,2138,57562,9607,80776,6604	71	5632	16792	1.2178096991037133	1.0	0.9964350989877316	94.45501564301676
2	0.629196743729588	GOTERM_CC_ALL	GO:0044421:extracellular region part	22	22.0	0.15467979064486131	64080,22977,23041,7869,55112,57689,55258,8574,5046,793,164656,12,4926,256281,374907,2674,63908,79600,83657,400,9607,10903	80	3878	18224	1.2923156266116556	1.0	0.9100561905505733	88.85091317642694
3	0.534874415416317	GOTERM_BP_ALL	GO:0051128:regulation of cellular component organization	14	14.000000000000002	0.16326601622734066	64147,2625,7869,63908,9905,9924,90506,57689,9847,55733,85004,29945,118,93624	71	2323	16792	1.4253545379032697	1.0	0.9973180513179883	95.43400799693835
1	0.871307579682072	GOTERM_BP_ALL	GO:0007507:heart development	5	5.0	0.1641267058293856	123872,2625,388591,2138,6604	71	511	16792	2.314158926159698	1.0	0.9971595065478309	95.51465673823533
5	0.35079093348523	GOTERM_BP_ALL	GO:1901987:regulation of cell cycle phase transition	4	4.0	0.16486651481942957	152110,79858,29945,6604	71	336	16792	2.815560026827632	1.0	0.9969828876625537	95.58290408173353
5	0.35079093348523	GOTERM_BP_ALL	GO:1903047:mitotic cell cycle process	7	7.000000000000001	0.16582374180107057	4926,80184,79858,2138,57562,29945,6604	71	890	16792	1.860167748061402	1.0	0.996827475268303	95.66975682969287
3	0.534874415416317	GOTERM_BP_ALL	GO:1904951:positive regulation of establishment of protein localization	5	5.0	0.16896244758739654	2625,80184,90506,9847,55733	71	517	16792	2.287302149453783	1.0	0.9969312378598524	95.94339065104558
1	0.871307579682072	GOTERM_BP_ALL	GO:0050673:epithelial cell proliferation	4	4.0	0.17611415544889403	2625,2138,2099,27152	71	347	16792	2.726305962576612	1.0	0.9974430077402533	96.50725983607012
1	0.871307579682072	GOTERM_BP_ALL	GO:0044763:single-organism cellular process	56	56.00000000000001	0.17970152666852685	8419,22977,23552,8574,2099,118,55815,152110,4926,130752,63895,374907,2674,80184,79600,388591,79858,199223,778,7786,164656,6252,123872,8786,400,57562,9607,85004,29945,80776,6604,26206,2625,7869,55112,55258,5046,56848,9847,12,256281,83657,63826,64147,23041,84460,57689,55733,27152,793,10025,63908,2138,66035,9988,8228	71	12256	16792	1.0806457544220938	1.0	0.9975610448993698	96.76145188078632
5	0.35079093348523	GOTERM_BP_ALL	GO:0044763:single-organism cellular process	56	56.00000000000001	0.17970152666852685	8419,22977,23552,8574,2099,118,55815,152110,4926,130752,63895,374907,2674,80184,79600,388591,79858,199223,778,7786,164656,6252,123872,8786,400,57562,9607,85004,29945,80776,6604,26206,2625,7869,55112,55258,5046,56848,9847,12,256281,83657,63826,64147,23041,84460,57689,55733,27152,793,10025,63908,2138,66035,9988,8228	71	12256	16792	1.0806457544220938	1.0	0.9975610448993698	96.76145188078632
1	0.871307579682072	GOTERM_BP_ALL	GO:0010646:regulation of cell communication	17	17.0	0.1802293382787841	2625,388591,778,57689,2099,5046,27152,7786,793,164656,10025,152110,8786,63908,79600,2138,9607	71	3020	16792	1.3313310325529333	1.0	0.9973960445592824	96.79734597963754
5	0.35079093348523	GOTERM_BP_ALL	GO:0010646:regulation of cell communication	17	17.0	0.1802293382787841	2625,388591,778,57689,2099,5046,27152,7786,793,164656,10025,152110,8786,63908,79600,2138,9607	71	3020	16792	1.3313310325529333	1.0	0.9973960445592824	96.79734597963754
3	0.534874415416317	GOTERM_BP_ALL	GO:0051050:positive regulation of transport	7	7.000000000000001	0.18427777723698952	2625,388591,80184,90506,9607,9847,55733	71	920	16792	1.799510104102878	1.0	0.997556341497786	97.06045845003793
1	0.871307579682072	GOTERM_BP_ALL	GO:0007399:nervous system development	13	13.0	0.187307030379965	63826,2625,7869,57689,56848,27152,6252,2674,80184,2138,79600,4861,6604	71	2170	16792	1.4168624651132602	1.0	0.9976189767853013	97.24386297517728
1	0.871307579682072	GOTERM_BP_ALL	GO:0009888:tissue development	11	11.0	0.19242927293329437	8419,123872,4926,2625,7869,80184,2138,79600,2099,27152,793	71	1756	16792	1.4815361416792325	1.0	0.9978456175107943	97.52968342438638
5	0.35079093348523	GOTERM_BP_ALL	GO:0009888:tissue development	11	11.0	0.19242927293329437	8419,123872,4926,2625,7869,80184,2138,79600,2099,27152,793	71	1756	16792	1.4815361416792325	1.0	0.9978456175107943	97.52968342438638
3	0.534874415416317	GOTERM_BP_ALL	GO:1903829:positive regulation of cellular protein localization	4	4.0	0.19284782352092394	80184,90506,9847,55733	71	363	16792	2.6061382066503707	1.0	0.9976959262968982	97.55175983952518
5	0.35079093348523	GOTERM_MF_ALL	GO:0008134:transcription factor binding	5	5.0	0.19290720794893856	10025,2625,2099,118,6604	76	512	16881	2.169125205592105	1.0	0.9999980442826741	94.7817582684069
5	0.35079093348523	GOTERM_BP_ALL	GO:0044770:cell cycle phase transition	5	5.0	0.19387963266603797	152110,80184,79858,29945,6604	71	547	16792	2.1618559620979996	1.0	0.9975919794101625	97.6053911838502
1	0.871307579682072	GOTERM_BP_ALL	GO:0023051:regulation of signaling	17	17.0	0.1983317768813016	2625,388591,778,57689,2099,5046,27152,7786,793,164656,10025,152110,8786,63908,79600,2138,9607	71	3070	16792	1.3096481167133092	1.0	0.9977651138124786	97.82436487342
5	0.35079093348523	GOTERM_BP_ALL	GO:0023051:regulation of signaling	17	17.0	0.1983317768813016	2625,388591,778,57689,2099,5046,27152,7786,793,164656,10025,152110,8786,63908,79600,2138,9607	71	3070	16792	1.3096481167133092	1.0	0.9977651138124786	97.82436487342
5	0.35079093348523	GOTERM_BP_ALL	GO:0043085:positive regulation of catalytic activity	10	10.0	0.19893952873771245	152110,8786,2674,400,9905,9607,2099,29945,130872,7786	71	1559	16792	1.5170432472964794	1.0	0.9976326528744962	97.85274913925886
3	0.534874415416317	GOTERM_BP_ALL	GO:0051223:regulation of protein transport	6	6.0	0.19958247582302457	2625,80184,90506,9607,9847,55733	71	746	16792	1.9022014122267115	1.0	0.9974989937791019	97.88239712870971
1	0.871307579682072	GOTERM_BP_ALL	GO:0072358:cardiovascular system development	7	7.000000000000001	0.20026808614626795	123872,2625,388591,2138,56848,164656,6604	71	945	16792	1.751904016692749	1.0	0.9973651969808618	97.91358724595715
1	0.871307579682072	GOTERM_BP_ALL	GO:0072359:circulatory system development	7	7.000000000000001	0.20026808614626795	123872,2625,388591,2138,56848,164656,6604	71	945	16792	1.751904016692749	1.0	0.9973651969808618	97.91358724595715
5	0.35079093348523	GOTERM_BP_ALL	GO:0072358:cardiovascular system development	7	7.000000000000001	0.20026808614626795	123872,2625,388591,2138,56848,164656,6604	71	945	16792	1.751904016692749	1.0	0.9973651969808618	97.91358724595715
5	0.35079093348523	GOTERM_BP_ALL	GO:0072359:circulatory system development	7	7.000000000000001	0.20026808614626795	123872,2625,388591,2138,56848,164656,6604	71	945	16792	1.751904016692749	1.0	0.9973651969808618	97.91358724595715
5	0.35079093348523	GOTERM_BP_ALL	GO:0010604:positive regulation of macromolecule metabolic process	16	16.0	0.20083527176272165	26206,2625,388591,114881,2099,7786,164656,93624,10025,152110,80184,2138,9607,29945,256329,6604	71	2856	16792	1.3249694243894743	1.0	0.9972170616685434	97.93906223112418
1	0.871307579682072	GOTERM_CC_ALL	GO:0043232:intracellular non-membrane-bounded organelle	22	22.0	0.20147963012251782	64147,729440,26206,8419,2625,79858,9924,9847,2099,27152,118,152110,123872,4926,202333,80184,79600,83657,57562,8228,80776,6604	80	4026	18224	1.244808743169399	1.0	0.9528863526550844	94.6995501612342
1	0.871307579682072	GOTERM_CC_ALL	GO:0043228:non-membrane-bounded organelle	22	22.0	0.20147963012251782	64147,729440,26206,8419,2625,79858,9924,9847,2099,27152,118,152110,123872,4926,202333,80184,79600,83657,57562,8228,80776,6604	80	4026	18224	1.244808743169399	1.0	0.9528863526550844	94.6995501612342
5	0.35079093348523	GOTERM_CC_ALL	GO:0043232:intracellular non-membrane-bounded organelle	22	22.0	0.20147963012251782	64147,729440,26206,8419,2625,79858,9924,9847,2099,27152,118,152110,123872,4926,202333,80184,79600,83657,57562,8228,80776,6604	80	4026	18224	1.244808743169399	1.0	0.9528863526550844	94.6995501612342
5	0.35079093348523	GOTERM_CC_ALL	GO:0043228:non-membrane-bounded organelle	22	22.0	0.20147963012251782	64147,729440,26206,8419,2625,79858,9924,9847,2099,27152,118,152110,123872,4926,202333,80184,79600,83657,57562,8228,80776,6604	80	4026	18224	1.244808743169399	1.0	0.9528863526550844	94.6995501612342
1	0.871307579682072	GOTERM_BP_ALL	GO:0022402:cell cycle process	9	9.0	0.202409637809653	152110,4926,80184,79858,2138,57562,29945,80776,6604	71	1357	16792	1.5685802360218792	1.0	0.9971590462016691	98.00824733638571
5	0.35079093348523	GOTERM_BP_ALL	GO:0022402:cell cycle process	9	9.0	0.202409637809653	152110,4926,80184,79858,2138,57562,29945,80776,6604	71	1357	16792	1.5685802360218792	1.0	0.9971590462016691	98.00824733638571
3	0.534874415416317	GOTERM_BP_ALL	GO:0033157:regulation of intracellular protein transport	4	4.0	0.20350806559299514	80184,90506,9847,55733	71	373	16792	2.5362685496356154	1.0	0.9970568344966146	98.05521494734812
2	0.629196743729588	GOTERM_CC_ALL	GO:0031988:membrane-bounded vesicle	20	20.0	0.20743018127118018	26206,22977,64080,23041,7869,55112,9905,8574,9847,793,12,4926,256281,374907,2674,63908,83657,400,9607,10903	80	3611	18224	1.2617003600110774	1.0	0.9501592991806468	95.19268106469458
1	0.871307579682072	GOTERM_BP_ALL	GO:0048869:cellular developmental process	21	21.0	0.20809999161423998	8419,26206,2625,7869,199223,57689,2099,27152,118,6252,55815,123872,4926,80184,79600,2138,57562,9988,9607,80776,6604	71	3992	16792	1.2441502723757374	1.0	0.9972748227856746	98.24049337691248
1	0.871307579682072	GOTERM_BP_ALL	GO:0044699:single-organism process	60	60.0	0.2106693039408439	8419,22977,23552,8574,2099,118,55815,152110,4926,130752,63895,374907,2674,80184,79600,4861,388591,79858,199223,778,7786,164656,6252,123872,8786,400,57562,9607,85004,29945,80776,6604,26206,2625,7869,55112,114881,55258,5046,56848,9847,12,256281,83657,63826,64147,64080,23041,84460,57689,55733,27152,793,10025,63908,2138,66035,79570,9988,8228	71	13377	16792	1.0608075454295633	1.0	0.997306815604306	98.33677084481792
5	0.35079093348523	GOTERM_BP_ALL	GO:0044699:single-organism process	60	60.0	0.2106693039408439	8419,22977,23552,8574,2099,118,55815,152110,4926,130752,63895,374907,2674,80184,79600,4861,388591,79858,199223,778,7786,164656,6252,123872,8786,400,57562,9607,85004,29945,80776,6604,26206,2625,7869,55112,114881,55258,5046,56848,9847,12,256281,83657,63826,64147,64080,23041,84460,57689,55733,27152,793,10025,63908,2138,66035,79570,9988,8228	71	13377	16792	1.0608075454295633	1.0	0.997306815604306	98.33677084481792
3	0.534874415416317	GOTERM_BP_ALL	GO:0051049:regulation of transport	11	11.0	0.21157353678318297	2625,388591,80184,63908,9905,79570,778,90506,9607,9847,55733	71	1796	16792	1.4485397910850402	1.0	0.9971955955394297	98.36945695875995
3	0.534874415416317	GOTERM_BP_ALL	GO:0008104:protein localization	14	14.000000000000002	0.21325598032772072	2625,23041,199223,9905,90506,9847,2099,55733,63908,80184,79600,2138,400,9607	71	2448	16792	1.3525729540642548	1.0	0.9971522308850044	98.42866921657594
5	0.35079093348523	GOTERM_BP_ALL	GO:0000278:mitotic cell cycle	7	7.000000000000001	0.21543160357427626	4926,80184,79858,2138,57562,29945,6604	71	968	16792	1.7102781981143056	1.0	0.9971530741046856	98.5022377502396
1	0.871307579682072	GOTERM_BP_ALL	GO:0043009:chordate embryonic development	5	5.0	0.21988914295349843	2625,2138,79600,27152,118	71	577	16792	2.0494544389386578	1.0	0.9973461950556036	98.64295260092685
1	0.871307579682072	GOTERM_BP_ALL	GO:0048513:animal organ development	17	17.0	0.2208274302819936	63826,8419,2625,388591,7869,56848,2099,27152,118,793,123872,4926,80184,79600,2138,9607,6604	71	3129	16792	1.284953569290463	1.0	0.997244844478072	98.67093998594957
5	0.35079093348523	GOTERM_BP_ALL	GO:0048513:animal organ development	17	17.0	0.2208274302819936	63826,8419,2625,388591,7869,56848,2099,27152,118,793,123872,4926,80184,79600,2138,9607,6604	71	3129	16792	1.284953569290463	1.0	0.997244844478072	98.67093998594957
1	0.871307579682072	GOTERM_BP_ALL	GO:0009792:embryo development ending in birth or egg hatching	5	5.0	0.2252053439311984	2625,2138,79600,27152,118	71	583	16792	2.028362283477883	1.0	0.9974230433701616	98.79448660419101
2	0.629196743729588	GOTERM_CC_ALL	GO:0070062:extracellular exosome	16	16.0	0.22972391539535517	22977,64080,23041,7869,55112,8574,793,12,4926,256281,374907,2674,63908,83657,400,10903	80	2811	18224	1.296620419779438	1.0	0.9595079064760131	96.68767467422018
5	0.35079093348523	GOTERM_BP_ALL	GO:0006357:regulation of transcription from RNA polymerase II promoter	11	11.0	0.23100319281671655	26206,10025,2625,2138,4861,9988,5046,2099,164656,93624,6604	71	1835	16792	1.4177533868058485	1.0	0.9976886546739467	98.94151099310282
1	0.871307579682072	GOTERM_BP_ALL	GO:0048731:system development	22	22.0	0.23332069154636464	63826,8419,2625,388591,7869,57689,2099,56848,27152,118,793,6252,164656,123872,4926,2674,80184,2138,79600,4861,9607,6604	71	4291	16792	1.212573975664755	1.0	0.9976972577037894	98.9954100346765
5	0.35079093348523	GOTERM_BP_ALL	GO:0048731:system development	22	22.0	0.23332069154636464	63826,8419,2625,388591,7869,57689,2099,56848,27152,118,793,6252,164656,123872,4926,2674,80184,2138,79600,4861,9607,6604	71	4291	16792	1.212573975664755	1.0	0.9976972577037894	98.9954100346765
5	0.35079093348523	GOTERM_BP_ALL	GO:0051254:positive regulation of RNA metabolic process	9	9.0	0.23505942796180046	26206,10025,2625,80184,2138,2099,164656,256329,6604	71	1415	16792	1.5042850744040213	1.0	0.9976665143700796	99.0341390496474
2	0.629196743729588	GOTERM_CC_ALL	GO:1903561:extracellular vesicle	16	16.0	0.23568049780999303	22977,64080,23041,7869,55112,8574,793,12,4926,256281,374907,2674,63908,83657,400,10903	80	2825	18224	1.2901946902654868	1.0	0.957230576146463	97.00692682509883
2	0.629196743729588	GOTERM_CC_ALL	GO:0043230:extracellular organelle	16	16.0	0.2361085650943226	22977,64080,23041,7869,55112,8574,793,12,4926,256281,374907,2674,63908,83657,400,10903	80	2826	18224	1.2897381457891013	1.0	0.9512561148516931	97.02873786076196
3	0.534874415416317	GOTERM_BP_ALL	GO:0051234:establishment of localization	24	24.0	0.24770864637007953	399512,2625,23041,388591,199223,9905,114881,778,90506,9847,5046,55733,118,12,4926,63895,63908,80184,2138,66035,83657,79570,400,9607	71	4790	16792	1.1850039695374752	1.0	0.998287421947397	99.27636477857753
1	0.871307579682072	GOTERM_BP_ALL	GO:0048568:embryonic organ development	4	4.0	0.2518702107771364	123872,2625,80184,2138	71	417	16792	2.268652683487013	1.0	0.9983814933324957	99.3426393639265
3	0.534874415416317	GOTERM_BP_ALL	GO:0070201:regulation of establishment of protein localization	6	6.0	0.25617986504319523	2625,80184,90506,9607,9847,55733	71	820	16792	1.7305393335623496	1.0	0.9984763154932726	99.405217856289
1	0.871307579682072	GOTERM_BP_ALL	GO:0000226:microtubule cytoskeleton organization	4	4.0	0.2642441645875593	123872,4926,2138,57562	71	428	16792	2.2103461892852443	1.0	0.9987148981848056	99.5075286599816
6	0.328637927426622	GOTERM_MF_ALL	GO:0016773:phosphotransferase activity, alcohol group as acceptor	6	6.0	0.2687645316527676	152110,64080,79858,23552,56848,7786	76	784	16881	1.6998858754027928	1.0	0.9999999286662011	98.66068605779257
5	0.35079093348523	GOTERM_CC_ALL	GO:0043226:organelle	61	61.0	0.2703664679471794	8419,22977,23552,8574,9924,2099,118,93624,152110,4926,374907,2674,80184,79600,4861,399512,79858,199223,778,6252,150709,123872,202333,57562,400,9607,85004,29945,80776,6604,729440,26206,2625,7869,55112,9905,114881,5046,56848,9847,12,256281,84366,89876,83657,10903,64147,64080,23041,22864,84460,55733,27152,793,162962,10025,63908,2138,66035,9988,8228	80	13154	18224	1.0563934924737721	1.0	0.9662420211451782	98.36773921287696
1	0.871307579682072	GOTERM_BP_ALL	GO:0010628:positive regulation of gene expression	10	10.0	0.27068644840872935	26206,10025,2625,388591,80184,2138,2099,164656,256329,6604	71	1692	16792	1.397795757999534	1.0	0.9988620613368826	99.57709360649123
5	0.35079093348523	GOTERM_BP_ALL	GO:0010628:positive regulation of gene expression	10	10.0	0.27068644840872935	26206,10025,2625,388591,80184,2138,2099,164656,256329,6604	71	1692	16792	1.397795757999534	1.0	0.9988620613368826	99.57709360649123
4	0.360594324414492	GOTERM_CC_ALL	GO:0043025:neuronal cell body	4	4.0	0.27304673337366286	63826,4926,778,793	80	419	18224	2.1747016706443913	1.0	0.9627825167257443	98.44430902117824
3	0.534874415416317	GOTERM_BP_ALL	GO:0033036:macromolecule localization	15	15.0	0.27861710736435386	2625,23041,199223,9905,114881,90506,9847,2099,55733,63908,80184,79600,2138,400,9607	71	2817	16792	1.259355922542711	1.0	0.9990348257293817	99.65003799367082
5	0.35079093348523	GOTERM_MF_ALL	GO:0098772:molecular function regulator	9	9.0	0.2795824486833237	10025,8786,2674,400,9905,57689,2099,130872,12	76	1397	16881	1.4309705006969824	1.0	0.9999997188894767	98.90933039156266
5	0.35079093348523	GOTERM_MF_ALL	GO:0030234:enzyme regulator activity	7	7.000000000000001	0.2810218248293658	8786,400,9905,57689,2099,130872,12	76	996	16881	1.56107324032974	1.0	0.9999986155907852	98.93897571771886
5	0.35079093348523	GOTERM_MF_ALL	GO:0000989:transcription factor activity, transcription factor binding	5	5.0	0.28277858084202767	10025,2625,9988,93624,6604	76	606	16881	1.8326602397081813	1.0	0.9999951242701713	98.97414488527805
5	0.35079093348523	GOTERM_BP_ALL	GO:0009893:positive regulation of metabolic process	16	16.0	0.2828432430719429	26206,2625,388591,114881,2099,7786,164656,93624,10025,152110,80184,2138,9607,29945,256329,6604	71	3052	16792	1.2398796448415261	1.0	0.9990864166627993	99.68389215447046
5	0.35079093348523	GOTERM_MF_ALL	GO:0000988:transcription factor activity, protein binding	5	5.0	0.28876479671256083	10025,2625,9988,93624,6604	76	612	16881	1.81469298245614	1.0	0.9999888012292141	99.08603117283532
5	0.35079093348523	GOTERM_BP_ALL	GO:0031325:positive regulation of cellular metabolic process	15	15.0	0.28880293055454975	26206,2625,114881,2099,7786,164656,93624,10025,152110,80184,2138,9607,29945,6604,256329	71	2839	16792	1.249596912223606	1.0	0.9991777452554222	99.72642256413697
6	0.328637927426622	GOTERM_MF_ALL	GO:0035639:purine ribonucleoside triphosphate binding	11	11.0	0.29926198720731656	63826,64147,152110,64080,79858,23552,400,56848,85004,55733,7786	76	1841	16881	1.327160582063524	1.0	0.9999816469843619	99.2553463021127
3	0.534874415416317	GOTERM_BP_ALL	GO:0051179:localization	28	28.000000000000004	0.3027050779518912	2625,7869,114881,9905,9847,2099,5046,118,12,4926,63895,80184,79600,83657,399512,23041,388591,199223,778,90506,55733,123872,63908,2138,66035,400,79570,9607	71	5872	16792	1.1277583758682888	1.0	0.9994138685918038	99.80563252361215
6	0.328637927426622	GOTERM_MF_ALL	GO:0032550:purine ribonucleoside binding	11	11.0	0.30458830237418283	63826,64147,152110,64080,79858,23552,400,56848,85004,55733,7786	76	1850	16881	1.3207041251778093	1.0	0.9999657835583339	99.32965867426117
6	0.328637927426622	GOTERM_MF_ALL	GO:0001883:purine nucleoside binding	11	11.0	0.30636959533426533	63826,64147,152110,64080,79858,23552,400,56848,85004,55733,7786	76	1853	16881	1.318565910188315	1.0	0.9999333286573104	99.35293443620031
6	0.328637927426622	GOTERM_MF_ALL	GO:0032549:ribonucleoside binding	11	11.0	0.30636959533426533	63826,64147,152110,64080,79858,23552,400,56848,85004,55733,7786	76	1853	16881	1.318565910188315	1.0	0.9999333286573104	99.35293443620031
6	0.328637927426622	GOTERM_MF_ALL	GO:0001882:nucleoside binding	11	11.0	0.31053698249442546	63826,64147,152110,64080,79858,23552,400,56848,85004,55733,7786	76	1860	16881	1.3136035653650255	1.0	0.999890821797735	99.40449233503969
3	0.534874415416317	GOTERM_BP_ALL	GO:0032386:regulation of intracellular transport	4	4.0	0.3143760068026067	80184,90506,9847,55733	71	472	16792	2.0042969682501792	1.0	0.9995541182225542	99.85489250805578
1	0.871307579682072	GOTERM_BP_ALL	GO:0050767:regulation of neurogenesis	5	5.0	0.316785805387552	2625,7869,2138,57689,6604	71	682	16792	1.733922597166577	1.0	0.9995531407545184	99.863475148815
5	0.35079093348523	GOTERM_BP_ALL	GO:0048522:positive regulation of cellular process	23	23.0	0.31798290198644535	26206,2625,388591,7869,114881,90506,9924,9847,2099,56848,55733,27152,7786,93624,164656,10025,152110,80184,2138,9607,29945,256329,6604	71	4744	16792	1.1466403819205282	1.0	0.9995360219516182	99.86755863655901
3	0.534874415416317	GOTERM_BP_ALL	GO:0051649:establishment of localization in cell	11	11.0	0.3223024086751623	4926,23041,80184,63908,2138,199223,400,9905,90506,9847,55733	71	2004	16792	1.298192347698968	1.0	0.9995606341599186	99.88135657804753
1	0.871307579682072	GOTERM_MF_ALL	GO:0008092:cytoskeletal protein binding	6	6.0	0.322738278392844	64147,26206,4926,80184,80776,118	76	846	16881	1.5753079507278833	1.0	0.9998719439221578	99.53436995706177
3	0.534874415416317	GOTERM_BP_ALL	GO:0033365:protein localization to organelle	6	6.0	0.32293790878867984	199223,79600,400,90506,2099,55733	71	902	16792	1.5732175759657725	1.0	0.9995366697840739	99.88326840262899
1	0.871307579682072	GOTERM_BP_ALL	GO:0007417:central nervous system development	6	6.0	0.32459988205371226	63826,80184,79600,4861,56848,27152	71	904	16792	1.5697370061074412	1.0	0.9995261288739088	99.88813194783405
6	0.328637927426622	GOTERM_MF_ALL	GO:0032555:purine ribonucleotide binding	11	11.0	0.32493583092057754	63826,64147,152110,64080,79858,23552,400,56848,85004,55733,7786	76	1884	16881	1.2968697619845795	1.0	0.9997977807874973	99.55476151482713
5	0.35079093348523	GOTERM_BP_ALL	GO:0043933:macromolecular complex subunit organization	13	13.0	0.3254458819813939	63826,64147,2625,79858,9924,2099,118,7786,93624,123872,63908,2138,6604	71	2461	16792	1.2493261069873118	1.0	0.9995041377787965	99.89053369313814
14	0.137796130252975	GOTERM_BP_ALL	GO:0043933:macromolecular complex subunit organization	13	13.0	0.3254458819813939	63826,64147,2625,79858,9924,2099,118,7786,93624,123872,63908,2138,6604	71	2461	16792	1.2493261069873118	1.0	0.9995041377787965	99.89053369313814
6	0.328637927426622	GOTERM_MF_ALL	GO:0004674:protein serine/threonine kinase activity	4	4.0	0.32675984952289105	152110,79858,23552,7786	76	453	16881	1.9613105611711397	1.0	0.9996930756939225	99.5710545914024
1	0.871307579682072	GOTERM_BP_ALL	GO:0044707:single-multicellular organism process	28	28.000000000000004	0.3293510451206483	8419,2625,7869,23552,56848,2099,5046,118,12,55815,4926,80184,2674,79600,4861,63826,388591,778,57689,55733,27152,793,6252,164656,123872,2138,9607,6604	71	5943	16792	1.114285240299275	1.0	0.9995248431535891	99.90100397493836
5	0.35079093348523	GOTERM_BP_ALL	GO:0044707:single-multicellular organism process	28	28.000000000000004	0.3293510451206483	8419,2625,7869,23552,56848,2099,5046,118,12,55815,4926,80184,2674,79600,4861,63826,388591,778,57689,55733,27152,793,6252,164656,123872,2138,9607,6604	71	5943	16792	1.114285240299275	1.0	0.9995248431535891	99.90100397493836
5	0.35079093348523	GOTERM_BP_ALL	GO:0045893:positive regulation of transcription, DNA-templated	8	8.0	0.330658512643134	26206,10025,2625,80184,2138,2099,164656,6604	71	1349	16792	1.4025621482788502	1.0	0.9995097466417345	99.90429327828096
5	0.35079093348523	GOTERM_BP_ALL	GO:1903508:positive regulation of nucleic acid-templated transcription	8	8.0	0.330658512643134	26206,10025,2625,80184,2138,2099,164656,6604	71	1349	16792	1.4025621482788502	1.0	0.9995097466417345	99.90429327828096
3	0.534874415416317	GOTERM_BP_ALL	GO:0032879:regulation of localization	13	13.0	0.33170121500469907	123872,2625,388591,7869,80184,63908,9905,79570,778,9607,90506,9847,55733	71	2473	16792	1.2432638695090072	1.0	0.9994907039195952	99.90684238788774
6	0.328637927426622	GOTERM_MF_ALL	GO:0017076:purine nucleotide binding	11	11.0	0.3328011603656154	63826,64147,152110,64080,79858,23552,400,56848,85004,55733,7786	76	1897	16881	1.2879824098992871	1.0	0.9996054497614936	99.62115453337097
10	0.217908435343092	GOTERM_MF_ALL	GO:0008289:lipid binding	5	5.0	0.33314812960573603	79777,114881,9847,2099,793	76	656	16881	1.6929757702182284	1.0	0.9994217169343398	99.62386013773572
6	0.328637927426622	GOTERM_MF_ALL	GO:0032553:ribonucleotide binding	11	11.0	0.3346223081580112	63826,64147,152110,64080,79858,23552,400,56848,85004,55733,7786	76	1900	16881	1.285948753462604	1.0	0.9992066195918337	99.63515691978357
5	0.35079093348523	GOTERM_BP_ALL	GO:0051345:positive regulation of hydrolase activity	6	6.0	0.33542836623122685	8786,2674,400,9905,2099,130872	71	917	16792	1.5474833735235842	1.0	0.9995095889607727	99.91544089570823
1	0.871307579682072	GOTERM_BP_ALL	GO:0048699:generation of neurons	8	8.0	0.3361717464281403	2625,7869,80184,2138,79600,57689,6252,6604	71	1357	16792	1.3942935431305594	1.0	0.9994867226884638	99.91706388201855
5	0.35079093348523	GOTERM_BP_ALL	GO:0048699:generation of neurons	8	8.0	0.3361717464281403	2625,7869,80184,2138,79600,57689,6252,6604	71	1357	16792	1.3942935431305594	1.0	0.9994867226884638	99.91706388201855
1	0.871307579682072	GOTERM_BP_ALL	GO:0048585:negative regulation of response to stimulus	8	8.0	0.34446948787836434	2625,7869,8786,2138,9607,57689,2099,164656	71	1369	16792	1.3820718320147327	1.0	0.9995648983141492	99.93329624222375
5	0.35079093348523	GOTERM_BP_ALL	GO:0048585:negative regulation of response to stimulus	8	8.0	0.34446948787836434	2625,7869,8786,2138,9607,57689,2099,164656	71	1369	16792	1.3820718320147327	1.0	0.9995648983141492	99.93329624222375
5	0.35079093348523	GOTERM_BP_ALL	GO:1902680:positive regulation of RNA biosynthetic process	8	8.0	0.34446948787836434	26206,10025,2625,80184,2138,2099,164656,6604	71	1369	16792	1.3820718320147327	1.0	0.9995648983141492	99.93329624222375
4	0.360594324414492	GOTERM_CC_ALL	GO:0044297:cell body	4	4.0	0.3454845684394098	63826,4926,778,793	80	480	18224	1.8983333333333334	1.0	0.9798704866356668	99.60483744446842
1	0.871307579682072	GOTERM_BP_ALL	GO:0009966:regulation of signal transduction	14	14.000000000000002	0.3455707656376832	2625,778,57689,2099,5046,27152,7786,164656,10025,152110,8786,79600,2138,9607	71	2728	16792	1.2137458180166039	1.0	0.9995491293267709	99.93521030551541
5	0.35079093348523	GOTERM_BP_ALL	GO:0009966:regulation of signal transduction	14	14.000000000000002	0.3455707656376832	2625,778,57689,2099,5046,27152,7786,164656,10025,152110,8786,79600,2138,9607	71	2728	16792	1.2137458180166039	1.0	0.9995491293267709	99.93521030551541
2	0.629196743729588	GOTERM_CC_ALL	GO:0005576:extracellular region	23	23.0	0.3460527238008406	64080,22977,23041,7869,55112,57689,55258,8574,5046,793,164656,12,4926,256281,374907,2674,63908,84866,79600,83657,400,9607,10903	80	4623	18224	1.1333333333333333	1.0	0.9771457800425735	99.60929235904607
5	0.35079093348523	GOTERM_BP_ALL	GO:1901566:organonitrogen compound biosynthetic process	8	8.0	0.348629806702271	63826,399512,2625,23041,374907,55258,56848,2099	71	1375	16792	1.3760409731113958	1.0	0.9995576699902406	99.94025914128267
8	0.236970670390158	GOTERM_BP_ALL	GO:1901566:organonitrogen compound biosynthetic process	8	8.0	0.348629806702271	63826,399512,2625,23041,374907,55258,56848,2099	71	1375	16792	1.3760409731113958	1.0	0.9995576699902406	99.94025914128267
6	0.328637927426622	INTERPRO	IPR:000719:Protein kinase, catalytic domain	4	4.0	0.3505527559545828	152110,79858,23552,7786	81	487	18559	1.8819175095698024	1.0	0.9999999994141506	99.54684454192999
6	0.328637927426622	GOTERM_MF_ALL	GO:0036094:small molecule binding	14	14.000000000000002	0.35224007002527113	63826,64147,64080,79858,23552,114881,55258,56848,55733,793,7786,152110,400,85004	76	2571	16881	1.2095129890069398	1.0	0.9992993971942229	99.74792678142926
5	0.35079093348523	GOTERM_BP_ALL	GO:0032101:regulation of response to external stimulus	5	5.0	0.35399602427352816	2625,7869,9607,2099,164656	71	721	16792	1.6401320544626985	1.0	0.9995654896454571	99.94823204983145
5	0.35079093348523	GOTERM_BP_ALL	GO:0044772:mitotic cell cycle phase transition	4	4.0	0.3625270845782914	80184,79858,29945,6604	71	514	16792	1.8405217295993863	1.0	0.9996332718510503	99.958876628344
3	0.534874415416317	GOTERM_BP_ALL	GO:0051641:cellular localization	13	13.0	0.3676638198352451	23041,199223,9905,90506,9847,2099,55733,4926,63908,80184,79600,2138,400	71	2541	16792	1.2099927388019578	1.0	0.9996601598308791	99.96425248090239
1	0.871307579682072	GOTERM_BP_ALL	GO:0010648:negative regulation of cell communication	7	7.000000000000001	0.37068597639597667	2625,8786,2138,9607,57689,2099,164656	71	1182	16792	1.4006339219751673	1.0	0.9996661794155284	99.96709831258177
5	0.35079093348523	GOTERM_BP_ALL	GO:0010648:negative regulation of cell communication	7	7.000000000000001	0.37068597639597667	2625,8786,2138,9607,57689,2099,164656	71	1182	16792	1.4006339219751673	1.0	0.9996661794155284	99.96709831258177
3	0.534874415416317	GOTERM_BP_ALL	GO:0015031:protein transport	10	10.0	0.370769784968195	2625,23041,80184,63908,199223,9905,90506,9607,9847,55733	71	1860	16792	1.2715432379221567	1.0	0.999644730759147	99.96717410246926
3	0.534874415416317	GOTERM_BP_ALL	GO:0032880:regulation of protein localization	6	6.0	0.3731475312860981	2625,80184,90506,9607,9847,55733	71	962	16792	1.4750958976311088	1.0	0.9996450328918696	99.96925705992057
1	0.871307579682072	GOTERM_BP_ALL	GO:0023057:negative regulation of signaling	7	7.000000000000001	0.3737238490783355	2625,8786,2138,9607,57689,2099,164656	71	1186	16792	1.3959100301641212	1.0	0.9996277562952922	99.96974283100865
5	0.35079093348523	GOTERM_BP_ALL	GO:0023057:negative regulation of signaling	7	7.000000000000001	0.3737238490783355	2625,8786,2138,9607,57689,2099,164656	71	1186	16792	1.3959100301641212	1.0	0.9996277562952922	99.96974283100865
5	0.35079093348523	GOTERM_MF_ALL	GO:0008047:enzyme activator activity	4	4.0	0.3767486062969376	8786,400,9905,130872	76	494	16881	1.7985297251225227	1.0	0.9994816630923816	99.85184313739396
5	0.35079093348523	GOTERM_BP_ALL	GO:0042592:homeostatic process	9	9.0	0.378717717439258	2625,778,9607,8228,2099,793,118,164656,12	71	1645	16792	1.293959501690997	1.0	0.9996535625889045	99.97365957821806
10	0.217908435343092	GOTERM_BP_ALL	GO:0042592:homeostatic process	9	9.0	0.378717717439258	2625,778,9607,8228,2099,793,118,164656,12	71	1645	16792	1.293959501690997	1.0	0.9996535625889045	99.97365957821806
5	0.35079093348523	GOTERM_BP_ALL	GO:0032270:positive regulation of cellular protein metabolic process	8	8.0	0.3800191983085549	152110,2625,114881,9607,2099,29945,7786,93624	71	1420	16792	1.3324340408649078	1.0	0.9996439324859114	99.97459888942016
3	0.534874415416317	GOTERM_BP_ALL	GO:0006810:transport	22	22.0	0.3814322086693316	399512,2625,23041,388591,199223,9905,114881,778,90506,9847,5046,55733,118,12,63895,63908,80184,66035,83657,79570,400,9607	71	4663	16792	1.1158385008744294	1.0	0.9996353020051845	99.97558291815947
5	0.35079093348523	GOTERM_BP_ALL	GO:0051726:regulation of cell cycle	6	6.0	0.3849173245702176	152110,2625,79858,23552,29945,6604	71	976	16792	1.453936735165089	1.0	0.999646612775589	99.97785865553459
5	0.35079093348523	GOTERM_BP_ALL	GO:0045935:positive regulation of nucleobase-containing compound metabolic process	9	9.0	0.38722075518544374	26206,10025,2625,80184,2138,2099,164656,256329,6604	71	1658	16792	1.283813860242274	1.0	0.9996466901411561	99.9792514039106
5	0.35079093348523	GOTERM_MF_ALL	GO:0003682:chromatin binding	4	4.0	0.3888620107661333	2625,2099,93624,6604	76	504	16881	1.7628446115288219	1.0	0.999474222123863	99.88694956352944
6	0.328637927426622	GOTERM_MF_ALL	GO:0016301:kinase activity	6	6.0	0.3922656430180692	152110,64080,79858,23552,56848,7786	76	924	16881	1.4423274094326723	1.0	0.9993449612781417	99.89532280904963
5	0.35079093348523	GOTERM_BP_ALL	GO:0050790:regulation of catalytic activity	12	12.0	0.393097338360306	152110,8786,2674,400,9905,9607,57689,2099,29945,130872,7786,12	71	2357	16792	1.204108827765063	1.0	0.9996787063454644	99.98244010973839
1	0.871307579682072	GOTERM_BP_ALL	GO:0022008:neurogenesis	8	8.0	0.39895311335663797	2625,7869,80184,2138,79600,57689,6252,6604	71	1447	16792	1.307571760904056	1.0	0.9997076801435195	99.98515397746294
5	0.35079093348523	GOTERM_BP_ALL	GO:0022008:neurogenesis	8	8.0	0.39895311335663797	2625,7869,80184,2138,79600,57689,6252,6604	71	1447	16792	1.307571760904056	1.0	0.9997076801435195	99.98515397746294
1	0.871307579682072	GOTERM_BP_ALL	GO:0051960:regulation of nervous system development	5	5.0	0.39987044653335607	2625,7869,2138,57689,6604	71	769	16792	1.5377571017784208	1.0	0.9996968146514466	99.98554147936936
6	0.328637927426622	INTERPRO	IPR:011009:Protein kinase-like domain	4	4.0	0.4022762068413809	152110,79858,23552,7786	81	531	18559	1.7259770756318151	1.0	0.9999999984364153	99.83945398097245
1	0.871307579682072	GOTERM_BP_ALL	GO:0030182:neuron differentiation	7	7.000000000000001	0.40414943517824475	2625,7869,80184,2138,79600,57689,6252	71	1226	16792	1.3503664728993863	1.0	0.9997123729286785	99.98722643554044
6	0.328637927426622	GOTERM_MF_ALL	GO:0097367:carbohydrate derivative binding	12	12.0	0.4108455753749205	63826,64147,152110,64080,79858,23552,400,5046,56848,85004,55733,7786	76	2241	16881	1.1893891354893256	1.0	0.9994404245554592	99.93175813966134
1	0.871307579682072	GOTERM_BP_ALL	GO:0045664:regulation of neuron differentiation	4	4.0	0.41473015650441636	2625,7869,2138,57689	71	560	16792	1.6893360160965796	1.0	0.9997546562734129	99.9906335747798
3	0.534874415416317	GOTERM_BP_ALL	GO:1903827:regulation of cellular protein localization	4	4.0	0.4169750825567743	80184,90506,9847,55733	71	562	16792	1.6833241441531754	1.0	0.999754402889589	99.9912365890903
5	0.35079093348523	GOTERM_CC_ALL	GO:0043234:protein complex	20	20.0	0.42133526160867274	64147,2625,23041,199223,778,9924,118,93624,10025,152110,4926,8786,63908,80184,79600,2138,83657,29945,80776,6604	80	4118	18224	1.1063623118018455	1.0	0.9909453355073121	99.92085756973485
3	0.534874415416317	GOTERM_BP_ALL	GO:0006886:intracellular protein transport	6	6.0	0.4218490141369239	80184,63908,9905,90506,9847,55733	71	1020	16792	1.3912178956089478	1.0	0.9997706864104698	99.99242221534348
5	0.35079093348523	GOTERM_BP_ALL	GO:0035556:intracellular signal transduction	13	13.0	0.4303193709383861	152110,2625,8786,84460,2674,79858,400,9607,57689,2099,85004,7786,164656	71	2657	16792	1.1571665597650638	1.0	0.9998054240970123	99.99413117976947
6	0.328637927426622	GOTERM_BP_ALL	GO:0035556:intracellular signal transduction	13	13.0	0.4303193709383861	152110,2625,8786,84460,2674,79858,400,9607,57689,2099,85004,7786,164656	71	2657	16792	1.1571665597650638	1.0	0.9998054240970123	99.99413117976947
3	0.534874415416317	GOTERM_BP_ALL	GO:1902578:single-organism localization	17	17.0	0.4389488998268499	2625,23041,388591,199223,114881,778,9847,5046,118,12,4926,63895,63908,2138,66035,79570,9607	71	3614	16792	1.1125123736330544	1.0	0.9998253749155274	99.99549428781867
9	0.220822103178195	GOTERM_BP_ALL	GO:1902578:single-organism localization	17	17.0	0.4389488998268499	2625,23041,388591,199223,114881,778,9847,5046,118,12,4926,63895,63908,2138,66035,79570,9607	71	3614	16792	1.1125123736330544	1.0	0.9998253749155274	99.99549428781867
5	0.35079093348523	GOTERM_BP_ALL	GO:0048589:developmental growth	4	4.0	0.4403814609797515	2625,7869,2099,118	71	583	16792	1.6226898267823062	1.0	0.9998214013158047	99.99568940495726
5	0.35079093348523	GOTERM_BP_ALL	GO:0051247:positive regulation of protein metabolic process	8	8.0	0.4417417086973236	152110,2625,114881,9607,2099,29945,7786,93624	71	1508	16792	1.254679269249449	1.0	0.99981706249314	99.99586728072329
5	0.35079093348523	GOTERM_BP_ALL	GO:0048518:positive regulation of biological process	24	24.0	0.4457604704449988	26206,2625,388591,7869,114881,778,90506,9924,9847,2099,56848,55733,27152,7786,93624,164656,10025,152110,80184,2138,9607,29945,256329,6604	71	5285	16792	1.0740149506309378	1.0	0.9998253876206165	99.9963532648007
5	0.35079093348523	GOTERM_MF_ALL	GO:0003712:transcription cofactor activity	4	4.0	0.446123667379665	10025,2625,93624,6604	76	552	16881	1.609553775743707	1.0	0.999681718347202	99.97085554236442
1	0.871307579682072	GOTERM_BP_ALL	GO:0022603:regulation of anatomical structure morphogenesis	6	6.0	0.44769249725465743	2625,7869,388591,2138,57689,2099	71	1051	16792	1.3501829243778563	1.0	0.9998239116126415	99.99656723717432
5	0.35079093348523	GOTERM_BP_ALL	GO:0022603:regulation of anatomical structure morphogenesis	6	6.0	0.44769249725465743	2625,7869,388591,2138,57689,2099	71	1051	16792	1.3501829243778563	1.0	0.9998239116126415	99.99656723717432
5	0.35079093348523	GOTERM_BP_ALL	GO:0050877:neurological system process	7	7.000000000000001	0.4511687937296065	8419,63895,2138,4861,778,9607,793	71	1288	16792	1.2853643600734843	1.0	0.999829544331797	99.99692276109975
5	0.35079093348523	GOTERM_BP_ALL	GO:0010564:regulation of cell cycle process	4	4.0	0.45360581061166616	152110,79858,29945,6604	71	595	16792	1.5899633092673688	1.0	0.999830445156863	99.99715098695562
1	0.871307579682072	GOTERM_BP_ALL	GO:0030154:cell differentiation	17	17.0	0.45731740748714456	8419,26206,2625,7869,57689,2099,27152,118,6252,55815,4926,80184,79600,2138,9988,9607,6604	71	3652	16792	1.1009363960322724	1.0	0.999836927913994	99.99746815925961
5	0.35079093348523	GOTERM_BP_ALL	GO:0030154:cell differentiation	17	17.0	0.45731740748714456	8419,26206,2625,7869,57689,2099,27152,118,6252,55815,4926,80184,79600,2138,9988,9607,6604	71	3652	16792	1.1009363960322724	1.0	0.999836927913994	99.99746815925961
11	0.195551570602209	GOTERM_BP_ALL	GO:0030154:cell differentiation	17	17.0	0.45731740748714456	8419,26206,2625,7869,57689,2099,27152,118,6252,55815,4926,80184,79600,2138,9988,9607,6604	71	3652	16792	1.1009363960322724	1.0	0.999836927913994	99.99746815925961
5	0.35079093348523	GOTERM_BP_ALL	GO:0051173:positive regulation of nitrogen compound metabolic process	9	9.0	0.4586801653665915	26206,10025,2625,80184,2138,2099,164656,256329,6604	71	1767	16792	1.2046199096104642	1.0	0.9998332162057322	99.9975760239129
10	0.217908435343092	GOTERM_BP_ALL	GO:0019725:cellular homeostasis	5	5.0	0.4602086259013885	9607,2099,793,118,164656	71	833	16792	1.4196100975601509	1.0	0.9998302213384987	99.99769184769532
3	0.534874415416317	GOTERM_BP_ALL	GO:0060341:regulation of cellular localization	5	5.0	0.4611381220897133	80184,63908,90506,9847,55733	71	834	16792	1.4179079271793833	1.0	0.9998245240367317	99.99775971177705
5	0.35079093348523	GOTERM_BP_ALL	GO:0003008:system process	10	10.0	0.4660179485597579	8419,2625,63895,388591,2138,4861,778,9607,793,12	71	2014	16792	1.1743150062240375	1.0	0.9998363684000577	99.99808621819774
3	0.534874415416317	GOTERM_BP_ALL	GO:0045184:establishment of protein localization	10	10.0	0.47033292725018133	2625,23041,80184,63908,199223,9905,90506,9607,9847,55733	71	2021	16792	1.170247611348447	1.0	0.9998451870413955	99.99833705902127
1	0.871307579682072	GOTERM_MF_ALL	GO:0005102:receptor binding	8	8.0	0.4764251289874232	10025,2625,7869,2674,9607,55258,85004,6604	76	1462	16881	1.2154222766217868	1.0	0.9997283949723416	99.98657586050508
9	0.220822103178195	GOTERM_BP_ALL	GO:0055085:transmembrane transport	7	7.000000000000001	0.47668880017550247	63895,23041,388591,66035,778,9847,118	71	1322	16792	1.2523065777417912	1.0	0.9998611722528391	99.99865075515054
15	0.134562726886648	GOTERM_BP_ALL	GO:0055085:transmembrane transport	7	7.000000000000001	0.47668880017550247	63895,23041,388591,66035,778,9847,118	71	1322	16792	1.2523065777417912	1.0	0.9998611722528391	99.99865075515054
1	0.871307579682072	GOTERM_BP_ALL	GO:0060284:regulation of cell development	5	5.0	0.47685946485371156	2625,7869,2138,57689,6604	71	851	16792	1.3895830919713346	1.0	0.9998536901858954	99.99865835426793
1	0.871307579682072	GOTERM_BP_ALL	GO:0009968:negative regulation of signal transduction	6	6.0	0.47900981298016876	2625,8786,2138,57689,2099,164656	71	1089	16792	1.303069103325185	1.0	0.9998536221994115	99.99875071145273
5	0.35079093348523	GOTERM_BP_ALL	GO:0009968:negative regulation of signal transduction	6	6.0	0.47900981298016876	2625,8786,2138,57689,2099,164656	71	1089	16792	1.303069103325185	1.0	0.9998536221994115	99.99875071145273
5	0.35079093348523	GOTERM_BP_ALL	GO:0051336:regulation of hydrolase activity	7	7.000000000000001	0.48785526399325824	8786,2674,400,9905,2099,130872,12	71	1337	16792	1.2382567657252415	1.0	0.9998770646915305	99.99907127374713
5	0.35079093348523	GOTERM_CC_ALL	GO:0043229:intracellular organelle	54	54.0	0.5002892190158772	8419,23552,8574,9924,2099,118,93624,152110,4926,374907,80184,79600,4861,399512,79858,6252,150709,123872,202333,57562,400,9607,85004,29945,80776,6604,729440,26206,2625,7869,9905,114881,5046,56848,9847,12,84366,89876,83657,64147,64080,23041,22864,84460,55733,27152,793,162962,10025,63908,2138,66035,9988,8228	80	12099	18224	1.0167121249690059	1.0	0.9968914186027205	99.98834056989556
6	0.328637927426622	GOTERM_MF_ALL	GO:0005524:ATP binding	8	8.0	0.5005498610335073	63826,64147,152110,64080,79858,23552,56848,7786	76	1495	16881	1.188593557472276	1.0	0.9997997817951533	99.99299180007495
3	0.534874415416317	GOTERM_BP_ALL	GO:0046907:intracellular transport	8	8.0	0.5013345127518697	23041,80184,63908,400,9905,90506,9847,55733	71	1594	16792	1.1869864103062542	1.0	0.9999089274703825	99.99941479062659
7	0.238782069106821	GOTERM_MF_ALL	GO:0016462:pyrophosphatase activity	5	5.0	0.5014313688428677	64147,256281,83657,400,85004	76	824	16881	1.3478059529892692	1.0	0.9997419507303067	99.99316032274108
5	0.35079093348523	GOTERM_BP_ALL	GO:0051347:positive regulation of transferase activity	4	4.0	0.5020260419376845	152110,9607,29945,7786	71	640	16792	1.478169014084507	1.0	0.9999052382402311	99.99942868535602
7	0.238782069106821	GOTERM_MF_ALL	GO:0016818:hydrolase activity, acting on acid anhydrides, in phosphorus-containing anhydrides	5	5.0	0.503351924753833	64147,256281,83657,400,85004	76	826	16881	1.344542500318593	1.0	0.9996804339002981	99.99351455467027
5	0.35079093348523	GOTERM_BP_ALL	GO:0010557:positive regulation of macromolecule biosynthetic process	8	8.0	0.5033850149692396	26206,10025,2625,80184,2138,2099,164656,6604	71	1597	16792	1.1847566299487595	1.0	0.9999031831021679	99.99945509009316
7	0.238782069106821	GOTERM_MF_ALL	GO:0016817:hydrolase activity, acting on acid anhydrides	5	5.0	0.5052694350587372	64147,256281,83657,400,85004	76	828	16881	1.3412948131197557	1.0	0.9996093854652274	99.99385118610043
11	0.195551570602209	GOTERM_BP_ALL	GO:0022414:reproductive process	7	7.000000000000001	0.5143667595152502	55815,26206,4926,2625,4861,56848,2099	71	1373	16792	1.205789727439656	1.0	0.9999235668224595	99.99963003272964
11	0.195551570602209	GOTERM_BP_ALL	GO:0000003:reproduction	7	7.000000000000001	0.5158263040351301	55815,26206,4926,2625,4861,56848,2099	71	1375	16792	1.2040358514724712	1.0	0.9999221088826686	99.99964882161026
5	0.35079093348523	GOTERM_BP_ALL	GO:0031401:positive regulation of protein modification process	6	6.0	0.5225300233524129	152110,2625,9607,29945,7786,93624	71	1143	16792	1.2415067834830504	1.0	0.9999311276719371	99.99972414670513
1	0.871307579682072	GOTERM_BP_ALL	GO:0007010:cytoskeleton organization	6	6.0	0.5233228151491232	8419,123872,4926,2138,57562,118	71	1144	16792	1.2404215502807052	1.0	0.9999285553508804	99.99973197131003
6	0.328637927426622	GOTERM_MF_ALL	GO:0016772:transferase activity, transferring phosphorus-containing groups	6	6.0	0.5260349844728467	152110,64080,79858,23552,56848,7786	76	1077	16881	1.237428529541123	1.0	0.9996906640496428	99.99659436832647
6	0.328637927426622	GOTERM_MF_ALL	GO:0032559:adenyl ribonucleotide binding	8	8.0	0.5264977384884297	63826,64147,152110,64080,79858,23552,56848,7786	76	1531	16881	1.1606449173226991	1.0	0.999614305586551	99.99663989891725
1	0.871307579682072	GOTERM_BP_ALL	GO:0044700:single organism signaling	27	27.0	0.5327591579952643	2625,7869,9847,56848,2099,5046,118,152110,2674,79600,388591,84460,79858,778,57689,55733,27152,793,7786,164656,10025,8786,63908,2138,400,9607,85004	71	6207	16792	1.0287884873280282	1.0	0.9999414221602877	99.99981040891105
5	0.35079093348523	GOTERM_BP_ALL	GO:0044700:single organism signaling	27	27.0	0.5327591579952643	2625,7869,9847,56848,2099,5046,118,152110,2674,79600,388591,84460,79858,778,57689,55733,27152,793,7786,164656,10025,8786,63908,2138,400,9607,85004	71	6207	16792	1.0287884873280282	1.0	0.9999414221602877	99.99981040891105
6	0.328637927426622	GOTERM_MF_ALL	GO:0030554:adenyl nucleotide binding	8	8.0	0.5343355914097657	63826,64147,152110,64080,79858,23552,56848,7786	76	1542	16881	1.1523653491705916	1.0	0.9995954530707691	99.99733025238586
2	0.629196743729588	GOTERM_BP_ALL	GO:0044710:single-organism metabolic process	18	18.0	0.5391729528428266	63826,22977,64080,2625,23041,55258,8574,56848,7786,152110,256281,130752,374907,2674,400,9607,8228,6604	71	4063	16792	1.0477791682410487	1.0	0.9999479216858116	99.99985076396673
8	0.236970670390158	GOTERM_BP_ALL	GO:0044710:single-organism metabolic process	18	18.0	0.5391729528428266	63826,22977,64080,2625,23041,55258,8574,56848,7786,152110,256281,130752,374907,2674,400,9607,8228,6604	71	4063	16792	1.0477791682410487	1.0	0.9999479216858116	99.99985076396673
1	0.871307579682072	GOTERM_BP_ALL	GO:0007420:brain development	4	4.0	0.5472657455392833	63826,80184,79600,56848	71	684	16792	1.383082118441644	1.0	0.9999558653588412	99.9998901917297
1	0.871307579682072	GOTERM_BP_ALL	GO:0040007:growth	5	5.0	0.5492269953780684	2625,7869,2099,85004,118	71	932	16792	1.2688146043643838	1.0	0.9999556563611076	99.9998981439601
5	0.35079093348523	GOTERM_BP_ALL	GO:0040007:growth	5	5.0	0.5492269953780684	2625,7869,2099,85004,118	71	932	16792	1.2688146043643838	1.0	0.9999556563611076	99.9998981439601
5	0.35079093348523	GOTERM_CC_ALL	GO:0044444:cytoplasmic part	36	36.0	0.5497331220255502	26206,8419,22977,7869,114881,9905,8574,9924,5046,56848,9847,2099,118,12,55815,4926,256281,374907,80184,89876,79600,399512,23041,388591,55733,7786,793,6252,202333,63908,400,9607,8228,85004,29945,80776	80	8090	18224	1.0136959208899876	1.0	0.9980467156844057	99.99700814214226
4	0.360594324414492	GOTERM_CC_ALL	GO:0036477:somatodendritic compartment	4	4.0	0.5511932965985346	63826,4926,778,793	80	662	18224	1.3764350453172207	1.0	0.9977104804032259	99.99713236242104
3	0.534874415416317	GOTERM_BP_ALL	GO:0051130:positive regulation of cellular component organization	6	6.0	0.5538119521263376	2625,9924,90506,9847,55733,93624	71	1183	16792	1.199528532139583	1.0	0.9999586083729823	99.99991466936406
1	0.871307579682072	GOTERM_BP_ALL	GO:0023052:signaling	27	27.0	0.5545304657581204	2625,7869,9847,56848,2099,5046,118,152110,2674,79600,388591,84460,79858,778,57689,55733,27152,793,7786,164656,10025,8786,63908,2138,400,9607,85004	71	6260	16792	1.0200782972595959	1.0	0.9999569629394592	99.99991701775285
5	0.35079093348523	GOTERM_BP_ALL	GO:0023052:signaling	27	27.0	0.5545304657581204	2625,7869,9847,56848,2099,5046,118,152110,2674,79600,388591,84460,79858,778,57689,55733,27152,793,7786,164656,10025,8786,63908,2138,400,9607,85004	71	6260	16792	1.0200782972595959	1.0	0.9999569629394592	99.99991701775285
5	0.35079093348523	GOTERM_BP_ALL	GO:0018193:peptidyl-amino acid modification	6	6.0	0.5553516942691472	4820,256281,2625,2138,7786,93624	71	1185	16792	1.1975040114102335	1.0	0.9999554013225717	99.99991962724475
5	0.35079093348523	GOTERM_BP_ALL	GO:0070887:cellular response to chemical stimulus	12	12.0	0.5556909308185449	10025,22977,2625,114881,8574,57689,9847,5046,2099,793,118,164656	71	2648	16792	1.0717841793966214	1.0	0.9999531837046681	99.999920682452
10	0.217908435343092	GOTERM_BP_ALL	GO:0070887:cellular response to chemical stimulus	12	12.0	0.5556909308185449	10025,22977,2625,114881,8574,57689,9847,5046,2099,793,118,164656	71	2648	16792	1.0717841793966214	1.0	0.9999531837046681	99.999920682452
6	0.328637927426622	GOTERM_MF_ALL	GO:0004672:protein kinase activity	4	4.0	0.5578303678561095	152110,79858,23552,7786	76	652	16881	1.362689699709396	1.0	0.999701429786424	99.99869181986905
3	0.534874415416317	GOTERM_BP_ALL	GO:0071702:organic substance transport	12	12.0	0.5605512755236769	2625,23041,80184,63908,199223,66035,9905,114881,90506,9607,9847,55733	71	2657	16792	1.0681537474754434	1.0	0.9999566576020563	99.99993443803143
1	0.871307579682072	GOTERM_BP_ALL	GO:0007154:cell communication	27	27.0	0.5606562737934633	2625,7869,9847,56848,2099,5046,118,152110,2674,79600,388591,84460,79858,778,57689,55733,27152,793,7786,164656,10025,8786,63908,2138,400,9607,85004	71	6275	16792	1.0176398630828796	1.0	0.9999542296648171	99.99993470875336
5	0.35079093348523	GOTERM_BP_ALL	GO:0007154:cell communication	27	27.0	0.5606562737934633	2625,7869,9847,56848,2099,5046,118,152110,2674,79600,388591,84460,79858,778,57689,55733,27152,793,7786,164656,10025,8786,63908,2138,400,9607,85004	71	6275	16792	1.0176398630828796	1.0	0.9999542296648171	99.99993470875336
1	0.871307579682072	GOTERM_BP_ALL	GO:0048583:regulation of response to stimulus	16	16.0	0.5652254968511712	2625,7869,778,57689,9847,2099,5046,27152,7786,164656,10025,152110,8786,79600,2138,9607	71	3636	16792	1.040735059421435	1.0	0.9999573032950493	99.9999455202961
5	0.35079093348523	GOTERM_BP_ALL	GO:0048583:regulation of response to stimulus	16	16.0	0.5652254968511712	2625,7869,778,57689,9847,2099,5046,27152,7786,164656,10025,152110,8786,79600,2138,9607	71	3636	16792	1.040735059421435	1.0	0.9999573032950493	99.9999455202961
10	0.217908435343092	GOTERM_BP_ALL	GO:0007167:enzyme linked receptor protein signaling pathway	5	5.0	0.5680190400342882	2625,2674,9847,5046,164656	71	954	16792	1.2395547287920394	1.0	0.9999581730479229	99.99995127412244
5	0.35079093348523	GOTERM_MF_ALL	GO:0000981:RNA polymerase II transcription factor activity, sequence-specific DNA binding	4	4.0	0.5682753266408377	2625,4861,9988,2099	76	662	16881	1.3421052631578947	1.0	0.9996387154114187	99.99905894230294
5	0.35079093348523	GOTERM_BP_ALL	GO:0051338:regulation of transferase activity	5	5.0	0.5688634305362028	152110,9607,57689,29945,7786	71	955	16792	1.2382567657252417	1.0	0.9999567580175871	99.99995289731777
5	0.35079093348523	GOTERM_BP_ALL	GO:0071310:cellular response to organic substance	10	10.0	0.5695828881946469	10025,2625,114881,57689,9847,5046,2099,793,118,164656	71	2186	16792	1.08191693620092	1.0	0.9999551594258109	99.99995424001382
10	0.217908435343092	GOTERM_BP_ALL	GO:0071310:cellular response to organic substance	10	10.0	0.5695828881946469	10025,2625,114881,57689,9847,5046,2099,793,118,164656	71	2186	16792	1.08191693620092	1.0	0.9999551594258109	99.99995424001382
1	0.871307579682072	GOTERM_BP_ALL	GO:0032501:multicellular organismal process	30	30.0	0.573773027597294	8419,26206,2625,7869,23552,56848,2099,5046,118,12,55815,4926,63895,80184,2674,79600,4861,63826,388591,778,57689,55733,27152,793,6252,164656,123872,2138,9607,6604	71	7027	16792	1.0097070254170533	1.0	0.9999577673956798	99.99996137061743
5	0.35079093348523	GOTERM_BP_ALL	GO:0032501:multicellular organismal process	30	30.0	0.573773027597294	8419,26206,2625,7869,23552,56848,2099,5046,118,12,55815,4926,63895,80184,2674,79600,4861,63826,388591,778,57689,55733,27152,793,6252,164656,123872,2138,9607,6604	71	7027	16792	1.0097070254170533	1.0	0.9999577673956798	99.99996137061743
3	0.534874415416317	GOTERM_BP_ALL	GO:0044765:single-organism transport	15	15.0	0.5755335120598419	2625,23041,388591,199223,114881,778,9847,5046,118,12,63895,63908,66035,79570,9607	71	3415	16792	1.0388303466479698	1.0	0.9999574693393712	99.99996404227902
9	0.220822103178195	GOTERM_BP_ALL	GO:0044765:single-organism transport	15	15.0	0.5755335120598419	2625,23041,388591,199223,114881,778,9847,5046,118,12,63895,63908,66035,79570,9607	71	3415	16792	1.0388303466479698	1.0	0.9999574693393712	99.99996404227902
15	0.134562726886648	GOTERM_BP_ALL	GO:0044765:single-organism transport	15	15.0	0.5755335120598419	2625,23041,388591,199223,114881,778,9847,5046,118,12,63895,63908,66035,79570,9607	71	3415	16792	1.0388303466479698	1.0	0.9999574693393712	99.99996404227902
10	0.217908435343092	GOTERM_BP_ALL	GO:0055082:cellular chemical homeostasis	4	4.0	0.575787611799385	9607,2099,793,164656	71	713	16792	1.3268277265274677	1.0	0.9999553642954787	99.9999644131964
1	0.871307579682072	GOTERM_BP_ALL	GO:0048666:neuron development	5	5.0	0.5772591893473161	2625,7869,80184,79600,57689	71	965	16792	1.2254250893964826	1.0	0.9999547183913962	99.99996649139095
3	0.534874415416317	GOTERM_BP_ALL	GO:0032940:secretion by cell	5	5.0	0.5780939056558227	2625,63908,9607,5046,12	71	966	16792	1.2241565334033184	1.0	0.9999532681494994	99.99996761880514
1	0.871307579682072	GOTERM_BP_ALL	GO:0060322:head development	4	4.0	0.5825083423436046	63826,80184,79600,56848	71	720	16792	1.3139280125195618	1.0	0.9999562955610487	99.99997301054472
1	0.871307579682072	GOTERM_BP_ALL	GO:2000026:regulation of multicellular organismal development	8	8.0	0.5855406956396272	2625,7869,388591,2138,9607,57689,2099,6604	71	1721	16792	1.0993935723580297	1.0	0.9999575598495941	99.9999762111346
5	0.35079093348523	GOTERM_BP_ALL	GO:2000026:regulation of multicellular organismal development	8	8.0	0.5855406956396272	2625,7869,388591,2138,9607,57689,2099,6604	71	1721	16792	1.0993935723580297	1.0	0.9999575598495941	99.9999762111346
9	0.220822103178195	GOTERM_BP_ALL	GO:0006812:cation transport	5	5.0	0.5855660018087612	63895,23041,388591,79570,778	71	975	16792	1.212856626941134	1.0	0.9999552434808434	99.99997623627347
1	0.871307579682072	GOTERM_BP_ALL	GO:0048468:cell development	9	9.0	0.5857358421261374	8419,2625,7869,80184,2138,79600,57689,2099,6604	71	1968	16792	1.0815870834764685	1.0	0.9999530130828556	99.99997640434435
5	0.35079093348523	GOTERM_BP_ALL	GO:0048468:cell development	9	9.0	0.5857358421261374	8419,2625,7869,80184,2138,79600,57689,2099,6604	71	1968	16792	1.0815870834764685	1.0	0.9999530130828556	99.99997640434435
5	0.35079093348523	GOTERM_CC_ALL	GO:0044422:organelle part	37	37.0	0.586424071730336	729440,26206,8419,2625,55112,114881,5046,56848,9847,2099,118,93624,12,152110,4926,374907,80184,79600,83657,64147,399512,23041,79858,27152,55733,6252,123872,10025,202333,63908,2138,400,57562,9988,29945,80776,6604	80	8415	18224	1.0016161616161616	1.0	0.9985090453363387	99.99901370412897
5	0.35079093348523	GOTERM_BP_ALL	GO:1901564:organonitrogen compound metabolic process	10	10.0	0.589746246310018	63826,399512,130752,2625,23041,374907,55258,5046,56848,2099	71	2221	16792	1.0648673671928013	1.0	0.9999556030461495	99.99998006225175
8	0.236970670390158	GOTERM_BP_ALL	GO:1901564:organonitrogen compound metabolic process	10	10.0	0.589746246310018	63826,399512,130752,2625,23041,374907,55258,5046,56848,2099	71	2221	16792	1.0648673671928013	1.0	0.9999556030461495	99.99998006225175
5	0.35079093348523	GOTERM_BP_ALL	GO:0031328:positive regulation of cellular biosynthetic process	8	8.0	0.5906328715120464	26206,10025,2625,80184,2138,2099,164656,6604	71	1729	16792	1.0943067310747074	1.0	0.9999543176699511	99.99998079535914
5	0.35079093348523	GOTERM_BP_ALL	GO:0045859:regulation of protein kinase activity	4	4.0	0.5919958633925717	152110,9607,57689,7786	71	730	16792	1.295928998649431	1.0	0.9999536179335625	99.99998187300115
1	0.871307579682072	GOTERM_CC_ALL	GO:0099512:supramolecular fiber	4	4.0	0.5933743878310761	64147,8419,4926,83657	80	704	18224	1.294318181818182	1.0	0.9984179183288213	99.99920947929049
1	0.871307579682072	GOTERM_CC_ALL	GO:0099513:polymeric cytoskeletal fiber	4	4.0	0.5933743878310761	64147,8419,4926,83657	80	704	18224	1.294318181818182	1.0	0.9984179183288213	99.99920947929049
13	0.145296063630633	GOTERM_MF_ALL	GO:0008270:zinc ion binding	6	6.0	0.6004878776217493	2625,388591,84460,2099,793,93624	76	1169	16881	1.1400432218270224	1.0	0.9997348519508702	99.9996767106176
5	0.35079093348523	GOTERM_BP_ALL	GO:0000122:negative regulation of transcription from RNA polymerase II promoter	4	4.0	0.6087312516114449	2625,4861,2099,164656	71	748	16792	1.26474354146268	1.0	0.9999692736184425	99.99999122270106
5	0.35079093348523	GOTERM_BP_ALL	GO:0009891:positive regulation of biosynthetic process	8	8.0	0.6100856620822732	26206,10025,2625,80184,2138,2099,164656,6604	71	1760	16792	1.075032010243278	1.0	0.9999687893173955	99.99999173421728
1	0.871307579682072	GOTERM_BP_ALL	GO:0000904:cell morphogenesis involved in differentiation	4	4.0	0.6133008437653824	2625,7869,79600,57689	71	753	16792	1.2563455099788639	1.0	0.9999699308600668	99.99999283829351
6	0.328637927426622	GOTERM_MF_ALL	GO:0003824:catalytic activity	27	27.0	0.6133547105940724	22977,23552,55258,9924,8574,56848,5046,93624,152110,130752,4820,256281,374907,83657,63826,64147,64080,79858,55733,7786,164656,10025,2138,400,8228,85004,29945	76	6018	16881	0.9965432649420161	1.0	0.9997578561817856	99.99979408117815
1	0.871307579682072	GOTERM_BP_ALL	GO:0050794:regulation of cellular process	44	44.0	0.6224705594067709	26206,2625,7869,23552,114881,9905,9924,5046,56848,9847,2099,118,93624,12,152110,80184,2674,79600,4861,64147,388591,84460,79858,778,90506,57689,27152,55733,7786,793,162962,164656,123872,10025,8786,63908,2138,400,9988,9607,85004,29945,256329,6604	71	10489	16792	0.9921164895752626	1.0	0.9999755837340906	99.99999527345494
5	0.35079093348523	GOTERM_BP_ALL	GO:0050794:regulation of cellular process	44	44.0	0.6224705594067709	26206,2625,7869,23552,114881,9905,9924,5046,56848,9847,2099,118,93624,12,152110,80184,2674,79600,4861,64147,388591,84460,79858,778,90506,57689,27152,55733,7786,793,162962,164656,123872,10025,8786,63908,2138,400,9988,9607,85004,29945,256329,6604	71	10489	16792	0.9921164895752626	1.0	0.9999755837340906	99.99999527345494
6	0.328637927426622	GOTERM_MF_ALL	GO:0000166:nucleotide binding	11	11.0	0.6310339094013873	63826,64147,152110,64080,79858,23552,400,56848,85004,55733,7786	76	2389	16881	1.0227302769271442	1.0	0.9997609811424439	99.99989194969336
6	0.328637927426622	GOTERM_MF_ALL	GO:1901265:nucleoside phosphate binding	11	11.0	0.6315853630668378	63826,64147,152110,64080,79858,23552,400,56848,85004,55733,7786	76	2390	16881	1.022302356309183	1.0	0.9997158161831461	99.99989415370976
17	0.0583536983884214	GOTERM_CC_ALL	GO:0016020:membrane	41	41.0	0.6343317400425268	26206,8419,100507321,114881,130576,5046,2099,56848,9847,222256,118,4926,4820,63895,374907,80184,2674,84866,89876,79600,63826,399512,23041,778,57689,55733,7786,164656,6252,150709,123872,10025,8786,63908,79777,66035,400,79570,8228,85004,80776	80	9462	18224	0.9870851828366095	1.0	0.9991017043254735	99.99980231866141
5	0.35079093348523	GOTERM_BP_ALL	GO:0009719:response to endogenous stimulus	7	7.000000000000001	0.6349225786240592	63826,10025,2625,9847,2099,85004,164656	71	1548	16792	1.0694762892601084	1.0	0.999982085008373	99.99999735562088
10	0.217908435343092	GOTERM_BP_ALL	GO:0009719:response to endogenous stimulus	7	7.000000000000001	0.6349225786240592	63826,10025,2625,9847,2099,85004,164656	71	1548	16792	1.0694762892601084	1.0	0.999982085008373	99.99999735562088
1	0.871307579682072	GOTERM_BP_ALL	GO:0042127:regulation of cell proliferation	7	7.000000000000001	0.637479069316012	2625,2138,56848,2099,27152,85004,6604	71	1552	16792	1.0667199070712936	1.0	0.9999824459895602	99.99999765858885
5	0.35079093348523	GOTERM_BP_ALL	GO:0042127:regulation of cell proliferation	7	7.000000000000001	0.637479069316012	2625,2138,56848,2099,27152,85004,6604	71	1552	16792	1.0667199070712936	1.0	0.9999824459895602	99.99999765858885
12	0.188115697246147	GOTERM_BP_ALL	GO:0042127:regulation of cell proliferation	7	7.000000000000001	0.637479069316012	2625,2138,56848,2099,27152,85004,6604	71	1552	16792	1.0667199070712936	1.0	0.9999824459895602	99.99999765858885
5	0.35079093348523	GOTERM_BP_ALL	GO:0045944:positive regulation of transcription from RNA polymerase II promoter	5	5.0	0.6380367253177298	26206,2625,2138,2099,164656	71	1041	16792	1.1359608177402551	1.0	0.9999817519742333	99.9999977201793
5	0.35079093348523	GOTERM_CC_ALL	GO:0043227:membrane-bounded organelle	53	53.0	0.6380975307459735	22977,23552,8574,9924,2099,118,93624,152110,4926,374907,2674,80184,4861,399512,79858,6252,150709,123872,400,9607,85004,29945,80776,6604,26206,2625,7869,55112,9905,114881,56848,5046,9847,12,256281,84366,89876,83657,10903,64147,64080,23041,22864,84460,55733,793,162962,10025,63908,2138,66035,9988,8228	80	12209	18224	0.9888934392661151	1.0	0.998992908525152	99.99982730783368
5	0.35079093348523	GOTERM_BP_ALL	GO:0010647:positive regulation of cell communication	7	7.000000000000001	0.6393898669716316	152110,2625,388591,2138,9607,27152,7786	71	1555	16792	1.0646619265431818	1.0	0.9999814795552584	99.9999978633419
11	0.195551570602209	GOTERM_BP_ALL	GO:0048609:multicellular organismal reproductive process	4	4.0	0.6399836054837391	55815,26206,4861,2099	71	783	16792	1.2082096666846547	1.0	0.9999807821049405	99.99999792344718
10	0.217908435343092	GOTERM_BP_ALL	GO:0048878:chemical homeostasis	5	5.0	0.644107241091756	9607,8228,2099,793,164656	71	1049	16792	1.1272976275191664	1.0	0.9999820422745617	99.99999829897932
5	0.35079093348523	GOTERM_BP_ALL	GO:0043549:regulation of kinase activity	4	4.0	0.6443070627461299	152110,9607,57689,7786	71	788	16792	1.2005433616930006	1.0	0.999981155785468	99.99999831544156
5	0.35079093348523	GOTERM_BP_ALL	GO:0023056:positive regulation of signaling	7	7.000000000000001	0.6444576015559287	152110,2625,388591,2138,9607,27152,7786	71	1563	16792	1.0592126012633702	1.0	0.9999802062699125	99.99999832774436
5	0.35079093348523	GOTERM_BP_ALL	GO:0010033:response to organic substance	12	12.0	0.6458994083077018	63826,10025,2625,114881,57689,9847,5046,2099,85004,793,118,164656	71	2822	16792	1.0056996835727334	1.0	0.9999799925165533	99.99999844136435
10	0.217908435343092	GOTERM_BP_ALL	GO:0010033:response to organic substance	12	12.0	0.6458994083077018	63826,10025,2625,114881,57689,9847,5046,2099,85004,793,118,164656	71	2822	16792	1.0056996835727334	1.0	0.9999799925165533	99.99999844136435
5	0.35079093348523	GOTERM_BP_ALL	GO:0006366:transcription from RNA polymerase II promoter	8	8.0	0.6463836561643654	26206,10025,2625,2138,4861,5046,2099,164656	71	1820	16792	1.039591394520972	1.0	0.9999792054314075	99.99999847786421
5	0.35079093348523	GOTERM_BP_ALL	GO:0009605:response to external stimulus	9	9.0	0.6466935295293774	63826,2625,63895,7869,4861,778,9607,2099,164656	71	2073	16792	1.0268033672367052	1.0	0.9999782855443832	99.9999985007965
5	0.35079093348523	GOTERM_MF_ALL	GO:0003700:transcription factor activity, sequence-specific DNA binding	6	6.0	0.6469320634480402	2625,4861,9988,2099,162962,93624	76	1231	16881	1.0826243105733464	1.0	0.9997585283024033	99.99994110693432
5	0.35079093348523	GOTERM_MF_ALL	GO:0001071:nucleic acid binding transcription factor activity	6	6.0	0.6476539743339496	2625,4861,9988,2099,162962,93624	76	1232	16881	1.0817455570745043	1.0	0.9997162952463045	99.9999427446302
11	0.195551570602209	GOTERM_BP_ALL	GO:0032504:multicellular organism reproduction	4	4.0	0.647740196213993	55815,26206,4861,2099	71	792	16792	1.1944800113814198	1.0	0.9999778158330397	99.99999857587184
5	0.35079093348523	GOTERM_BP_ALL	GO:0006464:cellular protein modification process	16	16.0	0.6488541241338278	2625,79858,23552,57689,55733,7786,93624,152110,4820,256281,374907,2674,2138,9607,29945,400566	71	3818	16792	0.9911243258397953	1.0	0.9999773869809137	99.99999865187293
5	0.35079093348523	GOTERM_BP_ALL	GO:0036211:protein modification process	16	16.0	0.6488541241338278	2625,79858,23552,57689,55733,7786,93624,152110,4820,256281,374907,2674,2138,9607,29945,400566	71	3818	16792	0.9911243258397953	1.0	0.9999773869809137	99.99999865187293
6	0.328637927426622	GOTERM_BP_ALL	GO:0006464:cellular protein modification process	16	16.0	0.6488541241338278	2625,79858,23552,57689,55733,7786,93624,152110,4820,256281,374907,2674,2138,9607,29945,400566	71	3818	16792	0.9911243258397953	1.0	0.9999773869809137	99.99999865187293
6	0.328637927426622	GOTERM_BP_ALL	GO:0036211:protein modification process	16	16.0	0.6488541241338278	2625,79858,23552,57689,55733,7786,93624,152110,4820,256281,374907,2674,2138,9607,29945,400566	71	3818	16792	0.9911243258397953	1.0	0.9999773869809137	99.99999865187293
5	0.35079093348523	GOTERM_BP_ALL	GO:0043412:macromolecule modification	17	17.0	0.6493150057042354	2625,79858,23552,57689,55733,7786,93624,152110,4820,256281,374907,2674,2138,9607,29945,6604,400566	71	4065	16792	0.9890823415276405	1.0	0.999976515335589	99.99999868218617
1	0.871307579682072	GOTERM_BP_ALL	GO:0007165:signal transduction	24	24.0	0.6500142337010566	2625,7869,84460,79858,778,57689,9847,2099,56848,5046,55733,27152,118,7786,164656,10025,152110,8786,2674,79600,2138,400,9607,85004	71	5775	16792	0.9828864093652826	1.0	0.9999757867594171	99.99999872695233
5	0.35079093348523	GOTERM_BP_ALL	GO:0007165:signal transduction	24	24.0	0.6500142337010566	2625,7869,84460,79858,778,57689,9847,2099,56848,5046,55733,27152,118,7786,164656,10025,152110,8786,2674,79600,2138,400,9607,85004	71	5775	16792	0.9828864093652826	1.0	0.9999757867594171	99.99999872695233
5	0.35079093348523	GOTERM_BP_ALL	GO:0006796:phosphate-containing compound metabolic process	13	13.0	0.6519016364327768	64080,23041,79858,23552,57689,55258,56848,7786,152110,130752,2674,2138,9607	71	3083	16792	0.9972726400570142	1.0	0.999975886105303	99.99999884074197
6	0.328637927426622	GOTERM_BP_ALL	GO:0006796:phosphate-containing compound metabolic process	13	13.0	0.6519016364327768	64080,23041,79858,23552,57689,55258,56848,7786,152110,130752,2674,2138,9607	71	3083	16792	0.9972726400570142	1.0	0.999975886105303	99.99999884074197
5	0.35079093348523	GOTERM_CC_ALL	GO:0032991:macromolecular complex	21	21.0	0.6522536872596209	64147,2625,23041,199223,778,9924,2099,118,93624,10025,152110,4926,8786,63908,80184,79600,2138,83657,29945,80776,6604	80	4868	18224	0.9827033689400165	1.0	0.9990768437312231	99.99989742609671
5	0.35079093348523	GOTERM_BP_ALL	GO:0006793:phosphorus metabolic process	13	13.0	0.6547322823560159	64080,23041,79858,23552,57689,55258,56848,7786,152110,130752,2674,2138,9607	71	3089	16792	0.9953355614424652	1.0	0.9999766391477848	99.99999899358298
6	0.328637927426622	GOTERM_BP_ALL	GO:0006793:phosphorus metabolic process	13	13.0	0.6547322823560159	64080,23041,79858,23552,57689,55258,56848,7786,152110,130752,2674,2138,9607	71	3089	16792	0.9953355614424652	1.0	0.9999766391477848	99.99999899358298
5	0.35079093348523	GOTERM_BP_ALL	GO:0032268:regulation of cellular protein metabolic process	10	10.0	0.6581699490169282	152110,2625,114881,9607,57689,2099,29945,7786,93624,12	71	2346	16792	1.0081289098615565	1.0	0.9999766331164965	99.99999915369308
14	0.137796130252975	GOTERM_BP_ALL	GO:0044087:regulation of cellular component biogenesis	4	4.0	0.6604108725598474	64147,63908,9924,118	71	807	16792	1.172277780686598	1.0	0.9999769910702113	99.99999924479333
3	0.534874415416317	GOTERM_CC_ALL	GO:0031410:cytoplasmic vesicle	6	6.0	0.6619736607591928	26206,80184,9905,9607,9847,12	80	1284	18224	1.064485981308411	1.0	0.9990843468439786	99.99992915651346
3	0.534874415416317	GOTERM_CC_ALL	GO:0097708:intracellular vesicle	6	6.0	0.6633410158995168	26206,80184,9905,9607,9847,12	80	1286	18224	1.0628304821150854	1.0	0.9989413366028126	99.99993280790011
1	0.871307579682072	GOTERM_BP_ALL	GO:0031175:neuron projection development	4	4.0	0.6686789031624317	2625,7869,79600,57689	71	817	16792	1.157929215439516	1.0	0.999981032624107	99.99999950716101
12	0.188115697246147	GOTERM_BP_ALL	GO:0043066:negative regulation of apoptotic process	4	4.0	0.6694978121294082	2625,2138,56848,7786	71	818	16792	1.156513654051448	1.0	0.99998053573575	99.99999952783388
12	0.188115697246147	GOTERM_BP_ALL	GO:0043069:negative regulation of programmed cell death	4	4.0	0.6784110083425936	2625,2138,56848,7786	71	829	16792	1.1411678757709103	1.0	0.9999843304543886	99.99999970589603
7	0.238782069106821	GOTERM_MF_ALL	GO:0017111:nucleoside-triphosphatase activity	4	4.0	0.6789694824686894	64147,83657,400,85004	76	779	16881	1.1405310451996487	1.0	0.9998352387373267	99.99998412045431
3	0.534874415416317	GOTERM_BP_ALL	GO:0046903:secretion	5	5.0	0.6798648139392561	2625,63908,9607,5046,12	71	1098	16792	1.0769901741963621	1.0	0.999984227730105	99.99999972808862
5	0.35079093348523	GOTERM_BP_ALL	GO:0000165:MAPK cascade	4	4.0	0.6879362481865148	152110,2674,9607,7786	71	841	16792	1.1248848620857128	1.0	0.9999870415991692	99.99999982525968
1	0.871307579682072	GOTERM_BP_ALL	GO:0051239:regulation of multicellular organismal process	11	11.0	0.6884707808733219	2625,7869,388591,2138,778,9607,57689,2099,27152,164656,6604	71	2659	16792	0.9784044621243821	1.0	0.9999865876720693	99.99999983037073
5	0.35079093348523	GOTERM_BP_ALL	GO:0051239:regulation of multicellular organismal process	11	11.0	0.6884707808733219	2625,7869,388591,2138,778,9607,57689,2099,27152,164656,6604	71	2659	16792	0.9784044621243821	1.0	0.9999865876720693	99.99999983037073
5	0.35079093348523	GOTERM_BP_ALL	GO:0044267:cellular protein metabolic process	20	20.0	0.6891369412046509	399512,2625,79858,23552,114881,57689,2099,55733,7786,12,93624,152110,4820,256281,374907,2674,2138,9607,29945,400566	71	4900	16792	0.9653348663409027	1.0	0.9999861786876368	99.99999983654328
5	0.35079093348523	GOTERM_BP_ALL	GO:0044237:cellular metabolic process	42	42.0	0.6927777317692468	26206,22977,2625,23552,114881,8574,9924,55258,5046,56848,2099,118,93624,12,152110,256281,130752,4820,374907,80184,2674,4861,400566,63826,64080,399512,23041,79858,57689,55733,7786,162962,164656,10025,2138,400,9988,8228,9607,29945,256329,6604	71	10202	16792	0.9736616128845215	1.0	0.9999870113974214	99.99999986670694
1	0.871307579682072	GOTERM_BP_ALL	GO:0007166:cell surface receptor signaling pathway	11	11.0	0.6932183429478416	2625,7869,2674,2138,778,57689,9847,5046,27152,55733,164656	71	2669	16792	0.974738652974422	1.0	0.9999865271003462	99.9999998699787
5	0.35079093348523	GOTERM_BP_ALL	GO:0007166:cell surface receptor signaling pathway	11	11.0	0.6932183429478416	2625,7869,2674,2138,778,57689,9847,5046,27152,55733,164656	71	2669	16792	0.974738652974422	1.0	0.9999865271003462	99.9999998699787
10	0.217908435343092	GOTERM_BP_ALL	GO:0007166:cell surface receptor signaling pathway	11	11.0	0.6932183429478416	2625,7869,2674,2138,778,57689,9847,5046,27152,55733,164656	71	2669	16792	0.974738652974422	1.0	0.9999865271003462	99.9999998699787
12	0.188115697246147	GOTERM_BP_ALL	GO:0008284:positive regulation of cell proliferation	4	4.0	0.6941715610598245	2138,56848,2099,6604	71	849	16792	1.1142852402992751	1.0	0.9999862488967425	99.99999987679969
13	0.145296063630633	GOTERM_MF_ALL	GO:0043167:ion binding	19	19.0	0.694384723002047	63826,64080,2625,388591,84460,79858,778,55778,55258,9847,2099,222256,162962,793,93624,152110,256281,2138,400	76	4386	16881	0.9622093023255814	1.0	0.9998639935099182	99.99999193936235
4	0.360594324414492	GOTERM_CC_ALL	GO:0097458:neuron part	6	6.0	0.6944694348131605	63826,4926,778,793,7786,6604	80	1333	18224	1.025356339084771	1.0	0.9993133042474398	99.99998106674394
10	0.217908435343092	GOTERM_BP_ALL	GO:0009725:response to hormone	4	4.0	0.698022034983719	10025,9847,2099,85004	71	854	16792	1.1077613220305438	1.0	0.9999871741605912	99.99999990106969
1	0.871307579682072	GOTERM_BP_ALL	GO:0050789:regulation of biological process	45	45.0	0.6980328099165025	26206,2625,7869,23552,114881,9905,9924,5046,56848,9847,2099,118,93624,12,152110,80184,2674,79600,4861,64147,388591,84460,79858,778,90506,57689,27152,55733,7786,793,162962,164656,123872,10025,8786,63908,2138,400,79570,9988,9607,85004,29945,256329,6604	71	10922	16792	0.9744384637803014	1.0	0.9999865261736214	99.99999990113079
5	0.35079093348523	GOTERM_BP_ALL	GO:0050789:regulation of biological process	45	45.0	0.6980328099165025	26206,2625,7869,23552,114881,9905,9924,5046,56848,9847,2099,118,93624,12,152110,80184,2674,79600,4861,64147,388591,84460,79858,778,90506,57689,27152,55733,7786,793,162962,164656,123872,10025,8786,63908,2138,400,79570,9988,9607,85004,29945,256329,6604	71	10922	16792	0.9744384637803014	1.0	0.9999865261736214	99.99999990113079
13	0.145296063630633	GOTERM_MF_ALL	GO:0046872:metal ion binding	18	18.0	0.6993728808500764	63826,64080,2625,388591,84460,79858,778,55778,9847,2099,222256,162962,793,93624,152110,256281,2138,400	76	4166	16881	0.9597051317684513	1.0	0.9998560249554348	99.99999357468869
10	0.217908435343092	GOTERM_BP_ALL	GO:0033993:response to lipid	4	4.0	0.7025953582212882	63826,10025,114881,2099	71	860	16792	1.1000327546675401	1.0	0.9999877199909452	99.99999992404291
5	0.35079093348523	GOTERM_BP_ALL	GO:0031399:regulation of protein modification process	7	7.000000000000001	0.7048207479259797	152110,2625,9607,57689,29945,7786,93624	71	1664	16792	0.9949214517876489	1.0	0.9999879673819163	99.9999999333062
5	0.35079093348523	GOTERM_BP_ALL	GO:0019538:protein metabolic process	22	22.0	0.7137699552814579	399512,2625,79858,23552,114881,57689,2099,5046,55733,7786,12,93624,164656,152110,4820,256281,374907,2674,2138,9607,29945,400566	71	5457	16792	0.9534826698877523	1.0	0.9999904904726462	99.9999999608653
5	0.35079093348523	GOTERM_MF_ALL	GO:0097159:organic cyclic compound binding	26	26.0	0.7150687309866893	2625,23552,114881,9924,56848,2099,118,12,93624,152110,4861,65117,63826,64147,64080,22864,79858,84460,55733,793,162962,7786,2138,400,9988,85004	76	6052	16881	0.9542430514488469	1.0	0.9998837010717528	99.99999693087436
6	0.328637927426622	GOTERM_MF_ALL	GO:0097159:organic cyclic compound binding	26	26.0	0.7150687309866893	2625,23552,114881,9924,56848,2099,118,12,93624,152110,4861,65117,63826,64147,64080,22864,79858,84460,55733,793,162962,7786,2138,400,9988,85004	76	6052	16881	0.9542430514488469	1.0	0.9998837010717528	99.99999693087436
13	0.145296063630633	GOTERM_MF_ALL	GO:0097159:organic cyclic compound binding	26	26.0	0.7150687309866893	2625,23552,114881,9924,56848,2099,118,12,93624,152110,4861,65117,63826,64147,64080,22864,79858,84460,55733,793,162962,7786,2138,400,9988,85004	76	6052	16881	0.9542430514488469	1.0	0.9998837010717528	99.99999693087436
5	0.35079093348523	GOTERM_BP_ALL	GO:0023014:signal transduction by protein phosphorylation	4	4.0	0.7152740161672372	152110,2674,9607,7786	71	877	16792	1.0787094287503813	1.0	0.9999904755498967	99.99999996427754
1	0.871307579682072	GOTERM_BP_ALL	GO:0051716:cellular response to stimulus	28	28.000000000000004	0.7166533129647329	22977,2625,7869,114881,8574,9847,56848,2099,5046,118,152110,2674,79600,84460,79858,778,57689,55733,27152,7786,793,164656,10025,8786,2138,400,9607,85004	71	6927	16792	0.9559978609930115	1.0	0.9999904246040727	99.9999999671585
5	0.35079093348523	GOTERM_BP_ALL	GO:0051716:cellular response to stimulus	28	28.000000000000004	0.7166533129647329	22977,2625,7869,114881,8574,9847,56848,2099,5046,118,152110,2674,79600,84460,79858,778,57689,55733,27152,7786,793,164656,10025,8786,2138,400,9607,85004	71	6927	16792	0.9559978609930115	1.0	0.9999904246040727	99.9999999671585
13	0.145296063630633	GOTERM_MF_ALL	GO:0043169:cation binding	18	18.0	0.7183810600434282	63826,64080,2625,388591,84460,79858,778,55778,9847,2099,222256,162962,793,93624,152110,256281,2138,400	76	4213	16881	0.9489987132559621	1.0	0.9998725618926632	99.99999738758106
8	0.236970670390158	GOTERM_BP_ALL	GO:0044281:small molecule metabolic process	8	8.0	0.7187250666442495	63826,64080,130752,23041,8574,55258,8228,56848	71	1951	16792	0.9697879743865552	1.0	0.9999905894244969	99.99999997107753
5	0.35079093348523	GOTERM_BP_ALL	GO:0009967:positive regulation of signal transduction	6	6.0	0.7209283950656542	152110,2625,2138,9607,27152,7786	71	1428	16792	0.9937270682921057	1.0	0.999990794102835	99.99999997475966
5	0.35079093348523	GOTERM_BP_ALL	GO:0016310:phosphorylation	9	9.0	0.7276090719803242	152110,64080,2674,79858,23552,9607,57689,56848,7786	71	2229	16792	0.9549409512255227	1.0	0.9999922322370731	99.9999999834087
6	0.328637927426622	GOTERM_BP_ALL	GO:0016310:phosphorylation	9	9.0	0.7276090719803242	152110,64080,2674,79858,23552,9607,57689,56848,7786	71	2229	16792	0.9549409512255227	1.0	0.9999922322370731	99.9999999834087
12	0.188115697246147	GOTERM_BP_ALL	GO:0060548:negative regulation of cell death	4	4.0	0.7296649718693671	2625,2138,56848,7786	71	897	16792	1.0546579364705513	1.0	0.9999923738294643	99.99999998544857
10	0.217908435343092	GOTERM_BP_ALL	GO:0014070:response to organic cyclic compound	4	4.0	0.7359571493651671	63826,10025,114881,2099	71	906	16792	1.044181202002301	1.0	0.9999935113991126	99.99999999032167
5	0.35079093348523	GOTERM_BP_ALL	GO:0071495:cellular response to endogenous stimulus	5	5.0	0.7371869250698718	10025,2625,9847,2099,164656	71	1185	16792	0.9979200095085281	1.0	0.9999934560791504	99.99999999107324
5	0.35079093348523	GOTERM_BP_ALL	GO:0051246:regulation of protein metabolic process	10	10.0	0.7386715796632841	152110,2625,114881,9607,57689,2099,29945,7786,93624,12	71	2512	16792	0.9415089261684758	1.0	0.99999345900933	99.99999999190734
7	0.238782069106821	GOTERM_MF_ALL	GO:0016787:hydrolase activity	11	11.0	0.7389807737859228	64147,256281,2138,83657,400,8574,9924,8228,5046,85004,164656	76	2603	16881	0.9386487251551853	1.0	0.9999109311134963	99.99999908274197
5	0.35079093348523	GOTERM_BP_ALL	GO:1902533:positive regulation of intracellular signal transduction	4	4.0	0.7421361659678914	152110,2625,9607,7786	71	915	16792	1.0339105672285076	1.0	0.9999938919824554	99.99999999357719
1	0.871307579682072	GOTERM_BP_ALL	GO:0048523:negative regulation of cellular process	17	17.0	0.7429759051891989	2625,7869,79858,57689,56848,2099,27152,118,7786,12,164656,8786,2138,4861,9607,85004,29945	71	4300	16792	0.9350278414674091	1.0	0.999993762092617	99.9999999939299
5	0.35079093348523	GOTERM_BP_ALL	GO:0048523:negative regulation of cellular process	17	17.0	0.7429759051891989	2625,7869,79858,57689,56848,2099,27152,118,7786,12,164656,8786,2138,4861,9607,85004,29945	71	4300	16792	0.9350278414674091	1.0	0.999993762092617	99.9999999939299
12	0.188115697246147	GOTERM_BP_ALL	GO:0048523:negative regulation of cellular process	17	17.0	0.7429759051891989	2625,7869,79858,57689,56848,2099,27152,118,7786,12,164656,8786,2138,4861,9607,85004,29945	71	4300	16792	0.9350278414674091	1.0	0.999993762092617	99.9999999939299
1	0.871307579682072	GOTERM_BP_ALL	GO:0065008:regulation of biological quality	14	14.000000000000002	0.744064007902742	2625,7869,388591,778,90506,2099,5046,793,118,12,164656,63908,9607,8228	71	3548	16792	0.9332295917557203	1.0	0.9999936851844925	99.99999999435984
3	0.534874415416317	GOTERM_BP_ALL	GO:0065008:regulation of biological quality	14	14.000000000000002	0.744064007902742	2625,7869,388591,778,90506,2099,5046,793,118,12,164656,63908,9607,8228	71	3548	16792	0.9332295917557203	1.0	0.9999936851844925	99.99999999435984
5	0.35079093348523	GOTERM_BP_ALL	GO:0065008:regulation of biological quality	14	14.000000000000002	0.744064007902742	2625,7869,388591,778,90506,2099,5046,793,118,12,164656,63908,9607,8228	71	3548	16792	0.9332295917557203	1.0	0.9999936851844925	99.99999999435984
10	0.217908435343092	GOTERM_BP_ALL	GO:0065008:regulation of biological quality	14	14.000000000000002	0.744064007902742	2625,7869,388591,778,90506,2099,5046,793,118,12,164656,63908,9607,8228	71	3548	16792	0.9332295917557203	1.0	0.9999936851844925	99.99999999435984
1	0.871307579682072	GOTERM_BP_ALL	GO:0065007:biological regulation	47	47.0	0.7550490007428783	26206,2625,7869,23552,114881,9905,9924,5046,56848,9847,2099,118,93624,12,152110,80184,2674,79600,4861,64147,388591,84460,79858,778,90506,57689,27152,55733,7786,793,130872,162962,164656,123872,10025,8786,63908,2138,400,79570,9988,8228,9607,85004,29945,256329,6604	71	11548	16792	0.9625762890470638	1.0	0.9999954806949736	99.99999999736133
5	0.35079093348523	GOTERM_BP_ALL	GO:0065007:biological regulation	47	47.0	0.7550490007428783	26206,2625,7869,23552,114881,9905,9924,5046,56848,9847,2099,118,93624,12,152110,80184,2674,79600,4861,64147,388591,84460,79858,778,90506,57689,27152,55733,7786,793,130872,162962,164656,123872,10025,8786,63908,2138,400,79570,9988,8228,9607,85004,29945,256329,6604	71	11548	16792	0.9625762890470638	1.0	0.9999954806949736	99.99999999736133
11	0.195551570602209	GOTERM_BP_ALL	GO:0044703:multi-organism reproductive process	4	4.0	0.7561179297957077	55815,26206,56848,2099	71	936	16792	1.0107138557842783	1.0	0.9999954246122097	99.99999999755377
5	0.35079093348523	GOTERM_BP_ALL	GO:0048584:positive regulation of response to stimulus	8	8.0	0.7574153917551492	152110,2625,2138,778,9607,9847,27152,7786	71	2030	16792	0.9320474571567335	1.0	0.9999954067572672	99.99999999776959
3	0.534874415416317	GOTERM_BP_ALL	GO:0016192:vesicle-mediated transport	6	6.0	0.7576707726320184	23041,63908,400,9905,9847,12	71	1494	16792	0.9498274789298037	1.0	0.9999952151895398	99.99999999780991
5	0.35079093348523	GOTERM_CC_ALL	GO:0005634:nucleus	29	28.999999999999996	0.7586625524600024	26206,2625,23552,9924,2099,118,12,93624,152110,4926,84366,80184,4861,64080,22864,84460,79858,162962,793,150709,10025,123872,2138,66035,9988,85004,29945,80776,6604	80	7048	18224	0.9373155505107832	1.0	0.999760152149908	99.99999912909688
11	0.195551570602209	GOTERM_BP_ALL	GO:0044702:single organism reproductive process	5	5.0	0.7642983158363226	55815,26206,4926,2625,2099	71	1231	16792	0.9606297410784773	1.0	0.9999960395437336	99.99999999864504
5	0.35079093348523	GOTERM_CC_ALL	GO:0044446:intracellular organelle part	34	34.0	0.7643989645634509	729440,26206,8419,2625,114881,5046,56848,9847,2099,118,93624,12,152110,4926,374907,80184,83657,64147,399512,23041,79858,55733,27152,6252,123872,10025,63908,2138,400,57562,9988,29945,80776,6604	80	8233	18224	0.9407506376776388	1.0	0.9996421891238975	99.99999936382858
1	0.871307579682072	GOTERM_BP_ALL	GO:0042221:response to chemical	16	16.0	0.7673608065748744	63826,22977,2625,7869,114881,57689,8574,9847,2099,5046,793,118,164656,10025,9607,85004	71	4117	16792	0.9191432295497542	1.0	0.9999962774722455	99.99999999891962
5	0.35079093348523	GOTERM_BP_ALL	GO:0042221:response to chemical	16	16.0	0.7673608065748744	63826,22977,2625,7869,114881,57689,8574,9847,2099,5046,793,118,164656,10025,9607,85004	71	4117	16792	0.9191432295497542	1.0	0.9999962774722455	99.99999999891962
10	0.217908435343092	GOTERM_BP_ALL	GO:0042221:response to chemical	16	16.0	0.7673608065748744	63826,22977,2625,7869,114881,57689,8574,9847,2099,5046,793,118,164656,10025,9607,85004	71	4117	16792	0.9191432295497542	1.0	0.9999962774722455	99.99999999891962
13	0.145296063630633	GOTERM_MF_ALL	GO:0046914:transition metal ion binding	6	6.0	0.7685474889841045	2625,388591,84460,2099,793,93624	76	1423	16881	0.9365499130820727	1.0	0.999953342064457	99.99999982497661
5	0.35079093348523	GOTERM_BP_ALL	GO:0007267:cell-cell signaling	6	6.0	0.7696191118543159	2625,7869,388591,63908,9607,793	71	1517	16792	0.9354266667904594	1.0	0.9999963986073208	99.99999999908754
5	0.35079093348523	GOTERM_BP_ALL	GO:0007600:sensory perception	4	4.0	0.7719791618328044	8419,63895,2138,778	71	961	16792	0.9844205712945729	1.0	0.9999965309107841	99.99999999923655
1	0.871307579682072	GOTERM_BP_ALL	GO:0006928:movement of cell or subcellular component	7	7.000000000000001	0.7726099452106666	64147,123872,2625,7869,388591,199223,83657	71	1795	16792	0.9223115853897759	1.0	0.9999964373148811	99.9999999992723
9	0.220822103178195	GOTERM_BP_ALL	GO:0034220:ion transmembrane transport	4	4.0	0.773211799854902	63895,23041,388591,778	71	963	16792	0.9823760841267752	1.0	0.9999963382655248	99.99999999930495
5	0.35079093348523	GOTERM_CC_ALL	GO:0005694:chromosome	4	4.0	0.7791356781656607	4926,2625,2099,6604	80	937	18224	0.9724653148345784	1.0	0.9997016851191336	99.99999972625181
1	0.871307579682072	GOTERM_BP_ALL	GO:0050896:response to stimulus	33	33.0	0.7796499790134735	8419,22977,2625,7869,114881,8574,56848,9847,2099,5046,118,12,152110,63895,2674,79600,4861,63826,84460,79858,778,57689,55733,27152,7786,793,164656,10025,8786,2138,400,9607,85004	71	8329	16792	0.9370551560050663	1.0	0.9999968245528291	99.99999999957787
5	0.35079093348523	GOTERM_BP_ALL	GO:0050896:response to stimulus	33	33.0	0.7796499790134735	8419,22977,2625,7869,114881,8574,56848,9847,2099,5046,118,12,152110,63895,2674,79600,4861,63826,84460,79858,778,57689,55733,27152,7786,793,164656,10025,8786,2138,400,9607,85004	71	8329	16792	0.9370551560050663	1.0	0.9999968245528291	99.99999999957787
5	0.35079093348523	GOTERM_CC_ALL	GO:0043231:intracellular membrane-bounded organelle	46	46.0	0.780135262073878	26206,2625,7869,23552,114881,9905,8574,9924,5046,2099,9847,56848,118,93624,12,152110,4926,84366,374907,80184,89876,4861,64080,399512,23041,22864,84460,79858,55733,793,162962,6252,150709,123872,10025,63908,2138,66035,400,9988,8228,9607,85004,29945,80776,6604	80	11035	18224	0.9495967376529224	1.0	0.9995967978812977	99.99999974199241
6	0.328637927426622	GOTERM_MF_ALL	GO:0016740:transferase activity	10	10.0	0.7801631052817055	152110,64080,374907,79858,23552,56848,55733,29945,7786,93624	76	2453	16881	0.9054970283433819	1.0	0.9999603671963705	99.99999991390347
16	0.0807627099850233	GOTERM_BP_ALL	GO:0044265:cellular macromolecule catabolic process	4	4.0	0.7810947689775323	114881,9924,29945,400566	71	976	16792	0.969291156776726	1.0	0.9999968410171596	99.99999999962333
1	0.871307579682072	GOTERM_BP_ALL	GO:0045595:regulation of cell differentiation	6	6.0	0.783086802282039	2625,7869,2138,9607,57689,6604	71	1544	16792	0.9190688170473619	1.0	0.99999692346084	99.99999999967847
1	0.871307579682072	GOTERM_BP_ALL	GO:0022607:cellular component assembly	10	10.0	0.7831700586740005	63826,64147,123872,80184,63908,57562,9924,27152,80776,118	71	2618	16792	0.9033882439019142	1.0	0.9999967779634077	99.9999999996806
14	0.137796130252975	GOTERM_BP_ALL	GO:0022607:cellular component assembly	10	10.0	0.7831700586740005	63826,64147,123872,80184,63908,57562,9924,27152,80776,118	71	2618	16792	0.9033882439019142	1.0	0.9999967779634077	99.9999999996806
5	0.35079093348523	GOTERM_BP_ALL	GO:0032269:negative regulation of cellular protein metabolic process	4	4.0	0.7904929624792437	57689,2099,29945,12	71	992	16792	0.9536574284416174	1.0	0.9999974504348524	99.99999999982381
5	0.35079093348523	GOTERM_BP_ALL	GO:0006468:protein phosphorylation	7	7.000000000000001	0.7983461999441936	152110,2674,79858,23552,9607,57689,7786	71	1852	16792	0.8939251057098531	1.0	0.9999980417607656	99.99999999990908
6	0.328637927426622	GOTERM_BP_ALL	GO:0006468:protein phosphorylation	7	7.000000000000001	0.7983461999441936	152110,2674,79858,23552,9607,57689,7786	71	1852	16792	0.8939251057098531	1.0	0.9999980417607656	99.99999999990908
1	0.871307579682072	GOTERM_BP_ALL	GO:0050793:regulation of developmental process	8	8.0	0.8005148114979728	2625,7869,388591,2138,9607,57689,2099,6604	71	2129	16792	0.8887065937191964	1.0	0.9999981145141275	99.99999999992461
5	0.35079093348523	GOTERM_BP_ALL	GO:0050793:regulation of developmental process	8	8.0	0.8005148114979728	2625,7869,388591,2138,9607,57689,2099,6604	71	2129	16792	0.8887065937191964	1.0	0.9999981145141275	99.99999999992461
1	0.871307579682072	GOTERM_BP_ALL	GO:0008283:cell proliferation	7	7.000000000000001	0.8022045601927326	2625,2138,56848,2099,27152,85004,6604	71	1861	16792	0.8896019859079247	1.0	0.9999981496085997	99.99999999993493
5	0.35079093348523	GOTERM_BP_ALL	GO:0008283:cell proliferation	7	7.000000000000001	0.8022045601927326	2625,2138,56848,2099,27152,85004,6604	71	1861	16792	0.8896019859079247	1.0	0.9999981496085997	99.99999999993493
12	0.188115697246147	GOTERM_BP_ALL	GO:0008283:cell proliferation	7	7.000000000000001	0.8022045601927326	2625,2138,56848,2099,27152,85004,6604	71	1861	16792	0.8896019859079247	1.0	0.9999981496085997	99.99999999993493
15	0.134562726886648	GOTERM_MF_ALL	GO:0022891:substrate-specific transmembrane transporter activity	4	4.0	0.8038136791880006	63895,23041,66035,778	76	954	16881	0.9313141343925851	1.0	0.9999775186164593	99.99999998205772
5	0.35079093348523	GOTERM_BP_ALL	GO:0051241:negative regulation of multicellular organismal process	4	4.0	0.8045202420393586	2625,7869,9607,164656	71	1017	16792	0.9302145221377429	1.0	0.999998231346367	99.99999999994694
16	0.0807627099850233	GOTERM_BP_ALL	GO:1901575:organic substance catabolic process	7	7.000000000000001	0.8138556668173914	64080,114881,9924,55258,8228,29945,400566	71	1889	16792	0.8764157203677331	1.0	0.9999986815050509	99.99999999997726
16	0.0807627099850233	GOTERM_BP_ALL	GO:0044248:cellular catabolic process	6	6.0	0.8161102555896428	114881,9924,55258,8228,29945,400566	71	1616	16792	0.8781202063868359	1.0	0.9999987416294516	99.99999999998158
5	0.35079093348523	GOTERM_BP_ALL	GO:0051252:regulation of RNA metabolic process	14	14.000000000000002	0.8186412825112936	26206,10025,2625,80184,2138,4861,9988,5046,2099,162962,256329,93624,164656,6604	71	3762	16792	0.8801431662810462	1.0	0.9999987523936299	99.9999999999855
8	0.236970670390158	GOTERM_BP_ALL	GO:0044711:single-organism biosynthetic process	5	5.0	0.820023045527724	63826,23041,374907,55258,56848	71	1340	16792	0.8824889636325415	1.0	0.9999987647412647	99.99999999998731
5	0.35079093348523	GOTERM_BP_ALL	GO:0051248:negative regulation of protein metabolic process	4	4.0	0.8213411149460813	57689,2099,29945,12	71	1049	16792	0.9018381020153332	1.0	0.9999987739957568	99.99999999998883
5	0.35079093348523	GOTERM_BP_ALL	GO:0060255:regulation of macromolecule metabolic process	22	22.0	0.826441401306372	26206,2625,388591,114881,57689,2099,5046,7786,162962,12,93624,164656,10025,152110,80184,2138,4861,9988,9607,29945,256329,6604	71	5815	16792	0.8947815872016276	1.0	0.9999989735388193	99.99999999999324
6	0.328637927426622	GOTERM_MF_ALL	GO:1901363:heterocyclic compound binding	24	24.0	0.8351048302959501	63826,64147,64080,2625,22864,84460,79858,23552,9924,2099,56848,55733,118,7786,162962,12,93624,152110,2138,4861,400,9988,85004,65117	76	5971	16881	0.892788830223272	1.0	0.999991165447493	99.99999999836271
13	0.145296063630633	GOTERM_MF_ALL	GO:1901363:heterocyclic compound binding	24	24.0	0.8351048302959501	63826,64147,64080,2625,22864,84460,79858,23552,9924,2099,56848,55733,118,7786,162962,12,93624,152110,2138,4861,400,9988,85004,65117	76	5971	16881	0.892788830223272	1.0	0.999991165447493	99.99999999836271
5	0.35079093348523	GOTERM_BP_ALL	GO:0010468:regulation of gene expression	16	16.0	0.8384386951369408	26206,2625,388591,2099,5046,162962,164656,93624,10025,80184,2138,4861,9988,9607,6604,256329	71	4345	16792	0.8709120082983516	1.0	0.9999993842677216	99.99999999999804
14	0.137796130252975	GOTERM_BP_ALL	GO:0071822:protein complex subunit organization	6	6.0	0.8397637925143167	63826,64147,123872,63908,118,6604	71	1674	16792	0.8476954919481043	1.0	0.9999993914882593	99.9999999999983
5	0.35079093348523	GOTERM_MF_ALL	GO:0044877:macromolecular complex binding	5	5.0	0.8418189025916495	2625,2099,118,93624,6604	76	1306	16881	0.8503768034174255	1.0	0.9999917058112642	99.99999999907664
1	0.871307579682072	GOTERM_BP_ALL	GO:0048519:negative regulation of biological process	17	17.0	0.8443215331399554	2625,7869,79858,57689,56848,2099,27152,118,7786,12,164656,8786,2138,4861,9607,85004,29945	71	4623	16792	0.8696992685074322	1.0	0.9999994877961768	99.99999999999896
5	0.35079093348523	GOTERM_BP_ALL	GO:0048519:negative regulation of biological process	17	17.0	0.8443215331399554	2625,7869,79858,57689,56848,2099,27152,118,7786,12,164656,8786,2138,4861,9607,85004,29945	71	4623	16792	0.8696992685074322	1.0	0.9999994877961768	99.99999999999896
12	0.188115697246147	GOTERM_BP_ALL	GO:0048519:negative regulation of biological process	17	17.0	0.8443215331399554	2625,7869,79858,57689,56848,2099,27152,118,7786,12,164656,8786,2138,4861,9607,85004,29945	71	4623	16792	0.8696992685074322	1.0	0.9999994877961768	99.99999999999896
15	0.134562726886648	GOTERM_MF_ALL	GO:0022857:transmembrane transporter activity	4	4.0	0.8450054001824554	63895,23041,66035,778	76	1032	16881	0.8609241126070991	1.0	0.9999910921861956	99.99999999930242
5	0.35079093348523	GOTERM_BP_ALL	GO:0044092:negative regulation of molecular function	4	4.0	0.8456486256050407	57689,2099,29945,12	71	1100	16792	0.8600256081946224	1.0	0.9999994946965296	99.99999999999912
12	0.188115697246147	GOTERM_BP_ALL	GO:0042981:regulation of apoptotic process	5	5.0	0.845885468480694	2625,2138,56848,2099,7786	71	1400	16792	0.8446680080482899	1.0	0.9999994736281806	99.99999999999913
5	0.35079093348523	GOTERM_BP_ALL	GO:0071704:organic substance metabolic process	42	42.0	0.8484029490557295	26206,22977,2625,23552,114881,8574,9924,55258,5046,56848,2099,118,93624,12,152110,256281,130752,4820,374907,80184,2674,4861,400566,63826,64080,399512,23041,388591,79858,57689,55733,7786,162962,164656,10025,2138,9988,9607,8228,29945,256329,6604	71	10707	16792	0.9277384677919012	1.0	0.9999994575655436	99.99999999999935
5	0.35079093348523	GOTERM_BP_ALL	GO:0006355:regulation of transcription, DNA-templated	13	13.0	0.8484090317295483	26206,2625,2099,5046,162962,164656,93624,10025,80184,2138,4861,9988,6604	71	3603	16792	0.8533420897296071	1.0	0.9999994289527842	99.99999999999935
5	0.35079093348523	GOTERM_BP_ALL	GO:0006351:transcription, DNA-templated	13	13.0	0.8489645849696379	26206,2625,2099,5046,162962,164656,93624,10025,80184,2138,4861,9988,6604	71	3605	16792	0.8528686683206033	1.0	0.9999994153949642	99.99999999999939
12	0.188115697246147	GOTERM_BP_ALL	GO:0043067:regulation of programmed cell death	5	5.0	0.8510679233443796	2625,2138,56848,2099,7786	71	1413	16792	0.8368968232608675	1.0	0.9999994466951897	99.99999999999952
14	0.137796130252975	GOTERM_BP_ALL	GO:0065003:macromolecular complex assembly	6	6.0	0.853185075493368	63826,64147,123872,63908,9924,118	71	1710	16792	0.8298492710649864	1.0	0.999999477273311	99.99999999999962
5	0.35079093348523	GOTERM_BP_ALL	GO:1903506:regulation of nucleic acid-templated transcription	13	13.0	0.8544378485143558	26206,2625,2099,5046,162962,164656,93624,10025,80184,2138,4861,9988,6604	71	3625	16792	0.8481631860126275	1.0	0.9999994841629825	99.99999999999967
5	0.35079093348523	GOTERM_BP_ALL	GO:1902531:regulation of intracellular signal transduction	6	6.0	0.8546187325926491	152110,2625,9607,57689,2099,7786	71	1714	16792	0.8279126333262117	1.0	0.9999994622145656	99.99999999999969
5	0.35079093348523	GOTERM_CC_ALL	GO:0005654:nucleoplasm	11	11.0	0.8571307039513646	10025,4926,2625,79858,2138,9988,2099,29945,118,93624,6604	80	2996	18224	0.836381842456609	1.0	0.9999358499684765	99.99999999907219
5	0.35079093348523	GOTERM_BP_ALL	GO:0044260:cellular macromolecule metabolic process	32	32.0	0.8574948716908622	26206,2625,23552,114881,9924,2099,5046,118,12,93624,152110,4820,256281,374907,80184,2674,4861,400566,399512,79858,57689,55733,7786,162962,164656,10025,2138,9988,9607,29945,256329,6604	71	8387	16792	0.9023757424720015	1.0	0.9999995126147484	99.99999999999977
17	0.0583536983884214	GOTERM_CC_ALL	GO:0071944:cell periphery	20	20.0	0.8575698753865284	63826,8419,100507321,130576,114881,778,57689,9847,2099,222256,118,7786,164656,123872,4926,8786,2674,84866,66035,79570	80	5256	18224	0.8668188736681888	1.0	0.9999241775688128	99.99999999910875
5	0.35079093348523	GOTERM_BP_ALL	GO:0045892:negative regulation of transcription, DNA-templated	4	4.0	0.8585939981540422	2625,4861,2099,164656	71	1130	16792	0.8371930699239686	1.0	0.999999515887525	99.9999999999998
16	0.0807627099850233	GOTERM_BP_ALL	GO:0009056:catabolic process	7	7.000000000000001	0.8589370297713411	64080,114881,9924,55258,8228,29945,400566	71	2012	16792	0.8228376221543975	1.0	0.9999994998086239	99.99999999999982
5	0.35079093348523	GOTERM_BP_ALL	GO:2001141:regulation of RNA biosynthetic process	13	13.0	0.8594998586436152	26206,2625,2099,5046,162962,164656,93624,10025,80184,2138,4861,9988,6604	71	3644	16792	0.8437408203336374	1.0	0.9999994892631398	99.99999999999983
14	0.137796130252975	GOTERM_BP_ALL	GO:0006461:protein complex assembly	5	5.0	0.8632144293162127	63826,64147,123872,63908,118	71	1445	16792	0.8183634680052634	1.0	0.9999995590741415	99.99999999999989
14	0.137796130252975	GOTERM_BP_ALL	GO:0070271:protein complex biogenesis	5	5.0	0.8635803184180414	63826,64147,123872,63908,118	71	1446	16792	0.8177975181657023	1.0	0.9999995452699171	99.9999999999999
9	0.220822103178195	GOTERM_BP_ALL	GO:0006811:ion transport	5	5.0	0.8679076662105263	63895,23041,388591,79570,778	71	1458	16792	0.8110666743947913	1.0	0.9999996221922951	99.99999999999994
10	0.217908435343092	GOTERM_BP_ALL	GO:1901700:response to oxygen-containing compound	5	5.0	0.8707282919846735	63826,2625,114881,9847,2099	71	1466	16792	0.8066406625290625	1.0	0.9999996603629075	99.99999999999996
5	0.35079093348523	GOTERM_BP_ALL	GO:1903507:negative regulation of nucleic acid-templated transcription	4	4.0	0.8770026714342484	2625,4861,2099,164656	71	1177	16792	0.8037622506491798	1.0	0.9999997509377567	99.99999999999997
1	0.871307579682072	GOTERM_BP_ALL	GO:0044085:cellular component biogenesis	10	10.0	0.878739329737443	63826,64147,123872,80184,63908,57562,9924,27152,80776,118	71	2914	16792	0.811623343354568	1.0	0.9999997633475334	99.99999999999999
14	0.137796130252975	GOTERM_BP_ALL	GO:0044085:cellular component biogenesis	10	10.0	0.878739329737443	63826,64147,123872,80184,63908,57562,9924,27152,80776,118	71	2914	16792	0.811623343354568	1.0	0.9999997633475334	99.99999999999999
5	0.35079093348523	GOTERM_BP_ALL	GO:0008152:metabolic process	43	43.0	0.8801219023200044	26206,22977,2625,23552,114881,8574,9924,55258,5046,56848,2099,118,93624,12,152110,256281,130752,4820,374907,80184,2674,4861,400566,63826,64080,399512,23041,388591,79858,57689,55733,7786,162962,164656,10025,2138,400,9988,8228,9607,29945,256329,6604	71	11075	16792	0.9182666200362445	1.0	0.9999997705537125	99.99999999999999
5	0.35079093348523	GOTERM_BP_ALL	GO:0080090:regulation of primary metabolic process	21	21.0	0.881467527971618	26206,2625,114881,57689,2099,5046,7786,162962,12,93624,164656,10025,152110,80184,2138,4861,9988,9607,29945,256329,6604	71	5798	16792	0.8566139853956439	1.0	0.9999997772081569	99.99999999999999
5	0.35079093348523	GOTERM_BP_ALL	GO:1902679:negative regulation of RNA biosynthetic process	4	4.0	0.8831299617251616	2625,4861,2099,164656	71	1194	16792	0.7923183995092835	1.0	0.9999997879749776	99.99999999999999
12	0.188115697246147	GOTERM_BP_ALL	GO:0010941:regulation of cell death	5	5.0	0.8850360799995728	2625,2138,56848,2099,7786	71	1509	16792	0.7836548782422835	1.0	0.9999998014674012	100.0
16	0.0807627099850233	GOTERM_BP_ALL	GO:0009057:macromolecule catabolic process	4	4.0	0.885574632245157	114881,9924,29945,400566	71	1201	16792	0.7877003905196375	1.0	0.9999997978157552	100.0
17	0.0583536983884214	GOTERM_CC_ALL	GO:0005886:plasma membrane	19	19.0	0.8866053087040189	63826,8419,100507321,130576,114881,778,57689,9847,2099,222256,118,7786,164656,123872,8786,2674,84866,66035,79570	80	5141	18224	0.8418984633339817	1.0	0.9999632565095412	99.99999999995455
15	0.134562726886648	GOTERM_MF_ALL	GO:0022892:substrate-specific transporter activity	4	4.0	0.8886728019037025	63895,23041,66035,778	76	1137	16881	0.78141924732676	1.0	0.9999985793475543	99.9999999999927
5	0.35079093348523	GOTERM_BP_ALL	GO:0097659:nucleic acid-templated transcription	13	13.0	0.8900038541999824	26206,2625,2099,5046,162962,164656,93624,10025,80184,2138,4861,9988,6604	71	3771	16792	0.8153252583653606	1.0	0.9999998390979207	100.0
5	0.35079093348523	GOTERM_BP_ALL	GO:0031323:regulation of cellular metabolic process	21	21.0	0.8906428810521948	26206,2625,114881,57689,2099,5046,7786,162962,12,93624,164656,10025,152110,80184,2138,4861,9988,9607,29945,256329,6604	71	5844	16792	0.8498713017323654	1.0	0.9999998373482887	100.0
12	0.188115697246147	GOTERM_BP_ALL	GO:0012501:programmed cell death	6	6.0	0.897512768900261	2625,84460,2138,56848,2099,7786	71	1852	16792	0.766221519179874	1.0	0.9999998915131287	100.0
5	0.35079093348523	GOTERM_BP_ALL	GO:0044238:primary metabolic process	39	39.0	0.8983747083724573	26206,2625,23552,114881,8574,9924,55258,5046,56848,2099,93624,12,152110,256281,130752,4820,374907,80184,2674,4861,400566,63826,64080,399512,23041,79858,57689,55733,7786,162962,164656,10025,2138,9988,9607,8228,29945,256329,6604	71	10243	16792	0.9004954259384287	1.0	0.9999998921980727	100.0
5	0.35079093348523	GOTERM_BP_ALL	GO:0051253:negative regulation of RNA metabolic process	4	4.0	0.898392988571191	2625,4861,2099,164656	71	1240	16792	0.762925942753294	1.0	0.9999998864991431	100.0
5	0.35079093348523	GOTERM_BP_ALL	GO:0019219:regulation of nucleobase-containing compound metabolic process	14	14.000000000000002	0.9037517431565066	26206,10025,2625,80184,2138,4861,9988,5046,2099,162962,256329,93624,164656,6604	71	4104	16792	0.8067979024242923	1.0	0.9999999180123663	100.0
5	0.35079093348523	GOTERM_BP_ALL	GO:0019222:regulation of metabolic process	22	22.0	0.9044033331049232	26206,2625,388591,114881,57689,2099,5046,7786,162962,12,93624,164656,10025,152110,80184,2138,4861,9988,9607,29945,256329,6604	71	6171	16792	0.8431623609751199	1.0	0.9999999175084555	100.0
5	0.35079093348523	GOTERM_BP_ALL	GO:0080134:regulation of response to stress	4	4.0	0.9115967748429755	2625,2138,2099,164656	71	1285	16792	0.7362086918397545	1.0	0.9999999465566703	100.0
5	0.35079093348523	GOTERM_BP_ALL	GO:0001932:regulation of protein phosphorylation	4	4.0	0.9156463666474365	152110,9607,57689,7786	71	1300	16792	0.7277139761646804	1.0	0.9999999591383341	100.0
5	0.35079093348523	GOTERM_BP_ALL	GO:0032774:RNA biosynthetic process	13	13.0	0.9163249769358178	26206,2625,2099,5046,162962,164656,93624,10025,80184,2138,4861,9988,6604	71	3905	16792	0.7873473877838092	1.0	0.9999999591593387	100.0
5	0.35079093348523	GOTERM_BP_ALL	GO:2000113:negative regulation of cellular macromolecule biosynthetic process	4	4.0	0.9217822786701572	2625,4861,2099,164656	71	1324	16792	0.7145227862644142	1.0	0.9999999727968097	100.0
12	0.188115697246147	GOTERM_BP_ALL	GO:0008219:cell death	6	6.0	0.9227368719641404	2625,84460,2138,56848,2099,7786	71	1958	16792	0.7247406810628839	1.0	0.9999999735437	100.0
5	0.35079093348523	GOTERM_BP_ALL	GO:0034645:cellular macromolecule biosynthetic process	17	17.0	0.9240387048943517	26206,399512,2625,2099,5046,55733,162962,164656,93624,10025,256281,374907,80184,2138,4861,9988,6604	71	5012	16792	0.8021986668615042	1.0	0.9999999736472475	100.0
5	0.35079093348523	GOTERM_BP_ALL	GO:0010467:gene expression	18	18.0	0.9290209136176449	26206,399512,2625,388591,9924,2099,5046,162962,164656,93624,10025,80184,2138,4861,9988,9607,256329,6604	71	5306	16792	0.8023231738717265	1.0	0.999999982378534	100.0
5	0.35079093348523	GOTERM_BP_ALL	GO:2000112:regulation of cellular macromolecule biosynthetic process	13	13.0	0.9303646978387012	26206,2625,2099,5046,162962,164656,93624,10025,80184,2138,4861,9988,6604	71	3991	16792	0.770381245125476	1.0	0.9999999836042076	100.0
5	0.35079093348523	GOTERM_BP_ALL	GO:0045934:negative regulation of nucleobase-containing compound metabolic process	4	4.0	0.9326522056683466	2625,4861,2099,164656	71	1371	16792	0.6900278402728552	1.0	0.9999999861322907	100.0
5	0.35079093348523	GOTERM_BP_ALL	GO:0002682:regulation of immune system process	4	4.0	0.9341490678134664	2625,778,9607,2099	71	1378	16792	0.6865226190232834	1.0	0.9999999873685008	100.0
5	0.35079093348523	GOTERM_BP_ALL	GO:0044249:cellular biosynthetic process	21	21.0	0.9346476014734924	63826,26206,399512,2625,23041,55258,2099,56848,5046,55733,162962,93624,164656,10025,256281,374907,80184,2138,4861,9988,6604	71	6118	16792	0.8118090695200955	1.0	0.999999987287836	100.0
5	0.35079093348523	GOTERM_BP_ALL	GO:0010605:negative regulation of macromolecule metabolic process	7	7.000000000000001	0.935412329969617	2625,4861,57689,2099,29945,164656,12	71	2326	16792	0.7117580807285674	1.0	0.999999987556816	100.0
5	0.35079093348523	GOTERM_BP_ALL	GO:0042325:regulation of phosphorylation	4	4.0	0.9372558680833891	152110,9607,57689,7786	71	1393	16792	0.679130056722243	1.0	0.9999999891291611	100.0
11	0.195551570602209	GOTERM_BP_ALL	GO:0051704:multi-organism process	7	7.000000000000001	0.9379316392992948	55815,63826,26206,2625,56848,2099,222256	71	2341	16792	0.7071974779045911	1.0	0.9999999892861704	100.0
5	0.35079093348523	GOTERM_BP_ALL	GO:0031324:negative regulation of cellular metabolic process	7	7.000000000000001	0.9385889302297168	2625,4861,57689,2099,29945,164656,12	71	2345	16792	0.7059911709060332	1.0	0.9999999894272732	100.0
15	0.134562726886648	GOTERM_MF_ALL	GO:0005215:transporter activity	4	4.0	0.9409386498929277	63895,23041,66035,778	76	1327	16881	0.6695355570539007	1.0	0.9999999490562427	100.0
12	0.188115697246147	GOTERM_BP_ALL	GO:0006915:apoptotic process	5	5.0	0.9420955108212347	2625,84460,2138,56848,7786	71	1747	16792	0.6768947975200948	1.0	0.9999999923922938	100.0
5	0.35079093348523	GOTERM_BP_ALL	GO:0010558:negative regulation of macromolecule biosynthetic process	4	4.0	0.9421400655697576	2625,4861,2099,164656	71	1418	16792	0.6671566777250243	1.0	0.9999999919823392	100.0
5	0.35079093348523	GOTERM_BP_ALL	GO:0043170:macromolecule metabolic process	33	33.0	0.942372997094334	26206,2625,23552,114881,9924,2099,5046,118,12,93624,152110,4820,256281,374907,80184,2674,4861,400566,399512,388591,79858,57689,55733,7786,162962,164656,10025,2138,9988,9607,29945,256329,6604	71	9130	16792	0.8548447310368233	1.0	0.9999999917309258	100.0
5	0.35079093348523	GOTERM_BP_ALL	GO:0034654:nucleobase-containing compound biosynthetic process	14	14.000000000000002	0.9435078141325047	26206,10025,2625,23041,80184,2138,4861,9988,5046,2099,162962,93624,164656,6604	71	4357	16792	0.759949183279618	1.0	0.9999999923084089	100.0
5	0.35079093348523	GOTERM_BP_ALL	GO:0051240:positive regulation of multicellular organismal process	4	4.0	0.9445409755516809	2625,388591,9607,6604	71	1431	16792	0.6610958553557544	1.0	0.9999999927757031	100.0
5	0.35079093348523	GOTERM_BP_ALL	GO:0009059:macromolecule biosynthetic process	17	17.0	0.9457904928307737	26206,399512,2625,2099,5046,55733,162962,164656,93624,10025,256281,374907,80184,2138,4861,9988,6604	71	5175	16792	0.7769313465333061	1.0	0.9999999933993315	100.0
5	0.35079093348523	GOTERM_BP_ALL	GO:0010556:regulation of macromolecule biosynthetic process	13	13.0	0.9461830863903484	26206,2625,2099,5046,162962,164656,93624,10025,80184,2138,4861,9988,6604	71	4107	16792	0.7486222423413136	1.0	0.9999999933313115	100.0
5	0.35079093348523	GOTERM_BP_ALL	GO:0016070:RNA metabolic process	15	15.0	0.9461978581822664	26206,2625,9924,2099,5046,162962,164656,93624,10025,80184,2138,4861,9988,6604,256329	71	4648	16792	0.7632542241400208	1.0	0.9999999929534676	100.0
5	0.35079093348523	GOTERM_BP_ALL	GO:1901576:organic substance biosynthetic process	21	21.0	0.9476331805542048	63826,26206,399512,2625,23041,55258,2099,56848,5046,55733,162962,93624,164656,10025,256281,374907,80184,2138,4861,9988,6604	71	6227	16792	0.7975988256502238	1.0	0.999999993363144	100.0
5	0.35079093348523	GOTERM_BP_ALL	GO:0051171:regulation of nitrogen compound metabolic process	14	14.000000000000002	0.9491323811451762	26206,10025,2625,80184,2138,4861,9988,5046,2099,162962,256329,93624,164656,6604	71	4404	16792	0.7518389172455258	1.0	0.99999999416352	100.0
5	0.35079093348523	GOTERM_BP_ALL	GO:0044271:cellular nitrogen compound biosynthetic process	16	16.0	0.9498798415399461	26206,10025,399512,2625,23041,80184,2138,4861,9988,5046,2099,56848,162962,93624,164656,6604	71	4947	16792	0.7649308017093871	1.0	0.9999999943774974	100.0
12	0.188115697246147	GOTERM_BP_ALL	GO:0044271:cellular nitrogen compound biosynthetic process	16	16.0	0.9498798415399461	26206,10025,399512,2625,23041,80184,2138,4861,9988,5046,2099,56848,162962,93624,164656,6604	71	4947	16792	0.7649308017093871	1.0	0.9999999943774974	100.0
5	0.35079093348523	GOTERM_BP_ALL	GO:0018130:heterocycle biosynthetic process	14	14.000000000000002	0.9499285883221573	26206,10025,2625,23041,80184,2138,4861,9988,5046,2099,162962,93624,164656,6604	71	4411	16792	0.750645792688573	1.0	0.9999999940869779	100.0
5	0.35079093348523	GOTERM_MF_ALL	GO:0003677:DNA binding	8	8.0	0.9502949749680979	2625,84460,4861,9988,2099,162962,93624,12	76	2562	16881	0.6935782078146185	1.0	0.9999999583495074	100.0
5	0.35079093348523	GOTERM_BP_ALL	GO:0019438:aromatic compound biosynthetic process	14	14.000000000000002	0.9513795677584155	26206,10025,2625,23041,80184,2138,4861,9988,5046,2099,162962,93624,164656,6604	71	4424	16792	0.7484400071313959	1.0	0.9999999948041314	100.0
5	0.35079093348523	GOTERM_BP_ALL	GO:0031327:negative regulation of cellular biosynthetic process	4	4.0	0.9527970053874224	2625,4861,2099,164656	71	1480	16792	0.6392082223068138	1.0	0.9999999954359863	100.0
5	0.35079093348523	GOTERM_BP_ALL	GO:0010629:negative regulation of gene expression	4	4.0	0.9535728989342885	2625,4861,2099,164656	71	1485	16792	0.6370560060700906	1.0	0.9999999956467932	100.0
5	0.35079093348523	GOTERM_BP_ALL	GO:0009890:negative regulation of biosynthetic process	4	4.0	0.9564158911532342	2625,4861,2099,164656	71	1504	16792	0.6290080910997903	1.0	0.9999999968968762	100.0
5	0.35079093348523	GOTERM_BP_ALL	GO:0051172:negative regulation of nitrogen compound metabolic process	4	4.0	0.9567056667401013	2625,4861,2099,164656	71	1506	16792	0.6281727549894319	1.0	0.999999996847265	100.0
5	0.35079093348523	GOTERM_BP_ALL	GO:0009058:biosynthetic process	21	21.0	0.9569785121150598	63826,26206,399512,2625,23041,55258,2099,56848,5046,55733,162962,93624,164656,10025,256281,374907,80184,2138,4861,9988,6604	71	6320	16792	0.7858620074879658	1.0	0.9999999967902055	100.0
5	0.35079093348523	GOTERM_MF_ALL	GO:0004871:signal transducer activity	5	5.0	0.9608309304435865	8786,2674,56848,2099,7786	76	1763	16881	0.6299444726393408	1.0	0.999999985724455	100.0
5	0.35079093348523	GOTERM_BP_ALL	GO:0009892:negative regulation of metabolic process	7	7.000000000000001	0.962229159071086	2625,4861,57689,2099,29945,164656,12	71	2522	16792	0.6564430197361808	1.0	0.9999999984834379	100.0
5	0.35079093348523	GOTERM_BP_ALL	GO:1901362:organic cyclic compound biosynthetic process	14	14.000000000000002	0.9623892311213997	26206,10025,2625,23041,80184,2138,4861,9988,5046,2099,162962,93624,164656,6604	71	4535	16792	0.7301209683680917	1.0	0.9999999984328948	100.0
5	0.35079093348523	GOTERM_CC_ALL	GO:0031981:nuclear lumen	11	11.0	0.9634459715100693	10025,4926,2625,79858,2138,9988,2099,29945,118,93624,6604	80	3592	18224	0.6976057906458798	1.0	0.9999993383602974	100.0
5	0.35079093348523	GOTERM_BP_ALL	GO:0031326:regulation of cellular biosynthetic process	13	13.0	0.9644586096209414	26206,2625,2099,5046,162962,164656,93624,10025,80184,2138,4861,9988,6604	71	4284	16792	0.7176917715442985	1.0	0.9999999988273636	100.0
17	0.0583536983884214	GOTERM_CC_ALL	GO:0031224:intrinsic component of membrane	20	20.0	0.9656688545443499	399512,23041,100507321,130576,778,57689,2099,55733,222256,6252,164656,150709,63895,374907,2674,84866,79777,89876,66035,79570	80	5981	18224	0.7617455275037619	1.0	0.9999993592602959	100.0
5	0.35079093348523	GOTERM_BP_ALL	GO:0009889:regulation of biosynthetic process	13	13.0	0.9689218774448675	26206,2625,2099,5046,162962,164656,93624,10025,80184,2138,4861,9988,6604	71	4339	16792	0.7085945031794826	1.0	0.9999999994543989	100.0
5	0.35079093348523	GOTERM_BP_ALL	GO:0019220:regulation of phosphate metabolic process	4	4.0	0.9695453618220397	152110,9607,57689,7786	71	1610	16792	0.5875951360335929	1.0	0.9999999994875562	100.0
5	0.35079093348523	GOTERM_MF_ALL	GO:0003676:nucleic acid binding	13	13.0	0.9696477360223751	2625,22864,84460,9924,2099,118,162962,93624,12,2138,4861,9988,65117	76	4097	16881	0.7047936230618039	1.0	0.9999999953934273	100.0
5	0.35079093348523	GOTERM_BP_ALL	GO:0051174:regulation of phosphorus metabolic process	4	4.0	0.9696495852263545	152110,9607,57689,7786	71	1611	16792	0.5872303966567873	1.0	0.9999999994663615	100.0
17	0.0583536983884214	GOTERM_CC_ALL	GO:0044425:membrane part	24	24.0	0.9713710922600316	399512,23041,100507321,130576,114881,778,57689,9847,2099,55733,222256,6252,164656,150709,63895,374907,8786,2674,63908,84866,79777,89876,66035,79570	80	7057	18224	0.7747201360351424	1.0	0.9999996212813775	100.0
5	0.35079093348523	GOTERM_CC_ALL	GO:0043233:organelle lumen	13	13.0	0.981337224266357	10025,4926,2625,79858,2138,9988,5046,2099,29945,118,93624,12,6604	80	4400	18224	0.6730454545454546	1.0	0.9999999169698124	100.0
5	0.35079093348523	GOTERM_BP_ALL	GO:0006807:nitrogen compound metabolic process	22	22.0	0.9817180350237742	63826,26206,399512,2625,23041,55258,9924,56848,2099,5046,162962,164656,93624,10025,130752,374907,80184,2138,4861,9988,256329,6604	71	6948	16792	0.748870887964517	1.0	0.9999999999741309	100.0
5	0.35079093348523	GOTERM_CC_ALL	GO:0031974:membrane-enclosed lumen	13	13.0	0.9839789249484752	10025,4926,2625,79858,2138,9988,5046,2099,29945,118,93624,12,6604	80	4457	18224	0.6644379627552165	1.0	0.9999999421020438	100.0
5	0.35079093348523	GOTERM_BP_ALL	GO:0090304:nucleic acid metabolic process	15	15.0	0.9842003925930978	26206,2625,9924,2099,5046,162962,164656,93624,10025,80184,2138,4861,9988,6604,256329	71	5158	16792	0.6877870557973667	1.0	0.9999999999885696	100.0
17	0.0583536983884214	GOTERM_CC_ALL	GO:0016021:integral component of membrane	18	18.0	0.9870703884056004	399512,23041,100507321,778,57689,2099,55733,222256,6252,164656,150709,63895,374907,84866,79777,89876,66035,79570	80	5872	18224	0.6982970027247957	1.0	0.9999999680517571	100.0
5	0.35079093348523	GOTERM_CC_ALL	GO:0044428:nuclear part	11	11.0	0.9872688924282306	10025,4926,2625,79858,2138,9988,2099,29945,118,93624,6604	80	3981	18224	0.6294398392363728	1.0	0.9999999609384347	100.0
5	0.35079093348523	GOTERM_BP_ALL	GO:0006139:nucleobase-containing compound metabolic process	17	17.0	0.9876195394126946	26206,2625,23041,9924,2099,5046,162962,164656,93624,10025,130752,80184,2138,4861,9988,256329,6604	71	5794	16792	0.6939281529702899	1.0	0.9999999999971962	100.0
5	0.35079093348523	GOTERM_CC_ALL	GO:0070013:intracellular organelle lumen	12	12.0	0.9894070479265562	10025,4926,2625,79858,2138,9988,5046,2099,29945,118,93624,6604	80	4328	18224	0.6316081330868761	1.0	0.9999999751777234	100.0
5	0.35079093348523	GOTERM_BP_ALL	GO:0046483:heterocycle metabolic process	17	17.0	0.9911492501321516	26206,2625,23041,9924,2099,5046,162962,164656,93624,10025,130752,80184,2138,4861,9988,256329,6604	71	5919	16792	0.6792734783426015	1.0	0.9999999999996017	100.0
5	0.35079093348523	GOTERM_BP_ALL	GO:0006725:cellular aromatic compound metabolic process	17	17.0	0.9922022513075908	26206,2625,23041,9924,2099,5046,162962,164656,93624,10025,130752,80184,2138,4861,9988,256329,6604	71	5965	16792	0.6740351581407977	1.0	0.9999999999997986	100.0
5	0.35079093348523	GOTERM_BP_ALL	GO:0006950:response to stress	9	9.0	0.9922793036833497	2625,79858,2138,9607,2099,118,7786,164656,12	71	3677	16792	0.5788858798699185	1.0	0.9999999999997939	100.0
12	0.188115697246147	GOTERM_BP_ALL	GO:0006950:response to stress	9	9.0	0.9922793036833497	2625,79858,2138,9607,2099,118,7786,164656,12	71	3677	16792	0.5788858798699185	1.0	0.9999999999997939	100.0
5	0.35079093348523	GOTERM_BP_ALL	GO:0034641:cellular nitrogen compound metabolic process	19	19.0	0.9923386760827277	26206,399512,2625,23041,9924,56848,2099,5046,162962,164656,93624,10025,130752,80184,2138,4861,9988,256329,6604	71	6505	16792	0.6907968951294237	1.0	0.9999999999997864	100.0
5	0.35079093348523	GOTERM_BP_ALL	GO:0002376:immune system process	5	5.0	0.9946490877174892	2625,778,9607,2099,118	71	2465	16792	0.4797303088306717	1.0	0.9999999999999728	100.0
5	0.35079093348523	GOTERM_BP_ALL	GO:1901360:organic cyclic compound metabolic process	17	17.0	0.9953811258374445	26206,2625,23041,9924,2099,5046,162962,164656,93624,10025,130752,80184,2138,4861,9988,256329,6604	71	6149	16792	0.6538656234037825	1.0	0.9999999999999877	100.0
1	0.871307579682072	GOTERM_BP_ALL	GO:0060271:cilium morphogenesis	7	7.000000000000001	5.692302139017194E-4	123872,80184,199223,79600,57562,27152,80776	71	247	16792	6.702628727832582	0.7019601277730525	0.7019601277730525	0.9811065973970856
1	0.871307579682072	GOTERM_CC_ALL	GO:0005929:cilium	11	11.0	7.707873180437004E-5	123872,80184,55112,23552,199223,79600,83657,57562,778,27152,80776	80	517	18224	4.846808510638298	0.019690635675157497	0.019690635675157497	0.10058198977980215
1	0.871307579682072	GOTERM_CC_ALL	GO:0044441:ciliary part	8	8.0	8.043200940042698E-4	123872,80184,55112,79600,83657,57562,27152,80776	80	350	18224	5.206857142857143	0.18746645794754824	0.09859357554294534	1.044989559630105

## Sheet: top100posSpearman_mir3_topGO
Ont	Terms	Annotated	Significant	Expected	classic	Genes
BP	GO:0044782:Cilium organization	384	9	1946-01-01	1.4e-05	123872,199223,27152,55112,57562,79600,80184,80776,83657
BP	GO:0071599:Otic vesicle development	15	3	0.06	2.3e-05	2138,2625,80184
BP	GO:0060271:Cilium assembly	366	8	1939-01-01	7.3e-05	123872,27152,55112,57562,79600,80184,80776,83657
BP	GO:0035066:Positive regulation of histone acetylation	30	3	0.11	0.00020	2625,56848,93624
BP	GO:0060562:Epithelial tube morphogenesis	322	7	2022-01-01	0.00022	123872,2099,2138,2625,388591,79600,80184
BP	GO:2000758:Positive regulation of peptidyl-lysine acetylation	33	3	0.13	0.00026	2625,56848,93624
BP	GO:0070925:Organelle assembly	845	11	2021-03-01	0.00033	123872,27152,4926,55112,57562,64147,79600,80184,80776,83657,9924
BP	GO:2000617:Positive regulation of histone H3-K9 acetylation	8	2	0.03	0.00039	2625.57
BP	GO:0035860:Glial cell-derived neurotrophic factor receptor signaling pathway	9	2	0.03	0.00050	2625.27
BP	GO:2001252:Positive regulation of chromosome organization	174	5	0.66	0.00053	2625,29945,4926,56848,93624
BP	GO:1901985:Positive regulation of protein acetylation	43	3	0.16	0.00058	2625,56848,93624
BP	GO:0071600:Otic vesicle morphogenesis	10	2	0.04	0.00063	2138.8
BP	GO:0007018:Microtubule-based movement	283	6	2020-08-01	0.00072	123872,199223,55112,64147,83657,89876
BP	GO:0072611:Interleukin-13 secretion	11	2	0.04	0.00077	2625.57
BP	GO:1905820:Positive regulation of chromosome separation	11	2	0.04	0.00077	29945.5
BP	GO:2000615:Regulation of histone H3-K9 acetylation	11	2	0.04	0.00077	2625.57
BP	GO:0048562:Embryonic organ morphogenesis	288	6	2020-01-01	0.00079	123872,2138,2625,388591,55112,80184
BP	GO:0090102:Cochlea development	51	3	0.19	0.00096	2138,2625,793
BP	GO:0002009:Morphogenesis of an epithelium	537	8	2020-04-02	0.00096	123872,2099,2138,2625,27152,388591,79600,80184
BP	GO:0060429:Epithelium development	1291	13	1991-04-01	0.00104	118,123872,2099,2138,2625,27152,388591,4926,5046,793,79600,80184,8419
BP	GO:0035065:Regulation of histone acetylation	53	3	0.2	0.00108	2625,56848,93624
BP	GO:0042073:Intraciliary transport	53	3	0.2	0.00108	199223,55112,83657
BP	GO:0043970:Histone H3-K9 acetylation	13	2	0.05	0.00108	2625.57
BP	GO:0120031:Plasma membrane bounded cell projection assembly	555	8	2020-11-02	0.00119	123872,27152,55112,57562,79600,80184,80776,83657
BP	GO:0120036:Plasma membrane bounded cell projection organization	1497	14	1969-05-01	0.00134	123872,199223,23285,2625,2674,27152,55112,57562,57689,7869,79600,80184,80776,83657
BP	GO:0030031:Cell projection assembly	567	8	2016-02-01	0.00136	123872,27152,55112,57562,79600,80184,80776,83657
BP	GO:2000756:Regulation of peptidyl-lysine acetylation	59	3	0.22	0.00147	2625,56848,93624
BP	GO:0007389:Pattern specification process	446	7	2020-07-01	0.00151	123872,2138,27152,388591,5046,6604,79600
BP	GO:0048598:Embryonic morphogenesis	586	8	2023-02-01	0.00168	123872,2138,2625,27152,388591,55112,79600,80184
BP	GO:0030030:Cell projection organization	1534	14	1983-05-01	0.00169	123872,199223,23285,2625,2674,27152,55112,57562,57689,7869,79600,80184,80776,83657
BP	GO:0062033:Positive regulation of mitotic sister chromatid segregation	17	2	0.06	0.00187	29945.5
BP	GO:0019748:Secondary metabolic process	67	3	0.25	0.00212	22977,400,8574
BP	GO:0003215:Cardiac right ventricle morphogenesis	20	2	0.08	0.00259	2625.66
BP	GO:1901983:Regulation of protein acetylation	73	3	0.28	0.00271	2625,56848,93624
BP	GO:0006081:Cellular aldehyde metabolic process	74	3	0.28	0.00282	22977,64080,8574
BP	GO:0003007:Heart morphogenesis	259	5	0.98	0.00306	123872,2138,2625,388591,6604
BP	GO:0060065:Uterus development	22	2	0.08	0.00314	2099.26
BP	GO:0044458:Motile cilium assembly	23	2	0.09	0.00343	123872
BP	GO:0006996:Organelle organization	3885	25	14.77	0.00349	118,123872,199223,2099,2138,2625,27152,29945,400,4926,55112,56848,57562,64147,6604,7786,79600,79858,80184,80776,83657,8419,93624,9847,9924
BP	GO:0048729:Tissue morphogenesis	670	8	1955-02-01	0.00383	123872,2099,2138,2625,27152,388591,79600,80184
BP	GO:0071772:Response to BMP	170	4	0.65	0.00401	164656,2625,4926,5046
BP	GO:0071773:Cellular response to BMP stimulus	170	4	0.65	0.00401	164656,2625,4926,5046
BP	GO:0009404:Toxin metabolic process	25	2	0.1	0.00404	22977.4
BP	GO:0032616:Interleukin-13 production	25	2	0.1	0.00404	2625.57
BP	GO:0060037:Pharyngeal system development	26	2	0.1	0.00437	2138.26
BP	GO:0001656:Metanephros development	90	3	0.34	0.00489	2138,2625,793
BP	GO:0031058:Positive regulation of histone modification	90	3	0.34	0.00489	2625,56848,93624
BP	GO:0009790:Embryo development	1017	10	1987-03-01	0.00494	118,123872,2138,2625,27152,388591,5046,55112,79600,80184
BP	GO:0030510:Regulation of BMP signaling pathway	91	3	0.35	0.00504	164656,4926,5046
BP	GO:0033598:Mammary gland epithelial cell proliferation	28	2	0.11	0.00506	2099.26
BP	GO:0051984:Positive regulation of chromosome segregation	28	2	0.11	0.00506	29945.5
BP	GO:0006338:Chromatin remodeling	182	4	0.69	0.00511	2099,2625,6604,93624
BP	GO:0072080:Nephron tubule development	93	3	0.35	0.00535	2138,2625,793
BP	GO:0060914:Heart formation	29	2	0.11	0.00542	2138.66
BP	GO:0060993:Kidney morphogenesis	94	3	0.36	0.00552	2138,2625,793
BP	GO:0061326:Renal tubule development	95	3	0.36	0.00568	2138,2625,793
BP	GO:0097711:Ciliary basal body-plasma membrane docking	95	3	0.36	0.00568	79600,80184,80776
BP	GO:0048568:Embryonic organ development	428	6	1963-01-01	0.00572	123872,2138,2625,388591,55112,80184
BP	GO:0001657:Ureteric bud development	97	3	0.37	0.00602	2138,2625,793
BP	GO:0048839:Inner ear development	192	4	0.73	0.00616	2138,2625,793,80184
BP	GO:0042472:Inner ear morphogenesis	98	3	0.37	0.00619	2138,2625,80184
BP	GO:0060191:Regulation of lipase activity	98	3	0.37	0.00619	2099,400,5046
BP	GO:0072163:Mesonephric epithelium development	98	3	0.37	0.00619	2138,2625,793
BP	GO:0072164:Mesonephric tubule development	98	3	0.37	0.00619	2138,2625,793
BP	GO:0001823:Mesonephros development	102	3	0.39	0.00692	2138,2625,793
BP	GO:1905269:Positive regulation of chromatin organization	103	3	0.39	0.00710	2625,56848,93624
BP	GO:0007017:Microtubule-based process	748	8	1984-02-01	0.00735	123872,199223,4926,55112,57562,64147,83657,89876
BP	GO:0016570:Histone modification	454	6	1973-01-01	0.00756	2138,2625,56848,7786,79858,93624
BP	GO:0072009:Nephron epithelium development	109	3	0.41	0.00830	2138,2625,793
BP	GO:0001655:Urogenital system development	330	5	2025-01-01	0.00842	2099,2138,2625,793,80184
BP	GO:0043254:Regulation of protein complex assembly	467	6	1978-01-01	0.00863	118,2099,4926,63908,64147,9924
BP	GO:0032388:Positive regulation of intracellular transport	215	4	0.82	0.00911	4926,56848,80184,9847
BP	GO:0016572:Histone phosphorylation	38	2	0.14	0.00918	7786.8
BP	GO:0016569:Covalent chromatin modification	474	6	2020-08-01	0.00925	2138,2625,56848,7786,79858,93624
BP	GO:0010638:Positive regulation of organelle organization	623	7	1937-02-01	0.00935	2625,29945,4926,56848,93624,9847,9924
BP	GO:2000826:Regulation of heart morphogenesis	39	2	0.15	0.00965	2138.39
BP	GO:0043583:Ear development	219	4	0.83	0.00970	2138,2625,793,80184
BP	GO:0033044:Regulation of chromosome organization	342	5	2020-03-01	0.00973	2625,29945,4926,56848,93624
MF	GO:0070840:Dynein complex binding	21	2	0.09	0.0038	123872
MF	GO:0035257:Nuclear hormone receptor binding	152	4	0.67	0.0046	10025,2099,6604,85004
MF	GO:0004033:Aldo-keto reductase (NADP) activity	26	2	0.11	0.0058	22977.9
MF	GO:0003777:Microtubule motor activity	84	3	0.37	0.0061	55112,64147,83657
MF	GO:0005496:Steroid binding	95	3	0.42	0.0085	114881,2099,793
MF	GO:0051427:Hormone receptor binding	185	4	0.82	0.0090	10025,2099,6604,85004
CC	GO:0005929:Cilium	611	12	1951-02-01	7.1e-06	123872,199223,23552,27152,55112,57562,778,79600,80184,80776,83657,89876
CC	GO:0036038:MKS complex	13	3	0.05	1.9e-05	79600,80184,80776
CC	GO:0044441:Ciliary part	462	10	2020-09-01	1.9e-05	123872,27152,55112,57562,778,79600,80184,80776,83657,89876
CC	GO:0044463:Cell projection part	1467	15	2020-03-06	0.00084	123872,23285,27152,4926,55112,57562,778,7786,793,79600,80184,80776,83657,89876,9847
CC	GO:0120038:Plasma membrane bounded cell projection part	1467	15	2020-03-06	0.00084	123872,23285,27152,4926,55112,57562,778,7786,793,79600,80184,80776,83657,89876,9847
CC	GO:0044430:Cytoskeletal part	1688	16	1993-06-01	0.00124	118,123872,26206,27152,4926,55112,57562,64147,729440,793,80184,80776,83657,8419,89876,9847
CC	GO:0035869:Ciliary transition zone	66	3	0.27	0.00254	79600,80184,80776
CC	GO:0042995:Cell projection	2178	18	1995-08-01	0.00279	123872,199223,23285,23552,27152,4926,55112,57562,778,7786,793,79600,80184,80776,83538,83657,89876,9847
CC	GO:0005868:Cytoplasmic dynein complex	20	2	0.08	0.00302	55112.8
CC	GO:0005856:Cytoskeleton	2197	18	2020-03-09	0.00306	118,123872,26206,27152,4926,55112,57562,64147,729440,793,79600,80184,80776,83538,83657,8419,89876,9847
CC	GO:0005815:Microtubule organizing center	736	9	2020-02-03	0.00318	27152,4926,55112,57562,729440,80184,80776,83657,9847
CC	GO:0015630:Microtubule cytoskeleton	1192	12	2020-09-04	0.00333	123872,26206,27152,4926,55112,57562,64147,729440,80184,80776,83657,9847
CC	GO:0120025:Plasma membrane bounded cell projection	2103	17	1964-08-01	0.00467	123872,199223,23285,23552,27152,4926,55112,57562,778,7786,793,79600,80184,80776,83657,89876,9847
CC	GO:0005813:Centrosome	510	7	2020-01-02	0.00497	4926,55112,57562,729440,80184,80776,83657
CC	GO:0097546:Ciliary base	35	2	0.14	0.00908	55112.6

## Sheet: top100posSpearman_mir7_DAVID
Cluster	ClusterEnrichmentScore	Category	Terms	Count	X.	PValue	Genes	List.Total	Pop.Hits	Pop.Total	Fold.Enrichment	Bonferroni	Benjamini	FDR
7	0.684136053148662	GOTERM_CC_ALL	GO:0043229:intracellular organelle	70	70.0	0.0010159549397720715	8882,2642,644890,60528,51530,7453,26121,10204,10293,91039,9791,54496,55813,9798,65057,84176,51428,23035,3101,55794,55697,23644,23450,5694,5696,1852,5689,9212,54920,9688,25839,115708,9785,55559,7571,8438,56942,9907,57706,29100,55565,9123,116092,54478,2175,9670,100289678,4234,8896,57610,55661,79979,26173,57467,57647,55738,124460,55572,7425,1874,51647,126549,5054,7050,994,2235,5049,2185,84916,23334	85	12099	18224	1.2404330936441028	0.2688036001808356	0.030822318685850725	1.3545058325429515
3	1.29595936864361	GOTERM_MF_ALL	GO:0008026:ATP-dependent helicase activity	5	5.0	0.0012859245518457953	57647,55794,9785,51428,55661	77	105	16881	10.439703153988868	0.370752578324298	0.08848401545206075	1.7517087580448565
3	1.29595936864361	GOTERM_MF_ALL	GO:0070035:purine NTP-dependent helicase activity	5	5.0	0.0012859245518457953	57647,55794,9785,51428,55661	77	105	16881	10.439703153988868	0.370752578324298	0.08848401545206075	1.7517087580448565
7	0.684136053148662	GOTERM_CC_ALL	GO:0044422:organelle part	54	54.0	0.001307548301487179	8882,60528,51530,26121,10204,10293,9791,54496,55813,9798,65057,84176,51428,23035,55794,55697,23644,23450,5694,5696,5689,9212,9688,25839,115708,9785,55559,8438,9907,57706,29100,9123,116092,54478,2175,9670,8896,4234,55661,26173,57467,57647,124460,55572,1874,51647,126549,5054,7050,2235,994,5049,2185,84916	85	8415	18224	1.3758288770053475	0.33168014667951506	0.03597235643223884	1.740120216873775
7	0.684136053148662	GOTERM_CC_ALL	GO:0044446:intracellular organelle part	53	53.0	0.001472236669554078	8882,60528,51530,26121,10204,10293,9791,54496,55813,9798,65057,84176,51428,55794,55697,23644,23450,5694,5696,5689,9212,9688,25839,115708,9785,55559,8438,9907,57706,29100,9123,116092,54478,2175,9670,8896,4234,55661,26173,57467,57647,124460,55572,1874,51647,126549,5054,7050,2235,994,5049,2185,84916	85	8233	18224	1.380201627596259	0.3647794478950481	0.03710918260495477	1.957293578581909
7	0.684136053148662	GOTERM_CC_ALL	GO:0043227:membrane-bounded organelle	70	70.0	0.0014728574889612432	8882,2642,644890,60528,51530,7453,26121,10204,10293,91039,9791,54496,55813,9798,65057,51428,23035,3101,55794,55697,23644,23450,5694,5696,1852,5689,9212,54920,9688,25839,115708,9785,55559,7571,8438,56942,9907,57706,29100,55565,9123,116092,54478,2175,9670,100289678,57610,4234,8896,55661,79979,26173,57467,57647,55738,124460,55572,7425,1874,51647,126549,5054,7050,994,2235,5049,116085,2185,84916,23334	85	12209	18224	1.2292571054140387	0.36490107740325417	0.03431840996534985	1.9581114075528205
1	2.37395674674415	GOTERM_BP_ALL	GO:0006399:tRNA metabolic process	6	6.0	0.0020032970776365476	54920,60528,115708,7453,4234,79979	82	185	16792	6.641529334212261	0.9804427864398921	0.4809396805340177	3.381545304926492
7	0.684136053148662	GOTERM_CC_ALL	GO:0005622:intracellular	77	77.0	0.0022674733885000007	8882,2642,644890,60528,51530,7453,26121,10204,10293,91039,9791,54496,55813,9798,65057,7681,84176,51428,4157,23035,4158,3101,55794,55697,23450,23644,5694,5696,1852,5689,9212,54920,9688,25839,115708,9785,55559,7571,8438,255043,150372,56942,9907,57706,29100,55565,9123,116092,54478,197258,2175,9670,100289678,57610,4234,8896,55661,79979,26173,57467,57647,55738,124460,55572,7425,1874,51647,126549,28261…	85	14216	18224	1.1612830613393361	0.5030047367770989	0.048714504557129	2.9997290924010933
8	0.585696458735177	GOTERM_CC_ALL	GO:0031965:nuclear membrane	7	7.000000000000001	0.002296342034901469	9123,9688,51530,9670,10204,126549,26173	85	292	18224	5.13972602739726	0.5074142209360193	0.04610891195246136	3.0373778770804494
1	2.37395674674415	GOTERM_BP_ALL	GO:0008033:tRNA processing	5	5.0	0.002867700258561716	54920,60528,115708,4234,79979	82	122	16792	8.39264294282287	0.9964275756294865	0.552880828457962	4.807135365757842
7	0.684136053148662	GOTERM_BP_ALL	GO:0034641:cellular nitrogen compound metabolic process	45	45.0	0.003120693350610984	8438,7571,8882,150372,60528,7453,26121,9907,55565,116092,54496,55813,2175,65057,8896,100289678,4234,51428,55661,4157,79979,26173,57647,3101,4158,55794,1874,23644,23450,126549,5694,282618,5054,5696,7050,5689,9212,2235,54920,9688,2185,115708,84916,9605,9785	82	6505	16792	1.4166213606794025	0.9978285800439571	0.5353852660597953	5.22061439318432
7	0.684136053148662	GOTERM_BP_ALL	GO:0046483:heterocycle metabolic process	42	42.0	0.003155760275981807	8438,7571,8882,150372,60528,7453,26121,9907,55565,116092,54496,55813,2175,65057,8896,100289678,4234,51428,55661,4157,79979,26173,57647,3101,4158,55794,1874,23644,23450,126549,282618,5054,7050,9212,2235,54920,9688,2185,115708,84916,9605,9785	82	5919	16792	1.453079994560716	0.997973392100842	0.4979439645031738	5.277792349039467
7	0.684136053148662	GOTERM_BP_ALL	GO:0090304:nucleic acid metabolic process	38	38.0	0.0032032054429333495	8438,7571,8882,150372,60528,7453,26121,9907,55565,116092,54496,55813,2175,65057,8896,100289678,4234,51428,55661,4157,79979,26173,57647,55794,1874,23644,23450,126549,282618,5054,7050,9212,54920,9688,2185,115708,9785,84916	82	5158	16792	1.5086581110091832	0.9981540776370197	0.4671299110444209	5.355101793832818
7	0.684136053148662	GOTERM_MF_ALL	GO:0005515:protein binding	61	61.0	0.0035815520976834173	8882,55238,51530,7453,26121,10204,10293,91039,54496,9798,65057,7681,51428,4157,23035,4158,55697,23644,23450,5694,5696,1852,5689,9212,54920,9688,25839,9785,55559,7571,8438,255043,9907,57706,55565,9123,116092,54478,2175,9670,4234,8896,100289678,55661,79979,55738,124460,7425,10683,1874,51647,126549,282618,5054,7050,2235,994,5049,116085,2185,84916	77	10806	16881	1.237577247849319	0.7251894247369824	0.19368345080992178	4.808310360184265
7	0.684136053148662	GOTERM_BP_ALL	GO:0006725:cellular aromatic compound metabolic process	42	42.0	0.0037020816887610403	8438,7571,8882,150372,60528,7453,26121,9907,55565,116092,54496,55813,2175,65057,8896,100289678,4234,51428,55661,4157,79979,26173,57647,3101,4158,55794,1874,23644,23450,126549,282618,5054,7050,9212,2235,54920,9688,2185,115708,84916,9605,9785	82	5965	16792	1.441874348332754	0.999308717890484	0.4839450621357705	6.164405739045242
7	0.684136053148662	GOTERM_BP_ALL	GO:0006139:nucleobase-containing compound metabolic process	41	41.0	0.004007783487383345	8438,7571,8882,150372,60528,7453,26121,9907,55565,116092,54496,55813,2175,65057,8896,100289678,4234,51428,55661,4157,79979,26173,57647,3101,4158,55794,1874,23644,23450,126549,282618,5054,7050,9212,54920,9688,2185,115708,84916,9785,9605	82	5794	16792	1.4490852606144289	0.999621415240262	0.4813827866770377	6.65710664983764
8	0.585696458735177	GOTERM_CC_ALL	GO:0005635:nuclear envelope	8	8.0	0.004078669647283796	9123,9688,9798,51530,9670,10204,126549,26173	85	438	18224	3.9159817351598174	0.7160051324143624	0.07565966252245315	5.335766509794382
7	0.684136053148662	GOTERM_CC_ALL	GO:0032991:macromolecular complex	35	35.0	0.004155315041732888	8882,9907,26121,10204,59285,3682,116092,55813,2175,65057,7681,84176,4234,8896,51428,26173,4312,55794,55697,55572,51647,23450,23644,1874,5694,282618,5696,5689,9212,25839,2185,115708,9785,84916,55559	85	4868	18224	1.541495480690222	0.722657891217962	0.07266591210341544	5.433463953160345
7	0.684136053148662	GOTERM_BP_ALL	GO:0033209:tumor necrosis factor-mediated signaling pathway	5	5.0	0.004571551492092519	5689,2185,5694,10293,5696	82	139	16792	7.366204597297772	0.9998753435154072	0.4991930179283828	7.559351211381493
7	0.684136053148662	GOTERM_BP_ALL	GO:0071704:organic substance metabolic process	64	64.0	0.004768427045754165	8882,2642,60528,51530,7453,26121,10293,91039,9791,54496,55813,9798,65057,7681,51428,4157,23035,4158,3101,4312,55794,55697,23644,23450,5694,5696,1852,5689,9212,54920,9688,115708,9785,9605,7571,8438,255043,150372,9907,29100,55565,9123,116092,197258,2175,100289678,4234,8896,55661,26173,79979,57467,57647,1874,126549,282618,5054,7050,2235,994,5049,116085,2185,84916	82	10707	16792	1.224054470861324	0.9999154384514967	0.48821944548981666	7.872487996530298
5	0.823686769637174	GOTERM_BP_ALL	GO:0022402:cell cycle process	15	15.0	0.005124053879203	8438,8882,51530,1874,5694,126549,5696,994,9212,5689,54478,9688,9798,2175,55559	82	1357	16792	2.2636015601128743	0.9999580586818311	0.48928791067481836	8.435593404235819
7	0.684136053148662	GOTERM_BP_ALL	GO:0022402:cell cycle process	15	15.0	0.005124053879203	8438,8882,51530,1874,5694,126549,5696,994,9212,5689,54478,9688,9798,2175,55559	82	1357	16792	2.2636015601128743	0.9999580586818311	0.48928791067481836	8.435593404235819
7	0.684136053148662	GOTERM_BP_ALL	GO:0031145:anaphase-promoting complex-dependent catabolic process	4	4.0	0.006571314750153462	5689,9212,5694,5696	82	79	16792	10.368632293917877	0.9999975889971022	0.55445932521145	10.693947639835166
7	0.684136053148662	GOTERM_BP_ALL	GO:1901360:organic cyclic compound metabolic process	42	42.0	0.006807276932507439	8438,7571,8882,150372,60528,7453,26121,9907,55565,116092,54496,55813,2175,65057,8896,100289678,4234,51428,55661,4157,79979,26173,57647,3101,4158,55794,1874,23644,23450,126549,282618,5054,7050,9212,2235,54920,9688,2185,115708,84916,9605,9785	82	6149	16792	1.398728327826456	0.9999984871923728	0.5453948664488574	11.057139916104752
7	0.684136053148662	GOTERM_BP_ALL	GO:0006807:nitrogen compound metabolic process	46	46.0	0.006861865879294533	8438,7571,8882,150372,60528,7453,26121,9907,55565,116092,9791,54496,55813,2175,65057,8896,100289678,4234,51428,55661,4157,79979,26173,57647,3101,4158,55794,1874,23644,23450,126549,5694,282618,5054,5696,7050,5689,2235,9212,54920,9688,2185,115708,84916,9605,9785	82	6948	16792	1.3557717960599296	0.9999986418455957	0.5278796391932282	11.140964711406587
7	0.684136053148662	GOTERM_BP_ALL	GO:0044238:primary metabolic process	61	61.0	0.00928894472548409	8882,2642,60528,51530,7453,26121,10293,91039,9791,54496,55813,9798,65057,7681,51428,4157,23035,4158,3101,4312,55794,55697,23644,23450,5694,5696,1852,5689,9212,54920,9688,115708,9785,9605,7571,8438,255043,150372,9907,29100,55565,116092,197258,2175,100289678,4234,8896,55661,26173,79979,57467,57647,1874,126549,282618,5054,7050,994,5049,2185,84916	82	10243	16792	1.2195264820948513	0.9999999888305392	0.618516832975955	14.79360774816646
2	1.93529171801435	GOTERM_CC_ALL	GO:0005681:spliceosomal complex	5	5.0	0.009438239952216015	26121,23450,8896,9785,51428	85	179	18224	5.988826815642458	0.9461085379252667	0.14978475679978587	11.946959946388302
7	0.684136053148662	GOTERM_BP_ALL	GO:2000060:positive regulation of protein ubiquitination involved in ubiquitin-dependent protein catabolic process	4	4.0	0.009687514524462327	5689,2185,5694,5696	82	91	16792	9.001340123291344	0.9999999949281858	0.6151795292510891	15.379748451306641
7	0.684136053148662	GOTERM_CC_ALL	GO:0044424:intracellular part	74	74.0	0.01016900016447746	8882,2642,644890,60528,51530,7453,26121,10204,10293,91039,9791,54496,55813,9798,65057,7681,84176,51428,23035,4158,3101,55794,55697,23644,23450,5694,5696,1852,5689,9212,54920,9688,25839,115708,9785,55559,7571,8438,255043,56942,9907,57706,29100,55565,9123,116092,54478,197258,2175,9670,100289678,57610,4234,8896,55661,79979,26173,57467,57647,55738,124460,55572,7425,1874,51647,126549,5054,7050,994,223…	85	13860	18224	1.1447041847041848	0.9570657653176268	0.15269005978684935	12.814507677435083
5	0.823686769637174	GOTERM_BP_ALL	GO:1903047:mitotic cell cycle process	11	11.0	0.010318047171788164	8882,994,5689,9212,54478,9688,51530,1874,5694,5696,55559	82	890	16792	2.5309947930939987	0.9999999985463263	0.6205407950655601	16.299267193685463
7	0.684136053148662	GOTERM_BP_ALL	GO:1903047:mitotic cell cycle process	11	11.0	0.010318047171788164	8882,994,5689,9212,54478,9688,51530,1874,5694,5696,55559	82	890	16792	2.5309947930939987	0.9999999985463263	0.6205407950655601	16.299267193685463
7	0.684136053148662	GOTERM_CC_ALL	GO:0043226:organelle	71	71.0	0.012236694480610499	8882,2642,644890,60528,51530,7453,26121,10204,10293,91039,9791,54496,55813,9798,65057,84176,51428,23035,3101,55794,55697,23644,23450,5694,5696,1852,5689,9212,54920,9688,25839,115708,9785,55559,7571,8438,56942,9907,57706,29100,55565,9123,116092,54478,2175,9670,100289678,57610,4234,8896,55661,79979,26173,57467,57647,55738,124460,55572,7425,1874,51647,126549,5054,7050,994,2235,5049,116085,2185,84916…	85	13154	18224	1.157244944503573	0.9774529537512688	0.17271627087217423	15.226573994895709
2	1.93529171801435	GOTERM_BP_ALL	GO:0008380:RNA splicing	7	7.000000000000001	0.012748595039175767	8882,54496,26121,23450,8896,9785,51428	82	400	16792	3.583658536585366	0.9999999999883248	0.6815380529403684	19.75648845335658
7	0.684136053148662	GOTERM_BP_ALL	GO:2000058:regulation of protein ubiquitination involved in ubiquitin-dependent protein catabolic process	4	4.0	0.012841376456330614	5689,2185,5694,5696	82	101	16792	8.110118328906061	0.9999999999902908	0.6679665047717249	19.885758094862528
7	0.684136053148662	GOTERM_BP_ALL	GO:0016070:RNA metabolic process	33	33.0	0.013895572584990069	7571,8882,150372,60528,7453,26121,55565,116092,54496,55813,2175,8896,100289678,4234,51428,55661,4157,26173,79979,57647,55794,1874,23450,23644,282618,5054,7050,9212,54920,9688,115708,9785,84916	82	4648	16792	1.453906217203308	0.9999999999988067	0.6814352000505087	21.34083218833339
2	1.93529171801435	GOTERM_BP_ALL	GO:0000377:RNA splicing, via transesterification reactions with bulged adenosine as nucleophile	6	6.0	0.014767655090534711	54496,26121,23450,8896,9785,51428	82	299	16792	4.109307447589526	0.9999999999997897	0.6888898869425228	22.52569341513767
2	1.93529171801435	GOTERM_BP_ALL	GO:0000398:mRNA splicing, via spliceosome	6	6.0	0.014767655090534711	54496,26121,23450,8896,9785,51428	82	299	16792	4.109307447589526	0.9999999999997897	0.6888898869425228	22.52569341513767
2	1.93529171801435	GOTERM_BP_ALL	GO:0000375:RNA splicing, via transesterification reactions	6	6.0	0.015557514733354311	54496,26121,23450,8896,9785,51428	82	303	16792	4.055059164453031	0.9999999999999564	0.6937097344252373	23.584317939693054
5	0.823686769637174	GOTERM_BP_ALL	GO:0000278:mitotic cell cycle	11	11.0	0.01772684816963368	8882,994,5689,9212,54478,9688,51530,1874,5694,5696,55559	82	968	16792	2.327050997782705	0.9999999999999994	0.7273878377686376	26.422162507275115
7	0.684136053148662	GOTERM_BP_ALL	GO:0000278:mitotic cell cycle	11	11.0	0.01772684816963368	8882,994,5689,9212,54478,9688,51530,1874,5694,5696,55559	82	968	16792	2.327050997782705	0.9999999999999994	0.7273878377686376	26.422162507275115
7	0.684136053148662	GOTERM_BP_ALL	GO:0010467:gene expression	36	36.0	0.018196236699904035	7571,8882,150372,60528,7453,26121,29100,55565,116092,54496,55813,2175,8896,100289678,4234,51428,55661,4157,79979,26173,57647,1874,23450,5694,282618,5054,5696,7050,5689,9212,54920,9688,2185,115708,84916,9785	82	5306	16792	1.3893889108510384	0.9999999999999998	0.7238412515290436	27.02299684694983
7	0.684136053148662	GOTERM_BP_ALL	GO:0044260:cellular macromolecule metabolic process	51	51.0	0.02165248051616836	8882,60528,51530,7453,26121,10293,54496,55813,9798,65057,7681,51428,4157,23035,4312,55794,23644,23450,5694,5696,1852,5689,9212,54920,9688,115708,9785,8438,7571,150372,9907,29100,55565,116092,2175,8896,4234,100289678,55661,79979,26173,57467,57647,1874,282618,126549,5054,7050,994,2185,84916	82	8387	16792	1.2452372574280173	1.0	0.7725885620353844	31.306942070238243
5	0.823686769637174	GOTERM_BP_ALL	GO:0000280:nuclear division	8	8.0	0.02232598401402623	8438,994,9212,54478,2175,51530,126549,55559	82	583	16792	2.8100238463791154	1.0	0.7716019616593863	32.11367421142404
7	0.684136053148662	GOTERM_BP_ALL	GO:0042787:protein ubiquitination involved in ubiquitin-dependent protein catabolic process	5	5.0	0.022427364316515788	5689,9212,2185,5694,5696	82	222	16792	4.612173148758514	1.0	0.7620261007671351	32.23433359862412
1	2.37395674674415	GOTERM_BP_ALL	GO:0009451:RNA modification	4	4.0	0.025972130364714525	54920,115708,4234,79979	82	132	16792	6.205469327420547	1.0	0.8008029299368112	36.32842993802532
2	1.93529171801435	GOTERM_BP_ALL	GO:0006397:mRNA processing	7	7.000000000000001	0.02616599299014889	8882,54496,26121,23450,8896,9785,51428	82	471	16792	3.043446740199886	1.0	0.7932825564324211	36.54547666162165
5	0.823686769637174	GOTERM_BP_ALL	GO:0007049:cell cycle	15	15.0	0.02820681596968928	8438,8882,51530,1874,5694,126549,5696,994,9212,5689,54478,9688,9798,2175,55559	82	1672	16792	1.8371455245652935	1.0	0.8081605265050281	38.78848140087461
7	0.684136053148662	GOTERM_BP_ALL	GO:0007049:cell cycle	15	15.0	0.02820681596968928	8438,8882,51530,1874,5694,126549,5696,994,9212,5689,54478,9688,9798,2175,55559	82	1672	16792	1.8371455245652935	1.0	0.8081605265050281	38.78848140087461
2	1.93529171801435	GOTERM_CC_ALL	GO:0030529:intracellular ribonucleoprotein complex	9	9.0	0.028277065213571814	55794,55813,7681,23644,26121,23450,8896,9785,51428	85	786	18224	2.454961832061069	0.9998544287637184	0.3434174854166817	31.944756773243967
1	2.37395674674415	GOTERM_BP_ALL	GO:0022613:ribonucleoprotein complex biogenesis	7	7.000000000000001	0.028357091428363238	57647,55794,54496,55813,26121,84916,55661	82	480	16792	2.986382113821138	1.0	0.8006296933273683	38.95065793484531
2	1.93529171801435	GOTERM_CC_ALL	GO:1990904:ribonucleoprotein complex	9	9.0	0.02846273834158906	55794,55813,7681,23644,26121,23450,8896,9785,51428	85	787	18224	2.4518424396442184	0.9998627493975701	0.3325289002045482	32.119016411964864
4	0.902815417531363	GOTERM_MF_ALL	GO:0008757:S-adenosylmethionine-dependent methyltransferase activity	4	4.0	0.029161530698857657	54496,115708,4234,79979	77	148	16881	5.925236925236926	0.9999764000184636	0.7817333512066234	33.39975362944174
7	0.684136053148662	GOTERM_BP_ALL	GO:0071356:cellular response to tumor necrosis factor	5	5.0	0.030328922833476445	5689,2185,5694,10293,5696	82	244	16792	4.196321471411435	1.0	0.8133482425458698	41.041507644196685
5	0.823686769637174	GOTERM_BP_ALL	GO:0048285:organelle fission	8	8.0	0.030357722898007002	8438,994,9212,54478,2175,51530,126549,55559	82	622	16792	2.63383264057721	1.0	0.8049931273441924	41.071540333550224
7	0.684136053148662	GOTERM_CC_ALL	GO:0044464:cell part	82	82.0	0.030849236103685493	8882,2642,55238,644890,60528,51530,7453,26121,10204,10293,59285,91039,3682,9791,54496,55813,9798,65057,7681,84176,51428,4157,23035,4158,3101,55794,55697,3812,23450,23644,5694,5696,1852,5689,9212,54920,9688,25839,115708,9785,55559,7571,8438,255043,150372,56942,9907,57706,29100,55565,9123,116092,54478,197258,2175,9670,100289678,57610,4234,8896,55661,79979,26173,57467,57647,55738,124460,55572,7425,1…	85	16449	18224	1.068806614383853	0.9999356522356155	0.34270197934555346	34.32235783109449
8	0.585696458735177	GOTERM_BP_ALL	GO:0006997:nucleus organization	4	4.0	0.032434568437487384	8882,9688,10204,126549	82	144	16792	5.688346883468835	1.0	0.8177558729519593	43.1996967603694
7	0.684136053148662	GOTERM_CC_ALL	GO:0005623:cell	82	82.0	0.03410150634220123	8882,2642,55238,644890,60528,51530,7453,26121,10204,10293,59285,91039,3682,9791,54496,55813,9798,65057,7681,84176,51428,4157,23035,4158,3101,55794,55697,3812,23450,23644,5694,5696,1852,5689,9212,54920,9688,25839,115708,9785,55559,7571,8438,255043,150372,56942,9907,57706,29100,55565,9123,116092,54478,197258,2175,9670,100289678,57610,4234,8896,55661,79979,26173,57467,57647,55738,124460,55572,7425,1…	85	16478	18224	1.0669255977667194	0.9999771493508208	0.3593500853645517	37.21856706683465
7	0.684136053148662	GOTERM_BP_ALL	GO:0051347:positive regulation of transferase activity	8	8.0	0.034653054176258455	994,5689,9212,2185,65057,5694,5696,1852	82	640	16792	2.5597560975609754	1.0	0.830387227572781	45.3929334003781
7	0.684136053148662	GOTERM_CC_ALL	GO:0043232:intracellular non-membrane-bounded organelle	27	27.0	0.037265771939666334	8882,60528,10293,9123,116092,54496,54478,55813,9798,65057,84176,4234,8896,55661,57647,55794,55738,51647,23450,23644,1874,994,9212,5049,2185,84916,55559	85	4026	18224	1.4378539493293592	0.9999916828398364	0.3736760736707907	39.9225500197403
7	0.684136053148662	GOTERM_CC_ALL	GO:0043228:non-membrane-bounded organelle	27	27.0	0.037265771939666334	8882,60528,10293,9123,116092,54496,54478,55813,9798,65057,84176,4234,8896,55661,57647,55794,55738,51647,23450,23644,1874,994,9212,5049,2185,84916,55559	85	4026	18224	1.4378539493293592	0.9999916828398364	0.3736760736707907	39.9225500197403
7	0.684136053148662	GOTERM_BP_ALL	GO:0044772:mitotic cell cycle phase transition	7	7.000000000000001	0.037723162147790895	8882,994,5689,1874,5694,5696,55559	82	514	16792	2.788839328081997	1.0	0.8483415585468591	48.29683423213539
3	1.29595936864361	GOTERM_MF_ALL	GO:0016787:hydrolase activity	19	19.0	0.03821265705180352	8438,57647,4312,255043,55794,60528,5694,126549,91039,1852,5696,994,5689,5049,84176,9785,51428,55661,23035	77	2603	16881	1.6002464688596074	0.9999991900453614	0.8267961317474309	41.43922766460679
7	0.684136053148662	GOTERM_BP_ALL	GO:0034612:response to tumor necrosis factor	5	5.0	0.03832714345398741	5689,2185,5694,10293,5696	82	263	16792	3.8931651673931182	1.0	0.8459020034438681	48.850723855408106
7	0.684136053148662	GOTERM_BP_ALL	GO:0051338:regulation of transferase activity	10	10.0	0.04009697824539678	994,5689,9212,54920,55697,2185,65057,5694,5696,1852	82	955	16792	2.1442983016217596	1.0	0.8521695964886237	50.44177455445092
2	1.93529171801435	KEGG_PATHWAY	KEGG:hsa03040:Spliceosome	4	4.0	0.04152074100390539	26121,23450,8896,9785	41	133	6879	5.046029708417385	0.9337334986568245	0.9337334986568245	35.002257961525515
2	1.93529171801435	GOTERM_BP_ALL	GO:0016071:mRNA metabolic process	8	8.0	0.04325901232025888	8882,54496,23644,26121,23450,8896,9785,51428	82	672	16792	2.4378629500580717	1.0	0.8670501797095993	53.16900014856052
7	0.684136053148662	GOTERM_BP_ALL	GO:0043170:macromolecule metabolic process	53	53.0	0.046765772886386225	8882,2642,60528,51530,7453,26121,10293,91039,54496,55813,9798,65057,7681,51428,4157,23035,4312,55794,23644,23450,5694,5696,1852,5689,9212,54920,9688,115708,9785,8438,7571,150372,9907,29100,55565,116092,2175,8896,4234,100289678,55661,79979,26173,57467,57647,1874,282618,126549,5054,7050,994,2185,84916	82	9130	16792	1.1887585819998399	1.0	0.8818340102495258	56.02802794294321
7	0.684136053148662	GOTERM_CC_ALL	GO:0043234:protein complex	27	27.0	0.04772247364424377	8882,9907,26121,10204,59285,3682,116092,55813,2175,84176,4234,26173,4312,55697,55572,51647,1874,282618,5694,5696,9212,5689,25839,2185,115708,84916,55559	85	4118	18224	1.4057309373482272	0.9999997121482819	0.43968845602798245	48.110675575979656
7	0.684136053148662	GOTERM_BP_ALL	GO:0044770:cell cycle phase transition	7	7.000000000000001	0.04852879203221942	8882,994,5689,1874,5694,5696,55559	82	547	16792	2.6205912516163554	1.0	0.8856989088079414	57.4025146718091
7	0.684136053148662	GOTERM_BP_ALL	GO:1903052:positive regulation of proteolysis involved in cellular protein catabolic process	4	4.0	0.04974034856847142	5689,2185,5694,5696	82	171	16792	4.790186849236913	1.0	0.886518395348607	58.32350260394621
6	0.778787845765026	GOTERM_BP_ALL	GO:0006259:DNA metabolic process	10	10.0	0.049800522861804086	8438,8882,9212,54496,2175,2185,65057,9907,4157,126549	82	995	16792	2.058095354822895	1.0	0.881454419375924	58.36875283699163
7	0.684136053148662	GOTERM_CC_ALL	GO:0005829:cytosol	23	23.0	0.055057544904064726	3101,55738,51647,7453,23644,5694,10204,91039,1852,5696,994,5689,9212,54920,5049,54496,197258,9798,2185,57610,51428,23035,55559	85	3399	18224	1.4507796410709033	0.9999999734018509	0.4758700930289259	53.22405007168154
5	0.823686769637174	GOTERM_BP_ALL	GO:0007126:meiotic nuclear division	4	4.0	0.05633300677838386	8438,994,2175,126549	82	180	16792	4.550677506775068	1.0	0.9065203631402244	63.015174634970265
7	0.684136053148662	GOTERM_BP_ALL	GO:0031398:positive regulation of protein ubiquitination	4	4.0	0.05785211923607907	5689,2185,5694,5696	82	182	16792	4.500670061645672	1.0	0.9080171929893014	64.02335885346517
3	1.29595936864361	GOTERM_MF_ALL	GO:0042623:ATPase activity, coupled	5	5.0	0.05941425490151663	57647,55794,9785,51428,55661	77	326	16881	3.362481077205003	0.999999999734893	0.9137149205982081	56.88265772560924
7	0.684136053148662	GOTERM_BP_ALL	GO:0001817:regulation of cytokine production	7	7.000000000000001	0.0598715793071548	150372,4157,10204,282618,51428,10293,5054	82	577	16792	2.4843386735427146	1.0	0.9113119681537283	65.32357943607416
8	0.585696458735177	GOTERM_BP_ALL	GO:0051168:nuclear export	4	4.0	0.0601671107363007	9688,9785,10204,126549	82	185	16792	4.427686222808174	1.0	0.908115505627312	65.51010200800187
7	0.684136053148662	GOTERM_BP_ALL	GO:1903364:positive regulation of cellular protein catabolic process	4	4.0	0.06094839523237765	5689,2185,5694,5696	82	186	16792	4.403881458169421	1.0	0.9067707291775386	65.99866413098164
5	0.823686769637174	GOTERM_BP_ALL	GO:1903046:meiotic cell cycle process	4	4.0	0.06332087628124095	8438,994,2175,126549	82	189	16792	4.333978577881017	1.0	0.9112179652160561	67.44261472505517
7	0.684136053148662	GOTERM_BP_ALL	GO:0032446:protein modification by small protein conjugation	9	9.0	0.06369478666496999	5689,9212,9688,2185,51530,7681,5694,10293,5696	82	887	16792	2.0778178018533286	1.0	0.908483294867118	67.6648481930974
1	2.37395674674415	GOTERM_MF_ALL	GO:0003723:RNA binding	13	13.0	0.0658255302949432	57647,55794,60528,23450,26121,9123,54920,55813,84916,4234,9785,55661,51428	77	1656	16881	1.7210380199510633	0.9999999999774016	0.9138197419725952	60.74849081570357
2	1.93529171801435	GOTERM_MF_ALL	GO:0003723:RNA binding	13	13.0	0.0658255302949432	57647,55794,60528,23450,26121,9123,54920,55813,84916,4234,9785,55661,51428	77	1656	16881	1.7210380199510633	0.9999999999774016	0.9138197419725952	60.74849081570357
3	1.29595936864361	GOTERM_MF_ALL	GO:0003723:RNA binding	13	13.0	0.0658255302949432	57647,55794,60528,23450,26121,9123,54920,55813,84916,4234,9785,55661,51428	77	1656	16881	1.7210380199510633	0.9999999999774016	0.9138197419725952	60.74849081570357
7	0.684136053148662	GOTERM_BP_ALL	GO:1903322:positive regulation of protein modification by small protein conjugation or removal	4	4.0	0.07069189583449828	5689,2185,5694,5696	82	198	16792	4.136979551613698	1.0	0.9268573761771562	71.5691555463072
8	0.585696458735177	GOTERM_BP_ALL	GO:0006913:nucleocytoplasmic transport	6	6.0	0.07398478481286258	8882,9688,9670,9785,10204,126549	82	465	16792	2.642328874901652	1.0	0.9323228472035917	73.24875203569621
4	0.902815417531363	GOTERM_MF_ALL	GO:0008168:methyltransferase activity	4	4.0	0.07611233196022746	54496,115708,4234,79979	77	219	16881	4.00426970289984	0.9999999999995803	0.9250435158844875	66.28589048652425
7	0.684136053148662	GOTERM_BP_ALL	GO:0016567:protein ubiquitination	8	8.0	0.07780195409879592	5689,9212,2185,51530,7681,5694,10293,5696	82	770	16792	2.1275894836870446	1.0	0.9384522961587126	75.07875064446401
8	0.585696458735177	GOTERM_BP_ALL	GO:0051169:nuclear transport	6	6.0	0.07829401098786018	8882,9688,9670,9785,10204,126549	82	473	16792	2.5976383231062754	1.0	0.9365770150658069	75.3058799791492
1	2.37395674674415	GOTERM_BP_ALL	GO:0042254:ribosome biogenesis	5	5.0	0.07859870530763308	57647,55794,55813,84916,55661	82	335	16792	3.0564251911175826	1.0	0.9342686483028856	75.44554552017767
8	0.585696458735177	GOTERM_CC_ALL	GO:0031967:organelle envelope	10	10.0	0.0818831545273074	9123,2235,9688,9798,55572,51530,9670,10204,126549,26173	85	1149	18224	1.865970409051349	0.9999999999962625	0.6092693190795981	68.21550867320363
8	0.585696458735177	GOTERM_CC_ALL	GO:0031975:envelope	10	10.0	0.0836089958547411	9123,2235,9688,9798,55572,51530,9670,10204,126549,26173	85	1154	18224	1.8578856152513	0.9999999999979065	0.6043855665009759	69.00782812821407
7	0.684136053148662	GOTERM_BP_ALL	GO:0001816:cytokine production	7	7.000000000000001	0.08399866045625588	150372,4157,10204,282618,51428,10293,5054	82	631	16792	2.271732828263307	1.0	0.9405120584766458	77.80069710209922
4	0.902815417531363	GOTERM_MF_ALL	GO:0016741:transferase activity, transferring one-carbon groups	4	4.0	0.08440724642667218	54496,115708,4234,79979	77	229	16881	3.829410763908581	0.9999999999999837	0.9290307191831056	70.21361397660051
7	0.684136053148662	GOTERM_BP_ALL	GO:0065009:regulation of molecular function	20	20.0	0.08614491780630362	55697,2642,55738,150372,57706,5694,5054,1852,5696,994,5689,9212,54920,54496,2175,65057,2185,9605,8896,23334	82	2863	16792	1.4305308264399446	1.0	0.9421961397607805	78.67630209627826
7	0.684136053148662	GOTERM_CC_ALL	GO:0044444:cytoplasmic part	45	45.0	0.08617270105571584	8882,2642,60528,56942,7453,57706,9907,10204,10293,29100,91039,9791,54496,197258,9798,57610,4234,51428,79979,57467,23035,3101,55794,55697,124460,55738,55572,7425,51647,23644,5694,5054,5696,1852,5689,9212,994,2235,54920,5049,25839,2185,115708,55559,23334	85	8090	18224	1.1925834363411618	0.9999999999991166	0.6035348261704273	70.15111401001933
7	0.684136053148662	GOTERM_BP_ALL	GO:0001818:negative regulation of cytokine production	4	4.0	0.09306446785635919	4157,10204,282618,10293	82	223	16792	3.6731926063655256	1.0	0.9522681333010595	81.28299567094804
7	0.684136053148662	GOTERM_BP_ALL	GO:0016032:viral process	9	9.0	0.09356528279442877	5689,4312,55697,9688,9798,282618,51428,5694,5696	82	966	16792	1.9078927435237085	1.0	0.9507849388653468	81.45951171874117
7	0.684136053148662	GOTERM_BP_ALL	GO:0051348:negative regulation of transferase activity	5	5.0	0.09394202132793969	5689,54920,5694,5696,1852	82	357	16792	2.8680740588918496	1.0	0.9490938786009246	81.59126162593122
7	0.684136053148662	GOTERM_BP_ALL	GO:0045862:positive regulation of proteolysis	5	5.0	0.09467133572453092	5689,9798,2185,5694,5696	82	358	16792	2.860062678839079	1.0	0.9480042028217038	81.84380995067826
7	0.684136053148662	GOTERM_BP_ALL	GO:0044764:multi-organism cellular process	9	9.0	0.0965497270528555	5689,4312,55697,9688,9798,282618,51428,5694,5696	82	973	16792	1.8941668964479985	1.0	0.9488649616932193	82.47932308141944
7	0.684136053148662	GOTERM_BP_ALL	GO:0050851:antigen receptor-mediated signaling pathway	4	4.0	0.09785435037054116	5689,150372,5694,5696	82	228	16792	3.5926401369276855	1.0	0.9487610668944423	82.90832236941361
3	1.29595936864361	GOTERM_MF_ALL	GO:0003824:catalytic activity	34	34.0	0.09829881705052072	8438,255043,60528,7453,10293,91039,9791,54496,197258,7681,84176,4234,51428,55661,79979,23035,57647,3101,4312,55794,55572,126549,5694,5696,1852,5689,9212,994,2235,54920,5049,2185,115708,9785	77	6018	16881	1.2386088487783404	0.9999999999999999	0.9430385830351499	75.85497341234684
5	0.823686769637174	GOTERM_BP_ALL	GO:0044085:cellular component biogenesis	20	20.0	0.0986901271432408	57647,4312,55794,55572,51647,23450,26121,1874,9212,54496,55813,9688,25839,9798,2175,65057,2185,84916,55661,55559	82	2914	16792	1.4054940823944957	1.0	0.9478978495680521	83.17793145892043
7	0.684136053148662	GOTERM_BP_ALL	GO:0044085:cellular component biogenesis	20	20.0	0.0986901271432408	57647,4312,55794,55572,51647,23450,26121,1874,9212,54496,55813,9688,25839,9798,2175,65057,2185,84916,55661,55559	82	2914	16792	1.4054940823944957	1.0	0.9478978495680521	83.17793145892043
10	0.339818494799525	GOTERM_BP_ALL	GO:0044085:cellular component biogenesis	20	20.0	0.0986901271432408	57647,4312,55794,55572,51647,23450,26121,1874,9212,54496,55813,9688,25839,9798,2175,65057,2185,84916,55661,55559	82	2914	16792	1.4054940823944957	1.0	0.9478978495680521	83.17793145892043
5	0.823686769637174	GOTERM_BP_ALL	GO:0051321:meiotic cell cycle	4	4.0	0.09979817029057172	8438,994,2175,126549	82	230	16792	3.561399787910923	1.0	0.9474935830763955	83.52919880238436
7	0.684136053148662	GOTERM_BP_ALL	GO:1903050:regulation of proteolysis involved in cellular protein catabolic process	4	4.0	0.09979817029057172	5689,2185,5694,5696	82	230	16792	3.561399787910923	1.0	0.9474935830763955	83.52919880238436
7	0.684136053148662	GOTERM_BP_ALL	GO:0044093:positive regulation of molecular function	14	14.000000000000002	0.10210557892404798	2642,55738,150372,57706,5694,1852,5696,994,9212,5689,2185,65057,8896,9605	82	1840	16792	1.5581124072110288	1.0	0.9490157046447807	84.23863634489197
7	0.684136053148662	GOTERM_BP_ALL	GO:0042176:regulation of protein catabolic process	5	5.0	0.10363289717126542	5689,2185,23450,5694,5696	82	370	16792	2.7673038892551087	1.0	0.949272783943452	84.69228994409616
7	0.684136053148662	GOTERM_MF_ALL	GO:0005488:binding	70	70.0	0.10759888565085621	8882,2642,55238,60528,51530,7453,26121,10204,10293,91039,3682,54496,55813,9798,65057,7681,51428,4157,23035,4158,3101,4312,55794,55697,23644,23450,5694,5696,1852,5689,9212,54920,9688,25839,9785,55559,7571,8438,255043,9907,57706,55565,9123,116092,54478,197258,2175,9670,100289678,4234,8896,55661,79979,57647,55738,124460,7425,10683,1874,51647,126549,282618,5054,7050,2235,994,5049,116085,2185,84916	77	14381	16881	1.067127712701734	1.0	0.9464587647592022	79.05937669039382
7	0.684136053148662	GOTERM_BP_ALL	GO:0044419:interspecies interaction between organisms	9	9.0	0.10765380751949241	5689,4312,55697,9688,9798,282618,51428,5694,5696	82	998	16792	1.8467178258956938	1.0	0.9531726320815479	85.82852372657699
7	0.684136053148662	GOTERM_BP_ALL	GO:0044403:symbiosis, encompassing mutualism through parasitism	9	9.0	0.10765380751949241	5689,4312,55697,9688,9798,282618,51428,5694,5696	82	998	16792	1.8467178258956938	1.0	0.9531726320815479	85.82852372657699
7	0.684136053148662	GOTERM_BP_ALL	GO:1903362:regulation of cellular protein catabolic process	4	4.0	0.12112023106589706	5689,2185,5694,5696	82	251	16792	3.263434068603634	1.0	0.9673883195052433	89.08240269808762
9	0.486768795381713	GOTERM_BP_ALL	GO:0006164:purine nucleotide biosynthetic process	4	4.0	0.12217514202933197	4158,2185,9605,4157	82	252	16792	3.2504839334107625	1.0	0.9669211801133848	89.30503644793069
7	0.684136053148662	GOTERM_BP_ALL	GO:0031396:regulation of protein ubiquitination	4	4.0	0.12323347767847227	5689,2185,5694,5696	82	253	16792	3.237636170828112	1.0	0.9664645372662826	89.52409174069675
7	0.684136053148662	GOTERM_BP_ALL	GO:0070647:protein modification by small protein conjugation or removal	9	9.0	0.12385756317844253	5689,9212,9688,2185,51530,7681,5694,10293,5696	82	1032	16792	1.7858763471355645	1.0	0.9655829263941961	89.65127784751557
7	0.684136053148662	GOTERM_BP_ALL	GO:0045732:positive regulation of protein catabolic process	4	4.0	0.12750061175253224	5689,2185,5694,5696	82	257	16792	3.1872449463794252	1.0	0.9676395001377833	90.36517472301591
7	0.684136053148662	GOTERM_BP_ALL	GO:0043085:positive regulation of catalytic activity	12	12.0	0.12837252828695345	994,5689,9212,2642,55738,2185,65057,57706,9605,5694,5696,1852	82	1559	16792	1.576244934995854	1.0	0.9670320678060637	90.52902025217729
8	0.585696458735177	GOTERM_BP_ALL	GO:0071702:organic substance transport	18	18.0	0.13179282532090375	3101,8882,55238,55738,124460,7425,9907,57706,10204,126549,9123,116085,9688,25839,9798,65057,9670,9785	82	2657	16792	1.3872972451967651	1.0	0.9687580480650202	91.14675281131251
13	0.213080929175915	GOTERM_BP_ALL	GO:0071702:organic substance transport	18	18.0	0.13179282532090375	3101,8882,55238,55738,124460,7425,9907,57706,10204,126549,9123,116085,9688,25839,9798,65057,9670,9785	82	2657	16792	1.3872972451967651	1.0	0.9687580480650202	91.14675281131251
3	1.29595936864361	GOTERM_MF_ALL	GO:0005524:ATP binding	11	11.0	0.13280640917969833	8438,3101,57647,9212,55794,197258,2185,7453,9785,51428,55661	77	1495	16881	1.6130912565695172	1.0	0.9672820995211124	85.87194498420348
9	0.486768795381713	GOTERM_BP_ALL	GO:0072522:purine-containing compound biosynthetic process	4	4.0	0.13400017475799159	4158,2185,9605,4157	82	263	16792	3.1145321339144947	1.0	0.9693421021609788	91.52505397859703
3	1.29595936864361	GOTERM_MF_ALL	GO:0016887:ATPase activity	5	5.0	0.13579471711950714	57647,55794,9785,51428,55661	77	439	16881	2.496967724758157	1.0	0.9625130049808183	86.52610788572342
4	0.902815417531363	GOTERM_BP_ALL	GO:0043414:macromolecule methylation	4	4.0	0.13729310450618987	54496,115708,4234,79979	82	266	16792	3.079405831652301	1.0	0.9695280382716499	92.06121765989835
5	0.823686769637174	GOTERM_BP_ALL	GO:0044702:single organism reproductive process	10	10.0	0.13784864200345026	8438,4158,994,54496,5049,644890,2175,7425,2185,126549	82	1231	16792	1.6635295516237045	1.0	0.9687093204489676	92.14846045420519
3	1.29595936864361	GOTERM_MF_ALL	GO:0017111:nucleoside-triphosphatase activity	7	7.000000000000001	0.1381337372819213	8438,57647,55794,84176,9785,51428,55661	77	779	16881	1.9700081689812114	1.0	0.9570617307350164	87.01841907254018
1	2.37395674674415	GOTERM_BP_ALL	GO:0006364:rRNA processing	4	4.0	0.14061397360475958	57647,55813,84916,55661	82	269	16792	3.0450630156859186	1.0	0.9697370799195003	92.5694647904278
9	0.486768795381713	GOTERM_BP_ALL	GO:0090407:organophosphate biosynthetic process	6	6.0	0.1422214190025904	4158,9791,55697,2185,9605,4157	82	572	16792	2.1480470748763434	1.0	0.9697987543261447	92.80432100107427
7	0.684136053148662	GOTERM_BP_ALL	GO:0031331:positive regulation of cellular catabolic process	4	4.0	0.143962161728462	5689,2185,5694,5696	82	272	16792	3.0114777618364417	1.0	0.9687464111586825	93.05076030191934
5	0.823686769637174	GOTERM_BP_ALL	GO:0051301:cell division	6	6.0	0.1444434463165303	994,9212,54478,9798,51530,55559	82	575	16792	2.1368398727465534	1.0	0.96790577510413	93.11748063100087
7	0.684136053148662	GOTERM_BP_ALL	GO:0031400:negative regulation of protein modification process	6	6.0	0.14668074711126614	5689,54920,5694,5696,57467,1852	82	578	16792	2.1257490083551356	1.0	0.9685057211097162	93.41979383970681
3	1.29595936864361	GOTERM_MF_ALL	GO:0032559:adenyl ribonucleotide binding	11	11.0	0.14826734118439452	8438,3101,57647,9212,55794,197258,2185,7453,9785,51428,55661	77	1531	16881	1.5751609592236633	1.0	0.9596293257502035	88.96476747795919
1	2.37395674674415	GOTERM_BP_ALL	GO:0016072:rRNA metabolic process	4	4.0	0.1484678362845102	57647,55813,84916,55661	82	276	16792	2.967833156592436	1.0	0.9687317122906194	93.65224204625254
7	0.684136053148662	GOTERM_BP_ALL	GO:1903320:regulation of protein modification by small protein conjugation or removal	4	4.0	0.1484678362845102	5689,2185,5694,5696	82	276	16792	2.967833156592436	1.0	0.9687317122906194	93.65224204625254
5	0.823686769637174	GOTERM_BP_ALL	GO:0051704:multi-organism process	16	16.0	0.15116145831638608	4312,55697,644890,7425,282618,5694,5054,5696,994,5689,5049,54496,9688,9798,2185,51428	82	2341	16792	1.3996103395463686	1.0	0.9696528653007208	93.988040037729
7	0.684136053148662	GOTERM_BP_ALL	GO:0051704:multi-organism process	16	16.0	0.15116145831638608	4312,55697,644890,7425,282618,5694,5054,5696,994,5689,5049,54496,9688,9798,2185,51428	82	2341	16792	1.3996103395463686	1.0	0.9696528653007208	93.988040037729
11	0.321469450967999	GOTERM_BP_ALL	GO:0051704:multi-organism process	16	16.0	0.15116145831638608	4312,55697,644890,7425,282618,5694,5054,5696,994,5689,5049,54496,9688,9798,2185,51428	82	2341	16792	1.3996103395463686	1.0	0.9696528653007208	93.988040037729
8	0.585696458735177	GOTERM_BP_ALL	GO:0044744:protein targeting to nucleus	4	4.0	0.15301950425724364	8882,9688,9670,10204	82	280	16792	2.9254355400696865	1.0	0.9699141970142734	94.20984378728306
8	0.585696458735177	GOTERM_BP_ALL	GO:0006606:protein import into nucleus	4	4.0	0.15301950425724364	8882,9688,9670,10204	82	280	16792	2.9254355400696865	1.0	0.9699141970142734	94.20984378728306
3	1.29595936864361	GOTERM_MF_ALL	GO:0030554:adenyl nucleotide binding	11	11.0	0.15317437607064416	8438,3101,57647,9212,55794,197258,2185,7453,9785,51428,55661	77	1542	16881	1.563924402445803	1.0	0.9571563817416471	89.8066135727318
8	0.585696458735177	GOTERM_BP_ALL	GO:1902593:single-organism nuclear import	4	4.0	0.15416443551474557	8882,9688,9670,10204	82	281	16792	2.915024737435987	1.0	0.9696410027173639	94.3426577804525
5	0.823686769637174	GOTERM_BP_ALL	GO:0007067:mitotic nuclear division	5	5.0	0.1547118965628877	994,9212,54478,51530,55559	82	431	16792	2.3756437100333883	1.0	0.9689217801540869	94.40514536684374
7	0.684136053148662	GOTERM_BP_ALL	GO:0050790:regulation of catalytic activity	16	16.0	0.15729463608694513	55697,2642,55738,57706,5694,5054,1852,5696,994,5689,9212,54920,2185,65057,9605,23334	82	2357	16792	1.3901093783954386	1.0	0.969730983542598	94.69127483931187
7	0.684136053148662	GOTERM_BP_ALL	GO:0010564:regulation of cell cycle process	6	6.0	0.15964010678309565	994,5689,9212,1874,5694,5696	82	595	16792	2.065013322402131	1.0	0.970339752773684	94.93912636060348
5	0.823686769637174	GOTERM_CC_ALL	GO:0005819:spindle	4	4.0	0.1641053336053637	994,9212,51647,55559	85	303	18224	2.83036303630363	1.0	0.8315240082039312	90.97316506096499
3	1.29595936864361	GOTERM_MF_ALL	GO:0016462:pyrophosphatase activity	7	7.000000000000001	0.1661619838262769	8438,57647,55794,84176,9785,51428,55661	77	824	16881	1.862422771403354	1.0	0.9620273901502714	91.7561253116146
3	1.29595936864361	GOTERM_MF_ALL	GO:0016818:hydrolase activity, acting on acid anhydrides, in phosphorus-containing anhydrides	7	7.000000000000001	0.16746204693164193	8438,57647,55794,84176,9785,51428,55661	77	826	16881	1.8579132731675103	1.0	0.9567985977134064	91.93091131130177
3	1.29595936864361	GOTERM_MF_ALL	GO:0016817:hydrolase activity, acting on acid anhydrides	7	7.000000000000001	0.16876654331391996	8438,57647,55794,84176,9785,51428,55661	77	828	16881	1.853425559947299	1.0	0.9514290487275288	92.10283449236927
3	1.29595936864361	GOTERM_MF_ALL	GO:0044822:poly(A) RNA binding	9	9.0	0.16879161302884949	9123,57647,55794,60528,26121,84916,9785,51428,55661	77	1196	16881	1.6497524214915518	1.0	0.9446285811887426	92.10610498443576
7	0.684136053148662	GOTERM_MF_ALL	GO:0044822:poly(A) RNA binding	9	9.0	0.16879161302884949	9123,57647,55794,60528,26121,84916,9785,51428,55661	77	1196	16881	1.6497524214915518	1.0	0.9446285811887426	92.10610498443576
8	0.585696458735177	GOTERM_BP_ALL	GO:0051170:nuclear import	4	4.0	0.17522297584281277	8882,9688,9670,10204	82	299	16792	2.7395382983930174	1.0	0.978863957746219	96.32904518679726
8	0.585696458735177	GOTERM_BP_ALL	GO:0015031:protein transport	13	13.0	0.18197349205035324	8882,55738,124460,7425,57706,9907,10204,126549,9688,25839,9798,65057,9670	82	1860	16792	1.4312614739050618	1.0	0.9813272613372869	96.81176085390757
7	0.684136053148662	GOTERM_BP_ALL	GO:0030098:lymphocyte differentiation	4	4.0	0.18847538054235444	150372,2175,2185,282618	82	310	16792	2.6423288749016525	1.0	0.983385038177023	97.2196578231357
7	0.684136053148662	GOTERM_BP_ALL	GO:1901990:regulation of mitotic cell cycle phase transition	4	4.0	0.19091312558844464	5689,1874,5694,5696	82	312	16792	2.6253908692933083	1.0	0.9836793451333464	97.35950782437878
9	0.486768795381713	GOTERM_BP_ALL	GO:0009165:nucleotide biosynthetic process	4	4.0	0.19213509812979054	4158,2185,9605,4157	82	313	16792	2.617003039039975	1.0	0.98349432011979	97.42709187632435
6	0.778787845765026	GOTERM_BP_ALL	GO:0006974:cellular response to DNA damage stimulus	7	7.000000000000001	0.1936897531902416	8438,2175,65057,1874,9907,4157,126549	82	807	16792	1.7762867591501197	1.0	0.983442198524445	97.51072245429233
7	0.684136053148662	GOTERM_BP_ALL	GO:0006952:defense response	11	11.0	0.19416451403836116	5689,3812,150372,2175,7425,2185,282618,51428,5694,5054,5696	82	1518	16792	1.4839165782962178	1.0	0.982966572211654	97.53574691867925
11	0.321469450967999	GOTERM_BP_ALL	GO:0006952:defense response	11	11.0	0.19416451403836116	5689,3812,150372,2175,7425,2185,282618,51428,5694,5054,5696	82	1518	16792	1.4839165782962178	1.0	0.982966572211654	97.53574691867925
9	0.486768795381713	GOTERM_BP_ALL	GO:1901293:nucleoside phosphate biosynthetic process	4	4.0	0.1958131506518616	4158,2185,9605,4157	82	316	16792	2.592158073479469	1.0	0.9829577345806547	97.62081859216356
7	0.684136053148662	GOTERM_BP_ALL	GO:0051239:regulation of multicellular organismal process	17	17.0	0.20389359834244286	8882,150372,7453,10683,282618,10204,5694,5054,10293,59285,5696,5689,9798,2175,2185,4157,51428	82	2659	16792	1.3092396738183252	1.0	0.9853096746376445	97.99926475787805
7	0.684136053148662	GOTERM_BP_ALL	GO:2000026:regulation of multicellular organismal development	12	12.0	0.20459079773525085	8882,5689,9798,150372,2175,2185,7453,10683,282618,5694,5054,5696	82	1721	16792	1.427870920196709	1.0	0.9849621810844942	98.02911096370869
7	0.684136053148662	GOTERM_BP_ALL	GO:1903706:regulation of hemopoiesis	4	4.0	0.2106968671550755	150372,2175,2185,282618	82	328	16792	2.497323022010708	1.0	0.9864086420793763	98.27317191752212
8	0.585696458735177	GOTERM_BP_ALL	GO:0017038:protein import	4	4.0	0.21194881030063478	8882,9688,9670,10204	82	329	16792	2.4897323745273927	1.0	0.9862602217916747	98.31956121261976
7	0.684136053148662	GOTERM_BP_ALL	GO:0007346:regulation of mitotic cell cycle	5	5.0	0.21239885883003096	994,5689,1874,5694,5696	82	491	16792	2.0853410163429533	1.0	0.9858589351141873	98.33594855172282
5	0.823686769637174	GOTERM_BP_ALL	GO:0022414:reproductive process	10	10.0	0.21542225936923554	8438,4158,994,54496,5049,644890,2175,7425,2185,126549	82	1373	16792	1.4914820670420834	1.0	0.9862716039564667	98.44219773312987
5	0.823686769637174	GOTERM_BP_ALL	GO:0000003:reproduction	10	10.0	0.2166273337444632	8438,4158,994,54496,5049,644890,2175,7425,2185,126549	82	1375	16792	1.4893126385809312	1.0	0.9861147462071338	98.48273865102843
7	0.684136053148662	GOTERM_BP_ALL	GO:0009896:positive regulation of catabolic process	4	4.0	0.2169732625281957	5689,2185,5694,5696	82	333	16792	2.4598256793378743	1.0	0.9856893017281563	98.49419149447046
4	0.902815417531363	GOTERM_BP_ALL	GO:0032259:methylation	4	4.0	0.2182334391289161	54496,115708,4234,79979	82	334	16792	2.452460931794947	1.0	0.9855522424577936	98.5352280816343
7	0.684136053148662	GOTERM_BP_ALL	GO:1901987:regulation of cell cycle phase transition	4	4.0	0.22075852036590657	5689,1874,5694,5696	82	336	16792	2.4378629500580717	1.0	0.985814939742712	98.61430649360086
6	0.778787845765026	GOTERM_BP_ALL	GO:0006950:response to stress	22	22.0	0.22502789870537576	8438,2642,3812,55738,150372,7425,9907,1874,282618,126549,5694,5054,1852,5696,5689,9688,2175,2185,65057,4157,51428,23334	82	3677	16792	1.2252300059035401	1.0	0.9865906580321627	98.73893874957226
7	0.684136053148662	GOTERM_BP_ALL	GO:0006950:response to stress	22	22.0	0.22502789870537576	8438,2642,3812,55738,150372,7425,9907,1874,282618,126549,5694,5054,1852,5696,5689,9688,2175,2185,65057,4157,51428,23334	82	3677	16792	1.2252300059035401	1.0	0.9865906580321627	98.73893874957226
7	0.684136053148662	GOTERM_BP_ALL	GO:0044281:small molecule metabolic process	13	13.0	0.227423665428176	3101,4158,255043,2642,7453,5694,5696,9123,5689,116085,2185,9605,4157	82	1951	16792	1.3645035066444977	1.0	0.9867911961811305	98.8041717253345
9	0.486768795381713	GOTERM_BP_ALL	GO:0044281:small molecule metabolic process	13	13.0	0.227423665428176	3101,4158,255043,2642,7453,5694,5696,9123,5689,116085,2185,9605,4157	82	1951	16792	1.3645035066444977	1.0	0.9867911961811305	98.8041717253345
15	0.142326923061569	GOTERM_BP_ALL	GO:0044281:small molecule metabolic process	13	13.0	0.227423665428176	3101,4158,255043,2642,7453,5694,5696,9123,5689,116085,2185,9605,4157	82	1951	16792	1.3645035066444977	1.0	0.9867911961811305	98.8041717253345
7	0.684136053148662	GOTERM_BP_ALL	GO:0009894:regulation of catabolic process	5	5.0	0.23080077990104902	5689,2185,23450,5694,5696	82	509	16792	2.0115961473956587	1.0	0.987260446923038	98.8907463035284
6	0.778787845765026	GOTERM_BP_ALL	GO:0033554:cellular response to stress	12	12.0	0.2326877594671712	8438,9688,55738,2175,2185,65057,1874,9907,4157,126549,23334,1852	82	1773	16792	1.385993149271594	1.0	0.9873091703195229	98.93651390003048
7	0.684136053148662	GOTERM_BP_ALL	GO:0051248:negative regulation of protein metabolic process	8	8.0	0.24167807724413165	5689,54920,23450,5694,5054,5696,57467,1852	82	1049	16792	1.561719640075333	1.0	0.989145581879713	99.13118911800751
9	0.486768795381713	GOTERM_BP_ALL	GO:0009150:purine ribonucleotide metabolic process	5	5.0	0.24224361604078745	4158,3101,2185,9605,4157	82	520	16792	1.9690431519699814	1.0	0.9888676343729086	99.14223760726351
7	0.684136053148662	GOTERM_BP_ALL	GO:0009967:positive regulation of signal transduction	10	10.0	0.24952670503965352	5689,9688,150372,2185,8896,4157,282618,5694,5696,1852	82	1428	16792	1.4340370294459248	1.0	0.9901111574490786	99.27320151635752
6	0.778787845765026	GOTERM_BP_ALL	GO:0006281:DNA repair	5	5.0	0.25276114864332666	8438,2175,9907,4157,126549	82	530	16792	1.9318913943856417	1.0	0.9904165072882507	99.32510648085236
7	0.684136053148662	GOTERM_BP_ALL	GO:0071345:cellular response to cytokine stimulus	6	6.0	0.25412602084831754	5689,2185,51428,5694,10293,5696	82	706	16792	1.740344088993298	1.0	0.990334175271159	99.34594444315071
8	0.585696458735177	GOTERM_BP_ALL	GO:0034504:protein localization to nucleus	4	4.0	0.2553830476228198	8882,9688,9670,10204	82	363	16792	2.2565343008801992	1.0	0.9902307977056889	99.36459856783402
7	0.684136053148662	GOTERM_BP_ALL	GO:0030162:regulation of proteolysis	6	6.0	0.25595368530863527	5689,9798,2185,5694,5054,5696	82	708	16792	1.7354278627532038	1.0	0.9899855269226377	99.37290037252279
9	0.486768795381713	GOTERM_BP_ALL	GO:0009259:ribonucleotide metabolic process	5	5.0	0.25805745641452954	4158,3101,2185,9605,4157	82	535	16792	1.9138363346250284	1.0	0.990060286915545	99.40263263451828
7	0.684136053148662	GOTERM_BP_ALL	GO:0002429:immune response-activating cell surface receptor signaling pathway	4	4.0	0.26058369018101296	5689,150372,5694,5696	82	367	16792	2.2319399215790523	1.0	0.9902205461900735	99.43658147535484
7	0.684136053148662	GOTERM_BP_ALL	GO:0060548:negative regulation of cell death	7	7.000000000000001	0.2643423705160082	8882,9212,54920,9688,2185,51530,5054	82	897	16792	1.598064007395927	1.0	0.9906193901439403	99.4837465889631
8	0.585696458735177	GOTERM_BP_ALL	GO:0045184:establishment of protein localization	13	13.0	0.2653606107209407	8882,55738,124460,7425,57706,9907,10204,126549,9688,25839,9798,65057,9670	82	2021	16792	1.3172421283836786	1.0	0.9904775045575468	99.49586852093464
7	0.684136053148662	GOTERM_CC_ALL	GO:0005737:cytoplasm	54	54.0	0.26560983743674005	8882,2642,60528,7453,10204,10293,91039,9791,54496,9798,65057,51428,23035,4158,3101,55794,55697,23644,5694,5696,1852,5689,9212,54920,25839,115708,9785,55559,255043,56942,57706,9907,29100,54478,197258,2175,9670,4234,57610,79979,57467,57647,124460,55738,55572,7425,51647,126549,5054,2235,994,5049,2185,23334	85	10775	18224	1.0744872389791182	1.0	0.9487674540894017	98.41076196836708
9	0.486768795381713	GOTERM_BP_ALL	GO:0006163:purine nucleotide metabolic process	5	5.0	0.2708608769902859	4158,3101,2185,9605,4157	82	547	16792	1.8718508940116823	1.0	0.9911834683708393	99.55684651304071
7	0.684136053148662	GOTERM_BP_ALL	GO:0043161:proteasome-mediated ubiquitin-dependent protein catabolic process	4	4.0	0.27102777942435197	5689,9212,5694,5696	82	375	16792	2.184325203252033	1.0	0.9908927782660542	99.5585834604377
16	0.125228126841027	GOTERM_BP_ALL	GO:0050900:leukocyte migration	4	4.0	0.272336933747202	9123,4312,2185,5054	82	376	16792	2.1785158277114687	1.0	0.9908121717199255	99.5719871105428
9	0.486768795381713	GOTERM_BP_ALL	GO:0019693:ribose phosphate metabolic process	5	5.0	0.2730065051789606	4158,3101,2185,9605,4157	82	549	16792	1.865031765071749	1.0	0.9906123070188452	99.5786933887693
7	0.684136053148662	GOTERM_BP_ALL	GO:0031329:regulation of cellular catabolic process	4	4.0	0.27364683524382816	5689,2185,5694,5696	82	377	16792	2.17273727113929	1.0	0.9904056584573383	99.58501412476744
5	0.823686769637174	GOTERM_BP_ALL	GO:0022607:cellular component assembly	16	16.0	0.27500077415291135	4312,55794,55572,51647,26121,1874,23450,9212,54496,9688,25839,9798,2175,2185,65057,55559	82	2618	16792	1.2515232256982616	1.0	0.9903358498385889	99.59808609499909
7	0.684136053148662	GOTERM_BP_ALL	GO:0022607:cellular component assembly	16	16.0	0.27500077415291135	4312,55794,55572,51647,26121,1874,23450,9212,54496,9688,25839,9798,2175,2185,65057,55559	82	2618	16792	1.2515232256982616	1.0	0.9903358498385889	99.59808609499909
10	0.339818494799525	GOTERM_BP_ALL	GO:0022607:cellular component assembly	16	16.0	0.27500077415291135	4312,55794,55572,51647,26121,1874,23450,9212,54496,9688,25839,9798,2175,2185,65057,55559	82	2618	16792	1.2515232256982616	1.0	0.9903358498385889	99.59808609499909
7	0.684136053148662	GOTERM_BP_ALL	GO:0045935:positive regulation of nucleobase-containing compound metabolic process	11	11.0	0.27600743585874377	4158,8882,9212,2185,65057,1874,4157,282618,51428,5054,55565	82	1658	16792	1.358616022830916	1.0	0.990199943488113	99.60755278450266
7	0.684136053148662	GOTERM_BP_ALL	GO:0019221:cytokine-mediated signaling pathway	5	5.0	0.27838406432556606	5689,2185,5694,10293,5696	82	554	16792	1.8481993484194772	1.0	0.9900005635004683	99.62907636222586
7	0.684136053148662	GOTERM_BP_ALL	GO:0080134:regulation of response to stress	9	9.0	0.2787649854265078	5689,9688,2175,2185,126549,5694,5054,5696,23334	82	1285	16792	1.4342602258707413	1.0	0.9897423526590297	99.63242097380895
7	0.684136053148662	GOTERM_BP_ALL	GO:0009987:cellular process	78	78.0	0.28069972962499956	8882,2642,55238,644890,60528,51530,7453,26121,10204,10293,59285,3682,9791,54496,55813,9798,65057,7681,51428,4157,23035,4158,3101,4312,55794,55697,23450,23644,5694,5696,1852,5689,9212,54920,9688,25839,115708,9785,9605,55559,7571,8438,255043,150372,9907,57706,29100,55565,9123,116092,54478,197258,2175,100289678,4234,8896,55661,26173,79979,57467,57647,55738,55572,7425,10683,1874,51647,126549,282618,5…	82	15558	16792	1.026666541250835	1.0	0.9897924625265431	99.64897470585944
7	0.684136053148662	GOTERM_BP_ALL	GO:0018130:heterocycle biosynthetic process	25	25.0	0.28239869734122863	7571,8882,150372,55565,116092,54496,2175,65057,8896,100289678,4157,51428,26173,4158,1874,282618,5054,7050,9212,2235,9688,2185,84916,9605,9785	82	4411	16792	1.1606239390437432	1.0	0.9897964185057707	99.66292972820558
7	0.684136053148662	GOTERM_MF_ALL	GO:0019899:enzyme binding	11	11.0	0.282884401507183	8882,994,2185,65057,51530,9670,57706,4157,10204,5054,55559	77	1789	16881	1.3479996805877184	1.0	0.9916730868063828	98.96090970435768
8	0.585696458735177	GOTERM_BP_ALL	GO:0010256:endomembrane system organization	5	5.0	0.2837798490744542	9688,25839,9798,10204,126549	82	559	16792	1.8316680483441685	1.0	0.9897388053915045	99.67388752311163
7	0.684136053148662	GOTERM_BP_ALL	GO:0001819:positive regulation of cytokine production	4	4.0	0.2854665333083194	150372,282618,51428,5054	82	386	16792	2.122077593832933	1.0	0.9897421207996395	99.6868144799406
7	0.684136053148662	GOTERM_MF_ALL	GO:0003676:nucleic acid binding	22	22.0	0.2854933737998755	8438,7571,57647,55794,60528,23450,26121,1874,126549,55565,9123,7050,116092,54920,55813,65057,9785,4234,100289678,84916,51428,55661	77	4097	16881	1.1772377000592769	1.0	0.9904819446670314	99.01164370826874
7	0.684136053148662	GOTERM_BP_ALL	GO:0019438:aromatic compound biosynthetic process	25	25.0	0.287863021652373	7571,8882,150372,55565,116092,54496,2175,65057,8896,100289678,4157,51428,26173,4158,1874,282618,5054,7050,9212,2235,9688,2185,84916,9605,9785	82	4424	16792	1.1572134256604771	1.0	0.9898834567704705	99.70435377721509
7	0.684136053148662	GOTERM_BP_ALL	GO:0031325:positive regulation of cellular metabolic process	17	17.0	0.2879574832054948	4158,8882,1874,282618,5694,5054,1852,55565,5696,994,9212,5689,9798,2185,65057,4157,51428	82	2839	16792	1.2262304658974734	1.0	0.9895786949345659	99.70502579636772
9	0.486768795381713	GOTERM_BP_ALL	GO:0072521:purine-containing compound metabolic process	5	5.0	0.30115381007091874	4158,3101,2185,9605,4157	82	575	16792	1.7806998939554612	1.0	0.9916252709254085	99.7860000280936
7	0.684136053148662	GOTERM_BP_ALL	GO:0002768:immune response-regulating cell surface receptor signaling pathway	4	4.0	0.30261688702955414	5689,150372,5694,5696	82	399	16792	2.0529372211015344	1.0	0.9915872345765328	99.79355710455991
7	0.684136053148662	GOTERM_BP_ALL	GO:0006511:ubiquitin-dependent protein catabolic process	5	5.0	0.30333566099872467	5689,9212,2185,5694,5696	82	577	16792	1.7745276239590817	1.0	0.9914302486903942	99.79717696734683
14	0.19592855421311	GOTERM_CC_ALL	GO:0043025:neuronal cell body	4	4.0	0.30444743611634195	8882,55238,2185,57706	85	419	18224	2.0467780429594273	1.0	0.9662391850945965	99.23334860862415
7	0.684136053148662	GOTERM_BP_ALL	GO:0031349:positive regulation of defense response	4	4.0	0.3065841505404927	5689,5694,5054,5696	82	402	16792	2.0376167940783887	1.0	0.991678560981742	99.81280407416395
7	0.684136053148662	GOTERM_BP_ALL	GO:0010498:proteasomal protein catabolic process	4	4.0	0.3079071687637295	5689,9212,5694,5696	82	403	16792	2.032560673001271	1.0	0.9916209443535948	99.81883760271904
7	0.684136053148662	GOTERM_BP_ALL	GO:0019941:modification-dependent protein catabolic process	5	5.0	0.31208204053450816	5689,9212,2185,5694,5696	82	585	16792	1.7502605795288722	1.0	0.9920027596205209	99.83669833531441
3	1.29595936864361	GOTERM_MF_ALL	GO:0035639:purine ribonucleoside triphosphate binding	11	11.0	0.31393018455731714	8438,3101,57647,9212,55794,197258,2185,7453,9785,51428,55661	77	1841	16881	1.309924730348413	1.0	0.9934197231629559	99.43418699200235
5	0.823686769637174	GOTERM_BP_ALL	GO:0019953:sexual reproduction	6	6.0	0.31402835183439404	994,54496,5049,644890,7425,2185	82	770	16792	1.5956921127652834	1.0	0.9920408386502267	99.84444567976722
7	0.684136053148662	GOTERM_BP_ALL	GO:0002684:positive regulation of immune system process	7	7.000000000000001	0.317411878700548	5689,150372,2185,282618,5694,5054,5696	82	960	16792	1.493191056910569	1.0	0.992288495853693	99.85709632542529
3	1.29595936864361	GOTERM_MF_ALL	GO:0032550:purine ribonucleoside binding	11	11.0	0.31939346948045094	8438,3101,57647,9212,55794,197258,2185,7453,9785,51428,55661	77	1850	16881	1.3035521235521235	1.0	0.9928956976087416	99.49302618921354
7	0.684136053148662	GOTERM_BP_ALL	GO:0043632:modification-dependent macromolecule catabolic process	5	5.0	0.320854992253118	5689,9212,2185,5694,5696	82	593	16792	1.7266482951507423	1.0	0.992536016962554	99.86897082090842
3	1.29595936864361	GOTERM_MF_ALL	GO:0032549:ribonucleoside binding	11	11.0	0.32121983768419415	8438,3101,57647,9212,55794,197258,2185,7453,9785,51428,55661	77	1853	16881	1.3014416775884665	1.0	0.9918506986912358	99.5113945754759
3	1.29595936864361	GOTERM_MF_ALL	GO:0001883:purine nucleoside binding	11	11.0	0.32121983768419415	8438,3101,57647,9212,55794,197258,2185,7453,9785,51428,55661	77	1853	16881	1.3014416775884665	1.0	0.9918506986912358	99.5113945754759
7	0.684136053148662	GOTERM_BP_ALL	GO:0031328:positive regulation of cellular biosynthetic process	11	11.0	0.3212707117821997	4158,8882,9212,2185,65057,1874,4157,282618,51428,5054,55565	82	1729	16792	1.3028255441605892	1.0	0.9923570510325742	99.87033994557935
8	0.585696458735177	GOTERM_CC_ALL	GO:0012505:endomembrane system	21	21.0	0.32473792994045025	55697,2642,55738,124460,51530,7425,126549,10204,5694,29100,5054,9123,9791,54920,9688,25839,9798,9670,51428,26173,57467	85	3878	18224	1.1610108303249098	1.0	0.9714753605186085	99.48466202147479
3	1.29595936864361	GOTERM_MF_ALL	GO:0001882:nucleoside binding	11	11.0	0.3254912515058262	8438,3101,57647,9212,55794,197258,2185,7453,9785,51428,55661	77	1860	16881	1.2965437788018432	1.0	0.9911314821798437	99.5519715252359
5	0.823686769637174	GOTERM_BP_ALL	GO:0048609:multicellular organismal reproductive process	6	6.0	0.32646939727251784	994,54496,5049,644890,7425,2185	82	783	16792	1.5691991402672647	1.0	0.99283834661088	99.88636234471086
3	1.29595936864361	INTERPRO	IPR:027417:P-loop containing nucleoside triphosphate hydrolase	6	6.0	0.32886041322480597	8438,57647,55794,9785,51428,55661	81	879	18559	1.5639826402056207	1.0	0.9999999975793077	99.32226452409407
7	0.684136053148662	GOTERM_BP_ALL	GO:0044265:cellular macromolecule catabolic process	7	7.000000000000001	0.3311940102441223	8882,5689,9212,2185,23644,5694,5696	82	976	16792	1.4687125149940026	1.0	0.9930133365420225	99.89928891298815
7	0.684136053148662	GOTERM_BP_ALL	GO:0009966:regulation of signal transduction	16	16.0	0.33261365349063443	150372,51530,57706,282618,5694,5054,10293,1852,5696,9212,5689,9688,2175,2185,8896,4157	82	2728	16792	1.201058579500751	1.0	0.9929785492100598	99.90289394614818
7	0.684136053148662	GOTERM_BP_ALL	GO:0010647:positive regulation of cell communication	10	10.0	0.3344225747766401	5689,9688,150372,2185,8896,4157,282618,5694,5696,1852	82	1555	16792	1.3169163202886047	1.0	0.992994508081479	99.9073115800987
5	0.823686769637174	GOTERM_BP_ALL	GO:0032504:multicellular organism reproduction	6	6.0	0.3351177711465618	994,54496,5049,644890,7425,2185	82	792	16792	1.5513673318551366	1.0	0.9928675017873212	99.90895844221109
7	0.684136053148662	GOTERM_BP_ALL	GO:1901362:organic cyclic compound biosynthetic process	25	25.0	0.3361230100766523	7571,8882,150372,55565,116092,54496,2175,65057,8896,100289678,4157,51428,26173,4158,1874,282618,5054,7050,9212,2235,9688,2185,84916,9605,9785	82	4535	16792	1.1288891279210478	1.0	0.9927805772738254	99.91129110374366
7	0.684136053148662	GOTERM_BP_ALL	GO:0048585:negative regulation of response to stimulus	9	9.0	0.33965314106021377	5689,9688,51530,282618,5694,10293,5054,5696,1852	82	1369	16792	1.346255946124107	1.0	0.9930199409027423	99.91904466380312
7	0.684136053148662	GOTERM_BP_ALL	GO:0023056:positive regulation of signaling	10	10.0	0.33997897017410406	5689,9688,150372,2185,8896,4157,282618,5694,5696,1852	82	1563	16792	1.3101758656742037	1.0	0.9928488170727249	99.91972718515608
3	1.29595936864361	GOTERM_MF_ALL	GO:0032555:purine ribonucleotide binding	11	11.0	0.34023421255670366	8438,3101,57647,9212,55794,197258,2185,7453,9785,51428,55661	77	1884	16881	1.2800272975432212	1.0	0.9920091841297246	99.66925831511692
7	0.684136053148662	GOTERM_BP_ALL	GO:0019222:regulation of metabolic process	33	33.0	0.34145993531400787	7571,8882,2642,150372,55565,116092,54496,9798,2175,65057,100289678,8896,51428,4157,57467,4158,55697,23450,1874,5694,282618,5054,5696,1852,7050,5689,994,9212,54920,9688,2185,84916,23334	82	6171	16792	1.095082822485979	1.0	0.9928258116743026	99.92276167246831
7	0.684136053148662	GOTERM_BP_ALL	GO:0009891:positive regulation of biosynthetic process	11	11.0	0.3415838218520909	4158,8882,9212,2185,65057,1874,4157,282618,51428,5054,55565	82	1760	16792	1.279878048780488	1.0	0.9926268595856214	99.92301055705276
7	0.684136053148662	GOTERM_BP_ALL	GO:0010648:negative regulation of cell communication	8	8.0	0.3439057663169618	5689,2185,51530,5694,10293,5054,5696,1852	82	1182	16792	1.3859931492715942	1.0	0.9927150439497394	99.92753785329744
7	0.684136053148662	GOTERM_BP_ALL	GO:0034097:response to cytokine	6	6.0	0.3447544884833482	5689,2185,51428,5694,10293,5696	82	802	16792	1.532023599537741	1.0	0.9926116264006	99.92912918832498
7	0.684136053148662	GOTERM_BP_ALL	GO:0032269:negative regulation of cellular protein metabolic process	7	7.000000000000001	0.345060855726348	5689,54920,5694,5054,5696,57467,1852	82	992	16792	1.445023603461841	1.0	0.9924361535108989	99.92969549189506
7	0.684136053148662	GOTERM_BP_ALL	GO:0051173:positive regulation of nitrogen compound metabolic process	11	11.0	0.3462072284638973	4158,8882,9212,2185,65057,1874,4157,282618,51428,5054,55565	82	1767	16792	1.274807790522727	1.0	0.9923718687441109	99.93177692217657
7	0.684136053148662	GOTERM_BP_ALL	GO:0002682:regulation of immune system process	9	9.0	0.346325519460597	5689,3812,150372,2175,2185,282618,5694,5054,5696	82	1378	16792	1.3374632730362137	1.0	0.9921687106313691	99.93198836421065
7	0.684136053148662	GOTERM_BP_ALL	GO:0034654:nucleobase-containing compound biosynthetic process	24	24.0	0.34684720137170755	7571,4158,8882,150372,1874,282618,5054,55565,7050,9212,116092,54496,9688,2175,65057,2185,9785,9605,100289678,8896,84916,4157,51428,26173	82	4357	16792	1.1280081953906527	1.0	0.9920186699265481	99.93291351632564
7	0.684136053148662	GOTERM_BP_ALL	GO:0023057:negative regulation of signaling	8	8.0	0.3470966485632412	5689,2185,51530,5694,10293,5054,5696,1852	82	1186	16792	1.3813186361205938	1.0	0.9918292539851264	99.9333516863529
3	1.29595936864361	GOTERM_MF_ALL	GO:0017076:purine nucleotide binding	11	11.0	0.3482775517147093	8438,3101,57647,9212,55794,197258,2185,7453,9785,51428,55661	77	1897	16881	1.2712553656148806	1.0	0.9919052180666411	99.72053586188426
3	1.29595936864361	GOTERM_MF_ALL	GO:0032553:ribonucleotide binding	11	11.0	0.35013891854242024	8438,3101,57647,9212,55794,197258,2185,7453,9785,51428,55661	77	1900	16881	1.2692481203007517	1.0	0.9909209139155696	99.73130084143456
7	0.684136053148662	GOTERM_BP_ALL	GO:0030163:protein catabolic process	6	6.0	0.3534471653815935	5689,9212,2185,23450,5694,5696	82	811	16792	1.5150221045983578	1.0	0.9924733711735841	99.94364018257139
10	0.339818494799525	GOTERM_BP_ALL	GO:0034622:cellular macromolecular complex assembly	7	7.000000000000001	0.35550509305889844	55794,54496,9688,25839,55572,2185,26121	82	1004	16792	1.42775240501409	1.0	0.9925315426952517	99.94663968550196
7	0.684136053148662	GOTERM_BP_ALL	GO:0080090:regulation of primary metabolic process	31	31.0	0.3560530991715839	7571,8882,2642,150372,55565,116092,54496,9798,2175,65057,100289678,8896,51428,4157,57467,4158,55697,23450,1874,5694,282618,5054,5696,1852,7050,5689,994,9212,54920,2185,84916	82	5798	16792	1.0948939499743393	1.0	0.9923940847225105	99.9474126990787
7	0.684136053148662	GOTERM_BP_ALL	GO:0009057:macromolecule catabolic process	8	8.0	0.3590968542608858	8882,5689,9212,2185,23644,23450,5694,5696	82	1201	16792	1.3640665299242503	1.0	0.9925804991005426	99.95151778535434
5	0.823686769637174	GOTERM_BP_ALL	GO:0007276:gamete generation	5	5.0	0.36053084344672526	994,54496,5049,644890,2185	82	629	16792	1.6278258172088875	1.0	0.9925593775319728	99.95334541384017
7	0.684136053148662	GOTERM_BP_ALL	GO:0071310:cellular response to organic substance	13	13.0	0.3622833151749455	7050,8882,5689,2235,2642,55738,2185,8896,51428,5694,10293,5054,5696	82	2186	16792	1.217816258674938	1.0	0.9925793354596008	99.95549088156406
7	0.684136053148662	GOTERM_BP_ALL	GO:0010557:positive regulation of macromolecule biosynthetic process	10	10.0	0.3637737537443422	8882,9212,2185,65057,1874,4157,282618,51428,5054,55565	82	1597	16792	1.2822823281457612	1.0	0.9925665069470454	99.95724209540617
7	0.684136053148662	GOTERM_BP_ALL	GO:0043547:positive regulation of GTPase activity	5	5.0	0.36605151442503875	2642,55738,2185,57706,9605	82	634	16792	1.6149880741709626	1.0	0.992653198973635	99.95979352056457
7	0.684136053148662	GOTERM_BP_ALL	GO:0051241:negative regulation of multicellular organismal process	7	7.000000000000001	0.36685213409544004	2185,10683,4157,10204,282618,10293,5054	82	1017	16792	1.4095018826294459	1.0	0.992554825885103	99.96065575787233
5	0.823686769637174	GOTERM_BP_ALL	GO:0003006:developmental process involved in reproduction	5	5.0	0.36825958257647184	4158,994,2175,7425,2185	82	636	16792	1.6099094953213682	1.0	0.9925331901507863	99.96212946511392
15	0.142326923061569	GOTERM_CC_ALL	GO:0098796:membrane protein complex	7	7.000000000000001	0.37496751547862905	55697,55572,2185,9907,282618,59285,3682	85	1074	18224	1.397392923649907	1.0	0.984006526835522	99.81731675814676
7	0.684136053148662	GOTERM_BP_ALL	GO:0031323:regulation of cellular metabolic process	31	31.0	0.3757264116072644	7571,8882,2642,150372,55565,116092,54496,9798,2175,65057,100289678,8896,51428,4157,57467,4158,55697,1874,5694,282618,5054,5696,1852,7050,5689,994,9212,54920,2185,84916,23334	82	5844	16792	1.0862756882188944	1.0	0.9932412169152787	99.96911698397827
7	0.684136053148662	GOTERM_BP_ALL	GO:0043086:negative regulation of catalytic activity	6	6.0	0.38055995656533237	5689,54920,5694,5054,5696,1852	82	839	16792	1.4644611761969824	1.0	0.9936037142946529	99.97297218955426
8	0.585696458735177	GOTERM_BP_ALL	GO:0033036:macromolecule localization	16	16.0	0.3813953008929195	8882,55738,124460,7425,9907,26121,57706,10204,126549,9212,9688,25839,9798,65057,9670,9785	82	2817	16792	1.1631124617955444	1.0	0.9935209413619962	99.97359068424339
14	0.19592855421311	GOTERM_CC_ALL	GO:0044297:cell body	4	4.0	0.3814937439623307	8882,55238,2185,57706	85	480	18224	1.7866666666666666	1.0	0.9836004161415738	99.8413138363891
7	0.684136053148662	GOTERM_BP_ALL	GO:0010646:regulation of cell communication	17	17.0	0.38261988490838095	150372,51530,7425,57706,282618,5694,5054,10293,1852,5696,5689,9212,9688,2175,2185,8896,4157	82	3020	16792	1.1527378452592472	1.0	0.9934811397156476	99.97447332748094
7	0.684136053148662	GOTERM_MF_ALL	GO:0004175:endopeptidase activity	4	4.0	0.38594897569649833	5689,4312,5694,5696	77	495	16881	1.7715859897678081	1.0	0.9933697242613538	99.87663618472966
5	0.823686769637174	GOTERM_BP_ALL	GO:0070925:organelle assembly	5	5.0	0.3870125648783366	9212,55794,9798,1874,55559	82	653	16792	1.5679976095319912	1.0	0.9937835149166521	99.97741623308785
7	0.684136053148662	GOTERM_BP_ALL	GO:0048584:positive regulation of response to stimulus	12	12.0	0.3889673904104684	5689,9688,150372,2185,8896,4157,282618,126549,5694,5054,5696,1852	82	2030	16792	1.2105250510633185	1.0	0.993822207531855	99.97862039589343
13	0.213080929175915	GOTERM_MF_ALL	GO:0005215:transporter activity	8	8.0	0.38926544373794814	9123,55238,116085,2185,9670,9605,10204,59285	77	1327	16881	1.3216805801583495	1.0	0.992780203822739	99.88547883718358
7	0.684136053148662	GOTERM_BP_ALL	GO:0051603:proteolysis involved in cellular protein catabolic process	5	5.0	0.3914183014070688	5689,9212,2185,5694,5696	82	657	16792	1.5584512009503657	1.0	0.9939120732953989	99.98004479779871
7	0.684136053148662	GOTERM_BP_ALL	GO:0010035:response to inorganic substance	4	4.0	0.3950810370215524	2235,9688,2185,23334	82	469	16792	1.7465286806386189	1.0	0.9941221533418872	99.98200790006634
7	0.684136053148662	GOTERM_MF_ALL	GO:0070011:peptidase activity, acting on L-amino acid peptides	5	5.0	0.39564074254072656	5689,4312,5694,5696,91039	77	708	16881	1.5482610609729253	1.0	0.9925516307164072	99.90084940516208
7	0.684136053148662	GOTERM_BP_ALL	GO:0022603:regulation of anatomical structure morphogenesis	7	7.000000000000001	0.3966180026663828	5689,9798,2185,7453,5694,5054,5696	82	1051	16792	1.363904295560558	1.0	0.9941177292240676	99.98277621968205
7	0.684136053148662	GOTERM_BP_ALL	GO:0010608:posttranscriptional regulation of gene expression	4	4.0	0.3990021520484094	5689,2185,5694,5696	82	472	16792	1.7354278627532038	1.0	0.9941969955751963	99.98390717996375
7	0.684136053148662	GOTERM_BP_ALL	GO:0070887:cellular response to chemical stimulus	15	15.0	0.39942519992635095	8882,2642,55738,5694,5054,10293,5696,7050,5689,2235,9688,2185,8896,51428,23334	82	2648	16792	1.1600103161152457	1.0	0.9940837786520295	99.98410040538629
7	0.684136053148662	GOTERM_BP_ALL	GO:0009893:positive regulation of metabolic process	17	17.0	0.3999870848614551	4158,8882,1874,282618,5694,5054,1852,55565,5696,994,9212,5689,9798,2185,65057,4157,51428	82	3052	16792	1.1406514720455199	1.0	0.9939835222026702	99.98435366766401
8	0.585696458735177	GOTERM_BP_ALL	GO:0008104:protein localization	14	14.000000000000002	0.4000080084803208	8882,55738,124460,7425,57706,9907,10204,126549,9212,9688,25839,9798,65057,9670	82	2448	16792	1.171130240714172	1.0	0.9938274607839946	99.98436302494021
8	0.585696458735177	GOTERM_BP_ALL	GO:0072594:establishment of protein localization to organelle	5	5.0	0.4013171081688952	8882,9688,65057,9670,10204	82	666	16792	1.5373910495861713	1.0	0.9938024033278482	99.98493810211583
5	0.823686769637174	GOTERM_CC_ALL	GO:0005813:centrosome	4	4.0	0.4015047608245954	994,9212,9798,55559	85	496	18224	1.729032258064516	1.0	0.9844038175885682	99.89792864427169
7	0.684136053148662	GOTERM_BP_ALL	GO:0002521:leukocyte differentiation	4	4.0	0.40161269245939535	150372,2175,2185,282618	82	474	16792	1.728105382319646	1.0	0.9936729233550399	99.98506516424513
9	0.486768795381713	GOTERM_BP_ALL	GO:0009117:nucleotide metabolic process	5	5.0	0.4024155870073246	4158,3101,2185,9605,4157	82	667	16792	1.535086115478846	1.0	0.9935956250322452	99.98540522708474
7	0.684136053148662	GOTERM_BP_ALL	GO:0010604:positive regulation of macromolecule metabolic process	16	16.0	0.4031630090375964	8882,1874,282618,5694,5054,1852,55565,5696,994,9212,5689,9798,2185,65057,4157,51428	82	2856	16792	1.1472296235567399	1.0	0.9935123963299943	99.98571522947113
13	0.213080929175915	GOTERM_MF_ALL	GO:0022892:substrate-specific transporter activity	7	7.000000000000001	0.4055817073184756	9123,55238,116085,2185,9670,10204,59285	77	1137	16881	1.3497241544734948	1.0	0.9927586336464124	99.92104698358307
7	0.684136053148662	GOTERM_BP_ALL	GO:0023051:regulation of signaling	17	17.0	0.40980366803923596	150372,51530,7425,57706,282618,5694,5054,10293,1852,5696,5689,9212,9688,2175,2185,8896,4157	82	3070	16792	1.1339636132517676	1.0	0.9940335151939551	99.98820997508709
9	0.486768795381713	GOTERM_BP_ALL	GO:0006753:nucleoside phosphate metabolic process	5	5.0	0.4111917562998654	4158,3101,2185,9605,4157	82	675	16792	1.516892502258356	1.0	0.9940187507354354	99.98867672866153
7	0.684136053148662	GOTERM_BP_ALL	GO:0031347:regulation of defense response	5	5.0	0.4122872062907275	5689,2175,5694,5054,5696	82	676	16792	1.514648578438447	1.0	0.9939756272697803	99.98903273650299
7	0.684136053148662	GOTERM_BP_ALL	GO:0006796:phosphate-containing compound metabolic process	17	17.0	0.4169102607780609	4158,3101,55697,282618,5694,1852,5696,994,5689,9212,9791,54920,197258,2185,9605,4157,23035	82	3083	16792	1.1291820605523604	1.0	0.9942731427710848	99.99042228227526
9	0.486768795381713	GOTERM_BP_ALL	GO:0006796:phosphate-containing compound metabolic process	17	17.0	0.4169102607780609	4158,3101,55697,282618,5694,1852,5696,994,5689,9212,9791,54920,197258,2185,9605,4157,23035	82	3083	16792	1.1291820605523604	1.0	0.9942731427710848	99.99042228227526
7	0.684136053148662	GOTERM_BP_ALL	GO:0006793:phosphorus metabolic process	17	17.0	0.4201942514780378	4158,3101,55697,282618,5694,1852,5696,994,5689,9212,9791,54920,197258,2185,9605,4157,23035	82	3089	16792	1.1269887642223784	1.0	0.9944353437638624	99.99130672165927
9	0.486768795381713	GOTERM_BP_ALL	GO:0006793:phosphorus metabolic process	17	17.0	0.4201942514780378	4158,3101,55697,282618,5694,1852,5696,994,5689,9212,9791,54920,197258,2185,9605,4157,23035	82	3089	16792	1.1269887642223784	1.0	0.9944353437638624	99.99130672165927
7	0.684136053148662	GOTERM_BP_ALL	GO:0050778:positive regulation of immune response	5	5.0	0.4210367200361999	5689,150372,282618,5694,5696	82	684	16792	1.4969333903865354	1.0	0.9943721249004961	99.99152088650864
7	0.684136053148662	GOTERM_MF_ALL	GO:0008233:peptidase activity	5	5.0	0.4212555399313222	5689,4312,5694,5696,91039	77	733	16881	1.4954554313353765	1.0	0.9935794697882949	99.9453008469379
7	0.684136053148662	GOTERM_BP_ALL	GO:0044257:cellular protein catabolic process	5	5.0	0.42649134606455047	5689,9212,2185,5694,5696	82	689	16792	1.4860703033735707	1.0	0.9947230632973161	99.99279180160806
11	0.321469450967999	GOTERM_BP_ALL	GO:0098542:defense response to other organism	4	4.0	0.42754158517371654	7425,282618,51428,5054	82	494	16792	1.6581416016589317	1.0	0.9946812842355088	99.99301492544365
7	0.684136053148662	GOTERM_BP_ALL	GO:0043087:regulation of GTPase activity	5	5.0	0.4286699692993681	2642,55738,2185,57706,9605	82	691	16792	1.4817690868659772	1.0	0.9946465905538877	99.99324739513722
7	0.684136053148662	GOTERM_BP_ALL	GO:0009968:negative regulation of signal transduction	7	7.000000000000001	0.42987039663123927	5689,51530,5694,10293,5054,5696,1852	82	1089	16792	1.3163116755134494	1.0	0.9946185245755657	99.99348669823527
12	0.295830939501694	GOTERM_CC_ALL	GO:0044454:nuclear chromosome part	4	4.0	0.42995968367948534	9212,65057,1874,8896	85	519	18224	1.6524084778420038	1.0	0.9881891839614895	99.9469026103614
13	0.213080929175915	GOTERM_MF_ALL	GO:0022891:substrate-specific transmembrane transporter activity	6	6.0	0.4303353053126464	9123,55238,116085,2185,10204,59285	77	954	16881	1.37882871845136	1.0	0.9928514446441938	99.95597885042248
7	0.684136053148662	GOTERM_BP_ALL	GO:0044271:cellular nitrogen compound biosynthetic process	26	26.0	0.4318287441623676	7571,8882,150372,7453,55565,116092,54496,2175,65057,100289678,8896,4157,51428,26173,4158,1874,282618,5054,7050,9212,2235,9688,2185,9605,9785,84916	82	4947	16792	1.0762669664295188	1.0	0.9946571248458973	99.99386002830916
7	0.684136053148662	GOTERM_BP_ALL	GO:0006508:proteolysis	10	10.0	0.4318511213485162	5689,9212,4312,9798,2185,5694,5054,29100,5696,91039	82	1693	16792	1.2095716940630716	1.0	0.9945262470553953	99.99386417534178
7	0.684136053148662	GOTERM_BP_ALL	GO:0002757:immune response-activating signal transduction	4	4.0	0.43268431276852903	5689,150372,5694,5696	82	498	16792	1.644823195219904	1.0	0.9944663653433296	99.99401672169844
12	0.295830939501694	GOTERM_CC_ALL	GO:0005694:chromosome	6	6.0	0.43494267811095155	9212,65057,1874,84916,8896,55661	85	937	18224	1.3728922091782283	1.0	0.9876657626247277	99.9528029726569
7	0.684136053148662	GOTERM_BP_ALL	GO:0044092:negative regulation of molecular function	7	7.000000000000001	0.4394621788889269	5689,9212,54920,5694,5054,5696,1852	82	1100	16792	1.3031485587583151	1.0	0.9949198826511914	99.99513151436396
15	0.142326923061569	GOTERM_CC_ALL	GO:0098797:plasma membrane protein complex	4	4.0	0.4397524623645127	2185,282618,59285,3682	85	527	18224	1.627324478178368	1.0	0.9871239950168296	99.95791719325084
8	0.585696458735177	GOTERM_BP_ALL	GO:0033365:protein localization to organelle	6	6.0	0.4413887472710607	8882,9212,9688,65057,9670,10204	82	902	16792	1.3621761938240224	1.0	0.9949543987446505	99.99541073129342
10	0.339818494799525	GOTERM_BP_ALL	GO:0065003:macromolecular complex assembly	10	10.0	0.44393440880197593	4312,55794,54496,9688,25839,55572,2175,2185,26121,23450	82	1710	16792	1.1975467123092283	1.0	0.9950390666821634	99.99575659541178
9	0.486768795381713	GOTERM_BP_ALL	GO:0019637:organophosphate metabolic process	7	7.000000000000001	0.4464227529469174	4158,3101,9791,55697,2185,9605,4157	82	1108	16792	1.293739543893634	1.0	0.9951179290761599	99.99607083120328
7	0.684136053148662	GOTERM_BP_ALL	GO:0071396:cellular response to lipid	4	4.0	0.4467429173198254	2235,2185,8896,5054	82	509	16792	1.609276917916527	1.0	0.9950236893237107	99.99610963290996
8	0.585696458735177	GOTERM_CC_ALL	GO:0031090:organelle membrane	14	14.000000000000002	0.4480765722968107	55697,124460,55572,51530,57706,10204,126549,9123,2235,9688,25839,9670,26173,23035	85	2646	18224	1.1343915343915343	1.0	0.98439902273964	99.96557440784919
5	0.823686769637174	GOTERM_BP_ALL	GO:0006996:organelle organization	20	20.0	0.44821339398325444	8438,8882,55794,55572,60528,51530,1874,126549,10204,994,9212,54478,54496,9688,25839,9798,2175,65057,2185,55559	82	3753	16792	1.0912895699700402	1.0	0.9950218474252349	99.99628325553675
7	0.684136053148662	GOTERM_BP_ALL	GO:0006996:organelle organization	20	20.0	0.44821339398325444	8438,8882,55794,55572,60528,51530,1874,126549,10204,994,9212,54478,54496,9688,25839,9798,2175,65057,2185,55559	82	3753	16792	1.0912895699700402	1.0	0.9950218474252349	99.99628325553675
10	0.339818494799525	GOTERM_BP_ALL	GO:0006996:organelle organization	20	20.0	0.44821339398325444	8438,8882,55794,55572,60528,51530,1874,126549,10204,994,9212,54478,54496,9688,25839,9798,2175,65057,2185,55559	82	3753	16792	1.0912895699700402	1.0	0.9950218474252349	99.99628325553675
7	0.684136053148662	GOTERM_BP_ALL	GO:0010605:negative regulation of macromolecule metabolic process	13	13.0	0.4488120959162988	7050,5689,9212,54920,9688,65057,23450,282618,5694,5054,5696,57467,1852	82	2326	16792	1.144516913784787	1.0	0.9949498645482617	99.9963518332833
17	0.0943213606341606	GOTERM_BP_ALL	GO:0010605:negative regulation of macromolecule metabolic process	13	13.0	0.4488120959162988	7050,5689,9212,54920,9688,65057,23450,282618,5694,5054,5696,57467,1852	82	2326	16792	1.144516913784787	1.0	0.9949498645482617	99.9963518332833
7	0.684136053148662	GOTERM_BP_ALL	GO:0050776:regulation of immune response	6	6.0	0.45095494524888374	5689,3812,150372,282618,5694,5696	82	912	16792	1.347240051347882	1.0	0.9950031353006813	99.99658764521556
7	0.684136053148662	GOTERM_BP_ALL	GO:1901701:cellular response to oxygen-containing compound	6	6.0	0.45095494524888374	2235,2642,9688,2185,5054,23334	82	912	16792	1.347240051347882	1.0	0.9950031353006813	99.99658764521556
7	0.684136053148662	GOTERM_BP_ALL	GO:0050793:regulation of developmental process	12	12.0	0.45288093259432255	8882,5689,9798,150372,2175,2185,7453,10683,282618,5694,5054,5696	82	2129	16792	1.1542347833060294	1.0	0.9950387616480718	99.99678727303616
7	0.684136053148662	GOTERM_BP_ALL	GO:0060255:regulation of macromolecule metabolic process	30	30.0	0.4534112631829694	7571,8882,2642,150372,55565,116092,54496,9798,2175,65057,100289678,8896,51428,4157,57467,23450,1874,5694,282618,5054,5696,1852,7050,5689,994,9212,54920,9688,2185,84916	82	5815	16792	1.0564771511859572	1.0	0.9949628066747929	99.99684027899602
13	0.213080929175915	GOTERM_BP_ALL	GO:0071705:nitrogen compound transport	5	5.0	0.4653675540862835	55238,9688,7425,9785,10204	82	725	16792	1.4122792262405381	1.0	0.9957475196168407	99.99783792080493
7	0.684136053148662	GOTERM_BP_ALL	GO:0051171:regulation of nitrogen compound metabolic process	23	23.0	0.46623438624673436	7571,4158,8882,150372,1874,282618,5694,5054,55565,5696,7050,5689,9212,116092,54496,2175,65057,2185,100289678,8896,84916,4157,51428	82	4404	16792	1.069471212423296	1.0	0.995704466717796	99.99789727563038
9	0.486768795381713	GOTERM_BP_ALL	GO:0055086:nucleobase-containing small molecule metabolic process	5	5.0	0.4685701609678852	4158,3101,2185,9605,4157	82	728	16792	1.4064593942642722	1.0	0.9957637454056549	99.99804966800272
7	0.684136053148662	GOTERM_BP_ALL	GO:1905114:cell surface receptor signaling pathway involved in cell-cell signaling	4	4.0	0.4694554552551727	5689,2185,5694,5696	82	527	16792	1.554311102883325	1.0	0.9957228044513429	99.99810465998561
7	0.684136053148662	GOTERM_BP_ALL	GO:0071840:cellular component organization or biogenesis	32	32.0	0.470533170454915	8438,8882,60528,51530,26121,10204,3682,54496,54478,55813,9798,2175,65057,55661,57647,4312,55794,55738,55572,51647,23450,1874,126549,5054,994,9212,9688,25839,2185,84916,23334,55559	82	6265	16792	1.0459657796897204	1.0	0.9956953554074476	99.99816963422094
10	0.339818494799525	GOTERM_BP_ALL	GO:0071840:cellular component organization or biogenesis	32	32.0	0.470533170454915	8438,8882,60528,51530,26121,10204,3682,54496,54478,55813,9798,2175,65057,55661,57647,4312,55794,55738,55572,51647,23450,1874,126549,5054,994,9212,9688,25839,2185,84916,23334,55559	82	6265	16792	1.0459657796897204	1.0	0.9956953554074476	99.99816963422094
12	0.295830939501694	GOTERM_CC_ALL	GO:0000228:nuclear chromosome	4	4.0	0.4735174314843055	9212,65057,1874,8896	85	555	18224	1.5452252252252252	1.0	0.9876112284917639	99.98172280066257
5	0.823686769637174	GOTERM_BP_ALL	GO:0044703:multi-organism reproductive process	6	6.0	0.47374850886156683	994,54496,5049,644890,7425,2185	82	936	16792	1.3126954346466542	1.0	0.995815361320711	99.99835124339252
7	0.684136053148662	GOTERM_BP_ALL	GO:0002764:immune response-regulating signaling pathway	4	4.0	0.47444911300409703	5689,150372,5694,5696	82	531	16792	1.5426025446695146	1.0	0.9957631824371631	99.99838849586234
8	0.585696458735177	GOTERM_CC_ALL	GO:0019866:organelle inner membrane	4	4.0	0.4758959390129812	2235,55572,10204,126549	85	557	18224	1.5396768402154397	1.0	0.9867773853888304	99.98280008871548
7	0.684136053148662	GOTERM_BP_ALL	GO:0031401:positive regulation of protein modification process	7	7.000000000000001	0.47667345500732833	994,5689,2185,282618,5694,5696,1852	82	1143	16792	1.2541237223395858	1.0	0.9958150491685819	99.99850158428715
7	0.684136053148662	GOTERM_BP_ALL	GO:0006351:transcription, DNA-templated	19	19.0	0.4778094847362994	7571,8882,150372,1874,282618,5054,55565,7050,9212,116092,54496,2175,9785,100289678,8896,84916,4157,51428,26173	82	3605	16792	1.0792868982781367	1.0	0.9957932136025288	99.99855641628321
15	0.142326923061569	GOTERM_CC_ALL	GO:0005887:integral component of plasma membrane	9	9.0	0.48448337427573024	9123,4158,116085,2642,3812,2185,4157,282618,3682	85	1635	18224	1.180183486238532	1.0	0.9869901840074294	99.98621953566469
7	0.684136053148662	GOTERM_BP_ALL	GO:0048583:regulation of response to stimulus	19	19.0	0.4940298726371584	3812,150372,51530,57706,282618,126549,5694,5054,10293,1852,5696,5689,9212,9688,2175,2185,8896,4157,23334	82	3636	16792	1.0700850572862164	1.0	0.996694776062795	99.99915985883757
7	0.684136053148662	GOTERM_BP_ALL	GO:0002253:activation of immune response	4	4.0	0.49787901113608257	5689,150372,5694,5696	82	550	16792	1.4893126385809314	1.0	0.9968226268307506	99.99926301492495
13	0.213080929175915	GOTERM_MF_ALL	GO:0022857:transmembrane transporter activity	6	6.0	0.49944933146849235	9123,55238,116085,2185,10204,59285	77	1032	16881	1.274614919963757	1.0	0.9973463698545918	99.99254921455051
9	0.486768795381713	GOTERM_BP_ALL	GO:0044710:single-organism metabolic process	21	21.0	0.5013348045852632	4158,3101,4312,255043,55697,2642,55572,7453,5694,1852,5696,9123,5689,2235,9791,54920,116085,5049,2185,9605,4157	82	4063	16792	1.058427330519921	1.0	0.9969259022521545	99.99934535432111
13	0.213080929175915	GOTERM_MF_ALL	GO:0015075:ion transmembrane transporter activity	5	5.0	0.505123240516319	9123,55238,116085,2185,59285	77	817	16881	1.3416999157513232	1.0	0.9968345862719038	99.99362903943296
8	0.585696458735177	GOTERM_BP_ALL	GO:0051649:establishment of localization in cell	11	11.0	0.5053844247625787	8882,9688,55738,25839,2185,65057,9670,57706,9785,10204,126549	82	2004	16792	1.1240445937393506	1.0	0.9970555669223544	99.9994308104674
13	0.213080929175915	GOTERM_BP_ALL	GO:0051649:establishment of localization in cell	11	11.0	0.5053844247625787	8882,9688,55738,25839,2185,65057,9670,57706,9785,10204,126549	82	2004	16792	1.1240445937393506	1.0	0.9970555669223544	99.9994308104674
8	0.585696458735177	GOTERM_BP_ALL	GO:0046907:intracellular transport	9	9.0	0.50803897562561	8882,9688,55738,25839,65057,9670,9785,10204,126549	82	1594	16792	1.1562260917464884	1.0	0.9971135112802187	99.99948100303028
7	0.684136053148662	GOTERM_BP_ALL	GO:0009056:catabolic process	11	11.0	0.5106893172782564	3101,8882,5689,9212,4312,5049,2185,23644,23450,5694,5696	82	2012	16792	1.1195752315376037	1.0	0.997170321208092	99.99952693598729
7	0.684136053148662	GOTERM_BP_ALL	GO:0051726:regulation of cell cycle	6	6.0	0.5110792386399121	994,5689,9212,1874,5694,5696	82	976	16792	1.2588964414234305	1.0	0.997119123977525	99.99953336141606
7	0.684136053148662	GOTERM_BP_ALL	GO:0016310:phosphorylation	12	12.0	0.5169521192288924	3101,994,5689,9212,54920,55697,197258,2185,282618,5694,5696,1852	82	2229	16792	1.1024521550733677	1.0	0.9973249053623781	99.99962073070432
3	1.29595936864361	GOTERM_MF_ALL	GO:0000166:nucleotide binding	12	12.0	0.5178590525829303	8438,3101,57647,9212,55794,54920,197258,2185,7453,9785,51428,55661	77	2389	16881	1.1012160714965236	1.0	0.99707993757706	99.99554658052611
3	1.29595936864361	GOTERM_MF_ALL	GO:1901265:nucleoside phosphate binding	12	12.0	0.5184525723922674	8438,3101,57647,9212,55794,54920,197258,2185,7453,9785,51428,55661	77	2390	16881	1.1007553116339728	1.0	0.9967167364629552	99.99562128606287
7	0.684136053148662	GOTERM_BP_ALL	GO:0006366:transcription from RNA polymerase II promoter	10	10.0	0.5211933543075478	7050,9212,1874,8896,9785,4157,51428,26173,5054,55565	82	1820	16792	1.1251675154114178	1.0	0.9974477782802926	99.99967397942905
7	0.684136053148662	GOTERM_BP_ALL	GO:0032774:RNA biosynthetic process	20	20.0	0.5260468921063514	7571,8882,150372,1874,282618,5054,55565,7050,9212,116092,54496,9688,2175,9785,100289678,8896,84916,4157,51428,26173	82	3905	16792	1.048811717310515	1.0	0.9975908524373396	99.99972625953221
10	0.339818494799525	GOTERM_BP_ALL	GO:0043623:cellular protein complex assembly	4	4.0	0.527915982482435	9688,25839,55572,2185	82	575	16792	1.424559915164369	1.0	0.9976078163613589	99.99974420019383
15	0.142326923061569	GOTERM_CC_ALL	GO:0031226:intrinsic component of plasma membrane	9	9.0	0.5306912562111248	9123,4158,116085,2642,3812,2185,4157,282618,3682	85	1701	18224	1.1343915343915343	1.0	0.9922042187667005	99.99609087789024
7	0.684136053148662	GOTERM_BP_ALL	GO:0043549:regulation of kinase activity	5	5.0	0.5310647920975647	994,54920,55697,2185,1852	82	788	16792	1.2993685774421195	1.0	0.9976760973293731	99.99977194435162
7	0.684136053148662	GOTERM_BP_ALL	GO:0032270:positive regulation of cellular protein metabolic process	8	8.0	0.5336840557720802	994,5689,9798,2185,282618,5694,5696,1852	82	1420	16792	1.1536928890415665	1.0	0.9977221606580823	99.99979283769599
7	0.684136053148662	GOTERM_BP_ALL	GO:0010468:regulation of gene expression	22	22.0	0.5384221026674042	7571,8882,150372,1874,282618,5694,5054,55565,5696,7050,5689,9212,116092,54496,9688,2175,2185,84916,100289678,8896,4157,51428	82	4345	16792	1.0368632293917877	1.0	0.9977932925922395	99.99982612978714
8	0.585696458735177	GOTERM_BP_ALL	GO:0006886:intracellular protein transport	6	6.0	0.550929608597177	8882,9688,65057,9670,10204,126549	82	1020	16792	1.2045911047345768	1.0	0.9981786005471996	99.99989146753501
7	0.684136053148662	GOTERM_BP_ALL	GO:0048513:animal organ development	16	16.0	0.5558204774264194	4158,8882,150372,7425,1874,10683,282618,5694,5696,5689,5049,9688,2175,2185,23334,23035	82	3129	16792	1.047135763783333	1.0	0.9982858873234624	99.99991005565914
7	0.684136053148662	GOTERM_BP_ALL	GO:0031399:regulation of protein modification process	9	9.0	0.5585911060533021	994,5689,54920,2185,282618,5694,5696,57467,1852	82	1664	16792	1.1075867729831144	1.0	0.9983257607390645	99.9999192101585
7	0.684136053148662	GOTERM_BP_ALL	GO:0043066:negative regulation of apoptotic process	5	5.0	0.5609969500054937	8882,9212,2185,51530,5054	82	818	16792	1.2517144731349514	1.0	0.9983120602093095	99.9999264403989
3	1.29595936864361	GOTERM_MF_ALL	GO:0097367:carbohydrate derivative binding	11	11.0	0.5631916261945172	8438,3101,57647,9212,55794,197258,2185,7453,9785,51428,55661	77	2241	16881	1.0761139797284374	1.0	0.9979946870177099	99.9988525463456
7	0.684136053148662	GOTERM_BP_ALL	GO:0097659:nucleic acid-templated transcription	19	19.0	0.5636775662595263	7571,8882,150372,1874,282618,5054,55565,7050,9212,116092,54496,2175,9785,100289678,8896,84916,4157,51428,26173	82	3771	16792	1.031776523015827	1.0	0.9983490801778763	99.9999337771345
7	0.684136053148662	GOTERM_BP_ALL	GO:1901575:organic substance catabolic process	10	10.0	0.5680543709185006	3101,8882,5689,9212,5049,2185,23644,23450,5694,5696	82	1889	16792	1.0840682255419696	1.0	0.9984334347844861	99.99994429465983
7	0.684136053148662	GOTERM_BP_ALL	GO:0009892:negative regulation of metabolic process	13	13.0	0.5683289071263302	7050,5689,9212,54920,9688,65057,23450,282618,5694,5054,5696,57467,1852	82	2522	16792	1.0555695247674126	1.0	0.9984012169517762	99.99994489891762
17	0.0943213606341606	GOTERM_BP_ALL	GO:0009892:negative regulation of metabolic process	13	13.0	0.5683289071263302	7050,5689,9212,54920,9688,65057,23450,282618,5694,5054,5696,57467,1852	82	2522	16792	1.0555695247674126	1.0	0.9984012169517762	99.99994489891762
7	0.684136053148662	GOTERM_BP_ALL	GO:2000112:regulation of cellular macromolecule biosynthetic process	20	20.0	0.5692164916011593	7571,8882,150372,1874,282618,5054,55565,7050,9212,116092,54496,2175,65057,2185,100289678,8896,84916,4157,51428,57467	82	3991	16792	1.0262114147074821	1.0	0.9983862156517754	99.99994681053971
7	0.684136053148662	GOTERM_BP_ALL	GO:0043069:negative regulation of programmed cell death	5	5.0	0.5717210863798259	8882,9212,2185,51530,5054	82	829	16792	1.2351054753008326	1.0	0.9984172585983206	99.99995187359362
7	0.684136053148662	GOTERM_BP_ALL	GO:0010562:positive regulation of phosphorus metabolic process	6	6.0	0.5763645862060321	4158,994,2185,4157,282618,1852	82	1049	16792	1.1712897300564997	1.0	0.9985059733686368	99.99996008228722
7	0.684136053148662	GOTERM_BP_ALL	GO:0045937:positive regulation of phosphate metabolic process	6	6.0	0.5763645862060321	4158,994,2185,4157,282618,1852	82	1049	16792	1.1712897300564997	1.0	0.9985059733686368	99.99996008228722
7	0.684136053148662	GOTERM_BP_ALL	GO:0007017:microtubule-based process	4	4.0	0.5772296171204312	8882,9212,1874,55559	82	618	16792	1.32544005051701	1.0	0.9984915620445525	99.99996145772178
5	0.823686769637174	GOTERM_CC_ALL	GO:0005815:microtubule organizing center	4	4.0	0.5773218763797003	994,9212,9798,55559	85	647	18224	1.3255023183925811	1.0	0.9950315584140771	99.99903991853184
7	0.684136053148662	GOTERM_BP_ALL	GO:0045087:innate immune response	5	5.0	0.5784719825379891	5689,2185,282618,5694,5696	82	836	16792	1.224763683043529	1.0	0.9984873800122138	99.99996335524645
8	0.585696458735177	GOTERM_BP_ALL	GO:0051641:cellular localization	13	13.0	0.5794865749438908	8882,55738,26121,57706,10204,126549,9212,9688,25839,2185,65057,9670,9785	82	2541	16792	1.047676639694378	1.0	0.9984771509578977	99.99996483925777
13	0.213080929175915	GOTERM_BP_ALL	GO:0051641:cellular localization	13	13.0	0.5794865749438908	8882,55738,26121,57706,10204,126549,9212,9688,25839,2185,65057,9670,9785	82	2541	16792	1.047676639694378	1.0	0.9984771509578977	99.99996483925777
7	0.684136053148662	GOTERM_BP_ALL	GO:0000165:MAPK cascade	5	5.0	0.5832583192607599	5689,2185,5694,5696,1852	82	841	16792	1.2174820915866709	1.0	0.9985405861718782	99.99996987458964
7	0.684136053148662	GOTERM_BP_ALL	GO:0060429:epithelium development	6	6.0	0.585822052092608	5689,9688,1874,10683,5694,5696	82	1060	16792	1.159134836631385	1.0	0.9985710955840907	99.99997290064499
7	0.684136053148662	GOTERM_BP_ALL	GO:0044249:cellular biosynthetic process	30	30.0	0.5886219306660743	7571,8882,150372,7453,55565,116092,9791,54496,2175,65057,100289678,8896,51428,4157,26173,57467,4158,55697,51647,1874,282618,5054,7050,9212,2235,9688,2185,9605,9785,84916	82	6118	16792	1.004154075538794	1.0	0.9986070718673025	99.9999758774049
8	0.585696458735177	GOTERM_BP_ALL	GO:0006810:transport	23	23.0	0.5907109663803076	3101,8882,55238,2642,55738,124460,7425,9907,57706,126549,10204,5054,59285,9123,116085,9688,25839,9798,2185,65057,9670,9605,9785	82	4663	16792	1.0100688868780174	1.0	0.9986248267484091	99.99997789479596
13	0.213080929175915	GOTERM_BP_ALL	GO:0006810:transport	23	23.0	0.5907109663803076	3101,8882,55238,2642,55738,124460,7425,9907,57706,126549,10204,5054,59285,9123,116085,9688,25839,9798,2185,65057,9670,9605,9785	82	4663	16792	1.0100688868780174	1.0	0.9986248267484091	99.99997789479596
7	0.684136053148662	GOTERM_BP_ALL	GO:0007275:multicellular organism development	24	24.0	0.5929849311459494	8438,4158,8882,150372,7425,7453,10683,1874,282618,5694,5054,5696,7050,5689,9212,5049,9688,9798,2175,65057,2185,4157,23035,23334	82	4877	16792	1.0077366633826272	1.0	0.9986470085594037	99.999979909688
14	0.19592855421311	GOTERM_CC_ALL	GO:0036477:somatodendritic compartment	4	4.0	0.5930305936932583	8882,55238,2185,57706	85	662	18224	1.2954682779456195	1.0	0.9956140944773917	99.99942239479545
7	0.684136053148662	GOTERM_BP_ALL	GO:0009725:response to hormone	5	5.0	0.5955606622844437	2235,2642,7425,2185,8896	82	854	16792	1.1989489918318386	1.0	0.9986762232559359	99.99998198270839
7	0.684136053148662	GOTERM_BP_ALL	GO:0051247:positive regulation of protein metabolic process	8	8.0	0.5993299660285858	994,5689,9798,2185,282618,5694,5696,1852	82	1508	16792	1.086368635569645	1.0	0.9987327731454736	99.9999846563225
7	0.684136053148662	GOTERM_BP_ALL	GO:0044707:single-multicellular organism process	29	28.999999999999996	0.6030113632495848	8438,8882,150372,7453,10204,10293,59285,9798,2175,65057,51428,4157,23035,4158,4312,7425,1874,10683,282618,5694,5054,5696,7050,5689,9212,5049,9688,2185,23334	82	5943	16792	0.9992653788223899	1.0	0.9987853419914189	99.99998690335848
7	0.684136053148662	GOTERM_BP_ALL	GO:0030155:regulation of cell adhesion	4	4.0	0.6044191380737065	2175,2185,282618,5054	82	643	16792	1.2739066115388993	1.0	0.9987864915050013	99.99998767764782
7	0.684136053148662	GOTERM_BP_ALL	GO:0046649:lymphocyte activation	4	4.0	0.6044191380737065	150372,2175,2185,282618	82	643	16792	1.2739066115388993	1.0	0.9987864915050013	99.99998767764782
7	0.684136053148662	GOTERM_BP_ALL	GO:0031326:regulation of cellular biosynthetic process	21	21.0	0.6095864679870274	7571,4158,8882,150372,1874,282618,5054,55565,7050,9212,116092,54496,2175,65057,2185,100289678,8896,84916,4157,51428,57467	82	4284	16792	1.0038259206121474	1.0	0.9988687132010438	99.99999016593064
7	0.684136053148662	GOTERM_BP_ALL	GO:0023014:signal transduction by protein phosphorylation	5	5.0	0.6168089132052588	5689,2185,5694,5696,1852	82	877	16792	1.1675056317267847	1.0	0.9989858918022259	99.99999286132048
7	0.684136053148662	GOTERM_BP_ALL	GO:0010033:response to organic substance	14	14.000000000000002	0.6184439245302632	8882,2642,55738,7425,5694,5054,10293,5696,7050,2235,5689,2185,8896,51428	82	2822	16792	1.0159202088122938	1.0	0.9989914124420122	99.99999336621825
13	0.213080929175915	GOTERM_BP_ALL	GO:0055085:transmembrane transport	7	7.000000000000001	0.6217896184851899	9123,55238,116085,2185,9605,10204,59285	82	1322	16792	1.0843142319471608	1.0	0.9990287745055727	99.999994296444
3	1.29595936864361	GOTERM_MF_ALL	GO:0036094:small molecule binding	12	12.0	0.6218545268827587	8438,3101,57647,9212,55794,54920,197258,2185,7453,9785,51428,55661	77	2571	16881	1.0232614526663535	1.0	0.9992109839496217	99.99984167738424
7	0.684136053148662	GOTERM_BP_ALL	GO:0019219:regulation of nucleobase-containing compound metabolic process	20	20.0	0.6240128479467747	7571,4158,8882,150372,1874,282618,5054,55565,7050,9212,116092,54496,2175,65057,2185,100289678,8896,84916,4157,51428	82	4104	16792	0.9979555935910237	1.0	0.9990449322369954	99.99999484507765
7	0.684136053148662	GOTERM_BP_ALL	GO:0010556:regulation of macromolecule biosynthetic process	20	20.0	0.6254301031535696	7571,8882,150372,1874,282618,5054,55565,7050,9212,116092,54496,2175,65057,2185,100289678,8896,84916,4157,51428,57467	82	4107	16792	0.9972266267585977	1.0	0.9990465026909918	99.9999951684538
7	0.684136053148662	GOTERM_MF_ALL	GO:1901363:heterocyclic compound binding	27	27.0	0.6261007535831156	8438,7571,60528,7453,26121,55565,9123,116092,55813,197258,65057,4234,100289678,55661,51428,3101,57647,55794,23450,1874,126549,7050,9212,54920,2185,9785,84916	77	5971	16881	0.9913434413518151	1.0	0.9991608626597916	99.99986442275687
7	0.684136053148662	GOTERM_BP_ALL	GO:0048522:positive regulation of cellular process	23	23.0	0.6278319094160416	4158,8882,4312,150372,1874,282618,126549,5694,5054,1852,55565,5696,994,5689,9212,5049,9688,9798,65057,2185,8896,4157,51428	82	4744	16792	0.9928227697116769	1.0	0.9990657388733918	99.9999956732637
7	0.684136053148662	GOTERM_BP_ALL	GO:0051336:regulation of hydrolase activity	7	7.000000000000001	0.6329414655298149	2642,55738,2185,57706,9605,5054,5696	82	1337	16792	1.0721491508108798	1.0	0.9991308264772061	99.99999658675921
9	0.486768795381713	GOTERM_BP_ALL	GO:0044711:single-organism biosynthetic process	7	7.000000000000001	0.6351497335828018	4158,2235,9791,55697,2185,9605,4157	82	1340	16792	1.069748816891154	1.0	0.999145573082691	99.99999692241308
7	0.684136053148662	GOTERM_BP_ALL	GO:0009889:regulation of biosynthetic process	21	21.0	0.6352065553557775	7571,4158,8882,150372,1874,282618,5054,55565,7050,9212,116092,54496,2175,65057,2185,100289678,8896,84916,4157,51428,57467	82	4339	16792	0.9911016925334039	1.0	0.9991247705236479	99.99999693062506
7	0.684136053148662	GOTERM_BP_ALL	GO:0045893:positive regulation of transcription, DNA-templated	7	7.000000000000001	0.6417296636365087	8882,1874,4157,282618,51428,5054,55565	82	1349	16792	1.0626118714856534	1.0	0.9992085094914306	99.99999774771801
7	0.684136053148662	GOTERM_BP_ALL	GO:1903508:positive regulation of nucleic acid-templated transcription	7	7.000000000000001	0.6417296636365087	8882,1874,4157,282618,51428,5054,55565	82	1349	16792	1.0626118714856534	1.0	0.9992085094914306	99.99999774771801
7	0.684136053148662	GOTERM_BP_ALL	GO:1901564:organonitrogen compound metabolic process	11	11.0	0.6420942628287709	4158,3101,5689,2235,9791,2185,7453,9605,4157,5694,5696	82	2221	16792	1.0142212363141192	1.0	0.9991939915119614	99.9999977867162
9	0.486768795381713	GOTERM_BP_ALL	GO:1901564:organonitrogen compound metabolic process	11	11.0	0.6420942628287709	4158,3101,5689,2235,9791,2185,7453,9605,4157,5694,5696	82	2221	16792	1.0142212363141192	1.0	0.9991939915119614	99.9999977867162
8	0.585696458735177	GOTERM_BP_ALL	GO:0051234:establishment of localization	23	23.0	0.6483097077229761	3101,8882,55238,2642,55738,124460,7425,9907,57706,126549,10204,5054,59285,9123,116085,9688,25839,9798,2185,65057,9670,9605,9785	82	4790	16792	0.9832883548042161	1.0	0.9992677297978962	99.9999983612248
13	0.213080929175915	GOTERM_BP_ALL	GO:0051234:establishment of localization	23	23.0	0.6483097077229761	3101,8882,55238,2642,55738,124460,7425,9907,57706,126549,10204,5054,59285,9123,116085,9688,25839,9798,2185,65057,9670,9605,9785	82	4790	16792	0.9832883548042161	1.0	0.9992677297978962	99.9999983612248
7	0.684136053148662	GOTERM_BP_ALL	GO:0051345:positive regulation of hydrolase activity	5	5.0	0.6521204234405535	2642,55738,2185,57706,9605	82	917	16792	1.1165784504082772	1.0	0.9993032126910706	99.99999864058256
7	0.684136053148662	GOTERM_MF_ALL	GO:0005102:receptor binding	7	7.000000000000001	0.6535448179110823	8882,7425,2185,10683,8896,282618,5054	77	1462	16881	1.0496828752642706	1.0	0.9994370758936965	99.99995241324514
10	0.339818494799525	GOTERM_BP_ALL	GO:0043933:macromolecular complex subunit organization	12	12.0	0.6556960882799261	9212,4312,55794,54496,9688,25839,9798,55572,2175,2185,26121,23450	82	2461	16792	0.9985233050217539	1.0	0.9993341796561844	99.99999886137654
7	0.684136053148662	GOTERM_BP_ALL	GO:1902680:positive regulation of RNA biosynthetic process	7	7.000000000000001	0.6561068176689391	8882,1874,4157,282618,51428,5054,55565	82	1369	16792	1.0470879580965278	1.0	0.999322543115582	99.99999888445448
8	0.585696458735177	GOTERM_BP_ALL	GO:1902582:single-organism intracellular transport	4	4.0	0.6572637297185547	8882,9688,9670,10204	82	695	16792	1.1785927355676435	1.0	0.999320928581172	99.99999894711388
7	0.684136053148662	GOTERM_BP_ALL	GO:0002376:immune system process	12	12.0	0.6579055610442669	9123,5689,4312,3812,150372,2175,2185,282618,51428,5694,5054,5696	82	2465	16792	0.9969029832286153	1.0	0.9993123758156837	99.99999898043109
16	0.125228126841027	GOTERM_BP_ALL	GO:0002376:immune system process	12	12.0	0.6579055610442669	9123,5689,4312,3812,150372,2175,2185,282618,51428,5694,5054,5696	82	2465	16792	0.9969029832286153	1.0	0.9993123758156837	99.99999898043109
7	0.684136053148662	GOTERM_MF_ALL	GO:0097159:organic cyclic compound binding	27	27.0	0.6587348356972494	8438,7571,60528,7453,26121,55565,9123,116092,55813,197258,65057,4234,100289678,55661,51428,3101,57647,55794,23450,1874,126549,7050,9212,54920,2185,9785,84916	77	6052	16881	0.9780752954910259	1.0	0.9994144557598282	99.99996132254189
9	0.486768795381713	GOTERM_BP_ALL	GO:1901566:organonitrogen compound biosynthetic process	7	7.000000000000001	0.6603530190194258	4158,2235,9791,2185,7453,9605,4157	82	1375	16792	1.042518847006652	1.0	0.9993283234050017	99.99999909858691
8	0.585696458735177	GOTERM_BP_ALL	GO:0006605:protein targeting	4	4.0	0.6630313107597082	8882,9688,9670,10204	82	701	16792	1.1685049232803313	1.0	0.9993470467151485	99.99999921305857
7	0.684136053148662	GOTERM_BP_ALL	GO:0048519:negative regulation of biological process	22	22.0	0.6676709686497678	8882,51530,7453,10683,23450,1874,282618,5694,10204,5054,10293,1852,5696,7050,5689,9212,54920,9688,65057,2185,4157,57467	82	4623	16792	0.9745123797766206	1.0	0.9993899968402375	99.99999937963196
7	0.684136053148662	GOTERM_BP_ALL	GO:0019220:regulation of phosphate metabolic process	8	8.0	0.6693499333376994	4158,994,54920,55697,2185,4157,282618,1852	82	1610	16792	1.017542796545978	1.0	0.9993952524243961	99.99999943125867
7	0.684136053148662	GOTERM_BP_ALL	GO:0051174:regulation of phosphorus metabolic process	8	8.0	0.6699996174092661	4158,994,54920,55697,2185,4157,282618,1852	82	1611	16792	1.016911174698339	1.0	0.9993879021172489	99.99999945012783
7	0.684136053148662	GOTERM_BP_ALL	GO:0006357:regulation of transcription from RNA polymerase II promoter	9	9.0	0.6720164676706333	7050,9212,1874,8896,100289678,4157,51428,5054,55565	82	1835	16792	1.0043729647105735	1.0	0.9993974324174718	99.99999950501847
7	0.684136053148662	GOTERM_BP_ALL	GO:0009058:biosynthetic process	30	30.0	0.6731689920300685	7571,8882,150372,7453,55565,116092,9791,54496,2175,65057,100289678,8896,51428,4157,26173,57467,4158,55697,51647,1874,282618,5054,7050,9212,2235,9688,2185,9605,9785,84916	82	6320	16792	0.9720592775548008	1.0	0.9993963978840096	99.99999953402443
4	0.902815417531363	GOTERM_MF_ALL	GO:0016740:transferase activity	11	11.0	0.6821696523706352	3101,9212,9791,54496,5049,197258,2185,115708,4234,79979,10293	77	2453	16881	0.9831110593442433	1.0	0.9995843904829403	99.99998544131029
7	0.684136053148662	GOTERM_BP_ALL	GO:0006468:protein phosphorylation	9	9.0	0.6823286885015656	994,5689,9212,54920,2185,282618,5694,5696,1852	82	1852	16792	0.9951535584470316	1.0	0.999487095560172	99.99999971385641
7	0.684136053148662	GOTERM_BP_ALL	GO:0051246:regulation of protein metabolic process	12	12.0	0.6833047577921931	994,5689,54920,9798,2185,23450,282618,5694,5054,5696,57467,1852	82	2512	16792	0.9782507379213918	1.0	0.999484442018667	99.99999972857022
7	0.684136053148662	GOTERM_BP_ALL	GO:0051130:positive regulation of cellular component organization	6	6.0	0.6835082956006631	9212,4312,9798,2185,65057,5054	82	1183	16792	1.038616168072078	1.0	0.999473448182488	99.99999973154729
13	0.213080929175915	GOTERM_CC_ALL	GO:0044459:plasma membrane part	12	12.0	0.6856746675137355	9123,4158,116085,2642,3812,2185,57706,4157,282618,59285,3682,23035	85	2635	18224	0.9763946869070209	1.0	0.9988001957934881	99.99998194819594
15	0.142326923061569	GOTERM_CC_ALL	GO:0044459:plasma membrane part	12	12.0	0.6856746675137355	9123,4158,116085,2642,3812,2185,57706,4157,282618,59285,3682,23035	85	2635	18224	0.9763946869070209	1.0	0.9988001957934881	99.99998194819594
7	0.684136053148662	GOTERM_BP_ALL	GO:0051254:positive regulation of RNA metabolic process	7	7.000000000000001	0.687851083555608	8882,1874,4157,282618,51428,5054,55565	82	1415	16792	1.0130483495647677	1.0	0.9995066826619147	99.99999978819753
7	0.684136053148662	GOTERM_BP_ALL	GO:0006355:regulation of transcription, DNA-templated	17	17.0	0.6880578523345591	7571,8882,150372,1874,282618,5054,55565,7050,9212,116092,54496,2175,100289678,8896,84916,4157,51428	82	3603	16792	0.966213792029677	1.0	0.9994962246862426	99.99999979059147
7	0.684136053148662	GOTERM_BP_ALL	GO:0045859:regulation of protein kinase activity	4	4.0	0.6899365111620246	994,54920,2185,1852	82	730	16792	1.1220848646842634	1.0	0.9995032784186066	99.99999981120511
13	0.213080929175915	GOTERM_BP_ALL	GO:0034220:ion transmembrane transport	5	5.0	0.6900456439759282	9123,55238,2185,9605,59285	82	963	16792	1.0632424081250158	1.0	0.9994918089908498	99.9999998123418
13	0.213080929175915	GOTERM_BP_ALL	GO:0042592:homeostatic process	8	8.0	0.6916374322141483	3101,9212,116085,2642,7425,2185,65057,1874	82	1645	16792	0.9958929498109571	1.0	0.9994959996907842	99.99999982820597
3	1.29595936864361	GOTERM_MF_ALL	GO:0016773:phosphotransferase activity, alcohol group as acceptor	4	4.0	0.6918612904604847	3101,9212,197258,2185	77	784	16881	1.1185396236416645	1.0	0.9996094813946731	99.99999048494016
7	0.684136053148662	GOTERM_BP_ALL	GO:0030097:hemopoiesis	4	4.0	0.697959208632351	150372,2175,2185,282618	82	739	16792	1.1084194197828312	1.0	0.9995477560068413	99.9999998795842
7	0.684136053148662	GOTERM_BP_ALL	GO:0051093:negative regulation of developmental process	4	4.0	0.697959208632351	2185,10683,282618,5054	82	739	16792	1.1084194197828312	1.0	0.9995477560068413	99.9999998795842
7	0.684136053148662	GOTERM_BP_ALL	GO:1903506:regulation of nucleic acid-templated transcription	17	17.0	0.6980624533797565	7571,8882,150372,1874,282618,5054,55565,7050,9212,116092,54496,2175,100289678,8896,84916,4157,51428	82	3625	16792	0.960349873843566	1.0	0.9995372451725691	99.99999988028834
7	0.684136053148662	GOTERM_BP_ALL	GO:0043412:macromolecule modification	19	19.0	0.7026691131182933	51530,282618,5694,10293,1852,5696,994,5689,9212,54920,54496,9688,2185,7681,115708,4234,79979,57467,23035	82	4065	16792	0.9571535715357153	1.0	0.9995699286683395	99.99999990804127
7	0.684136053148662	GOTERM_BP_ALL	GO:0032501:multicellular organismal process	33	33.0	0.7041254957474036	8438,8882,2642,644890,150372,7453,10204,59285,10293,54496,9798,2175,65057,51428,4157,23035,4158,4312,7425,10683,1874,5694,282618,5054,5696,7050,5689,994,9212,5049,9688,2185,23334	82	7027	16792	0.9616843742081935	1.0	0.9995725489745811	99.99999991547001
7	0.684136053148662	GOTERM_BP_ALL	GO:0045321:leukocyte activation	4	4.0	0.7049607790189326	150372,2175,2185,282618	82	747	16792	1.0965487968132692	1.0	0.9995694795660418	99.99999991947172
7	0.684136053148662	GOTERM_BP_ALL	GO:2001141:regulation of RNA biosynthetic process	17	17.0	0.7065620936316344	7571,8882,150372,1874,282618,5054,55565,7050,9212,116092,54496,2175,100289678,8896,84916,4157,51428	82	3644	16792	0.9553425611094749	1.0	0.9995735256163224	99.99999992664958
10	0.339818494799525	GOTERM_BP_ALL	GO:0006461:protein complex assembly	7	7.000000000000001	0.7075291484249366	4312,9688,25839,55572,2175,2185,23450	82	1445	16792	0.9920162038990632	1.0	0.9995717621807229	99.99999993068786
7	0.684136053148662	GOTERM_BP_ALL	GO:0048731:system development	20	20.0	0.7077061310466486	4158,8882,150372,7425,7453,10683,1874,282618,5694,5054,5696,5689,5049,9688,9798,2175,2185,65057,23035,23334	82	4291	16792	0.9544651027959825	1.0	0.999562651374801	99.99999993140388
10	0.339818494799525	GOTERM_BP_ALL	GO:0070271:protein complex biogenesis	7	7.000000000000001	0.7081708956415865	4312,9688,25839,55572,2175,2185,23450	82	1446	16792	0.9913301622642783	1.0	0.9995561585564413	99.99999993325113
10	0.339818494799525	GOTERM_BP_ALL	GO:0071822:protein complex subunit organization	8	8.0	0.7093866505186583	4312,9688,25839,9798,55572,2175,2185,23450	82	1674	16792	0.978640324037649	1.0	0.9995568233779831	99.99999993786423
7	0.684136053148662	GOTERM_BP_ALL	GO:0031324:negative regulation of cellular metabolic process	11	11.0	0.7108090972377616	7050,5689,9212,54920,65057,282618,5694,5054,5696,57467,1852	82	2345	16792	0.9605907743512404	1.0	0.9995594958924301	99.99999994288027
17	0.0943213606341606	GOTERM_BP_ALL	GO:0031324:negative regulation of cellular metabolic process	11	11.0	0.7108090972377616	7050,5689,9212,54920,65057,282618,5694,5054,5696,57467,1852	82	2345	16792	0.9605907743512404	1.0	0.9995594958924301	99.99999994288027
7	0.684136053148662	GOTERM_BP_ALL	GO:0032268:regulation of cellular protein metabolic process	11	11.0	0.7113294313912158	994,5689,54920,9798,2185,282618,5694,5054,5696,57467,1852	82	2346	16792	0.960181315368141	1.0	0.9995536101573204	99.99999994461794
7	0.684136053148662	GOTERM_BP_ALL	GO:1901576:organic substance biosynthetic process	29	28.999999999999996	0.7184131275143973	7571,8882,150372,7453,55565,116092,9791,54496,2175,65057,100289678,8896,51428,4157,26173,57467,4158,55697,1874,282618,5054,7050,9212,2235,9688,2185,9605,9785,84916	82	6227	16792	0.9536910464656275	1.0	0.9996078067479556	99.99999996383669
7	0.684136053148662	GOTERM_BP_ALL	GO:0010628:positive regulation of gene expression	8	8.0	0.720069828759965	8882,2185,1874,4157,282618,51428,5054,55565	82	1692	16792	0.9682292567606526	1.0	0.9996123845852525	99.9999999673182
7	0.684136053148662	GOTERM_BP_ALL	GO:0009059:macromolecule biosynthetic process	24	24.0	0.7202700300768997	7571,8882,150372,7453,1874,282618,5054,55565,7050,9212,116092,54496,9688,2175,65057,2185,9785,100289678,8896,84916,4157,51428,26173,57467	82	5175	16792	0.9497066101095792	1.0	0.9996044652110441	99.99999996771686
7	0.684136053148662	GOTERM_BP_ALL	GO:1901700:response to oxygen-containing compound	7	7.000000000000001	0.7208120173405382	2235,2642,9688,7425,2185,5054,23334	82	1466	16792	0.9778058762852294	1.0	0.9995994522759989	99.99999996877324
7	0.684136053148662	GOTERM_BP_ALL	GO:0051960:regulation of nervous system development	4	4.0	0.7235888880880803	8882,9798,2185,10683	82	769	16792	1.0651780900123695	1.0	0.9996138965360432	99.99999997369402
7	0.684136053148662	GOTERM_BP_ALL	GO:0048534:hematopoietic or lymphoid organ development	4	4.0	0.7309466047438329	150372,2175,2185,282618	82	778	16792	1.0528559784312497	1.0	0.9996643317823233	99.9999999834403
7	0.684136053148662	GOTERM_BP_ALL	GO:0034645:cellular macromolecule biosynthetic process	23	23.0	0.7394499295223836	7571,8882,150372,7453,1874,282618,5054,55565,7050,9212,116092,54496,2175,65057,2185,9785,100289678,8896,84916,4157,51428,26173,57467	82	5012	16792	0.9397348801899832	1.0	0.9997168960711612	99.99999999045467
12	0.295830939501694	GOTERM_CC_ALL	GO:0044427:chromosomal part	4	4.0	0.7404240415016219	9212,65057,1874,8896	85	827	18224	1.0370012091898426	1.0	0.9995438180815264	99.99999861516584
7	0.684136053148662	GOTERM_BP_ALL	GO:0008219:cell death	9	9.0	0.742168668089833	8882,9212,54920,9688,2185,51530,51428,10293,5054	82	1958	16792	0.941279055282892	1.0	0.99972753508916	99.99999999202662
7	0.684136053148662	GOTERM_BP_ALL	GO:0051716:cellular response to stimulus	32	32.0	0.7438163478078028	8438,8882,2642,150372,51530,57706,9907,10293,3682,2175,65057,8896,51428,4157,4158,55697,55738,10683,1874,126549,5694,282618,5054,5696,1852,7050,5689,9212,2235,9688,2185,23334	82	6927	16792	0.9460048519930847	1.0	0.9997311745542026	99.99999999285703
14	0.19592855421311	GOTERM_CC_ALL	GO:0097458:neuron part	6	6.0	0.7447670654569465	8882,55238,55738,2185,57706,23035	85	1333	18224	0.9650412603150788	1.0	0.9995226404698996	99.99999889570792
7	0.684136053148662	GOTERM_BP_ALL	GO:0010941:regulation of cell death	7	7.000000000000001	0.7467324595568727	8882,9212,54920,9688,2185,51530,5054	82	1509	16792	0.9499426206985729	1.0	0.9997426642446742	99.99999999413068
7	0.684136053148662	GOTERM_BP_ALL	GO:0045944:positive regulation of transcription from RNA polymerase II promoter	5	5.0	0.747630473042842	1874,4157,51428,5054,55565	82	1041	16792	0.9835758299946111	1.0	0.9997416422569257	99.99999999447763
7	0.684136053148662	GOTERM_BP_ALL	GO:0016043:cellular component organization	28	28.000000000000004	0.752138643251866	8438,8882,60528,51530,26121,10204,3682,54496,54478,9798,2175,65057,4312,55794,55738,55572,51647,23450,1874,126549,5054,994,9212,9688,25839,2185,23334,55559	82	6109	16792	0.9385912029033534	1.0	0.9997621328431474	99.99999999594644
10	0.339818494799525	GOTERM_BP_ALL	GO:0016043:cellular component organization	28	28.000000000000004	0.752138643251866	8438,8882,60528,51530,26121,10204,3682,54496,54478,9798,2175,65057,4312,55794,55738,55572,51647,23450,1874,126549,5054,994,9212,9688,25839,2185,23334,55559	82	6109	16792	0.9385912029033534	1.0	0.9997621328431474	99.99999999594644
7	0.684136053148662	GOTERM_BP_ALL	GO:0048856:anatomical structure development	25	25.0	0.7522379607053029	8438,4158,8882,150372,7425,7453,10683,1874,5694,282618,5054,5696,7050,5689,9212,994,5049,9688,9798,2175,65057,2185,4157,23334,23035	82	5473	16792	0.9354124237387085	1.0	0.999756605546502	99.9999999959742
7	0.684136053148662	GOTERM_BP_ALL	GO:0044767:single-organism developmental process	25	25.0	0.7529575209998809	8438,4158,8882,150372,7425,7453,10683,1874,5694,282618,5054,5696,7050,5689,9212,994,5049,9688,9798,2175,65057,2185,4157,23334,23035	82	5475	16792	0.9350707205702194	1.0	0.9997546695998084	99.99999999617015
5	0.823686769637174	GOTERM_CC_ALL	GO:0015630:microtubule cytoskeleton	5	5.0	0.7541080084287992	994,9212,9798,51647,55559	85	1100	18224	0.9745454545454545	1.0	0.9995542471643201	99.99999933036628
7	0.684136053148662	GOTERM_BP_ALL	GO:0051252:regulation of RNA metabolic process	17	17.0	0.7562835803292484	7571,8882,150372,1874,282618,5054,55565,7050,9212,116092,54496,2175,100289678,8896,84916,4157,51428	82	3762	16792	0.9253770049662219	1.0	0.9997678523881339	99.99999999696475
7	0.684136053148662	GOTERM_BP_ALL	GO:0007166:cell surface receptor signaling pathway	12	12.0	0.7600515657347208	5689,2642,9688,150372,2185,51530,10683,5694,10293,5054,5696,3682	82	2669	16792	0.9207065768671924	1.0	0.9997828694346295	99.99999999767667
7	0.684136053148662	GOTERM_BP_ALL	GO:0031175:neuron projection development	4	4.0	0.7610962160244428	8882,9798,2185,23334	82	817	16792	1.002597247514703	1.0	0.9997829512428361	99.99999999784421
7	0.684136053148662	GOTERM_BP_ALL	GO:0048518:positive regulation of biological process	24	24.0	0.7612634521366555	4158,8882,4312,150372,1874,282618,126549,5694,10204,5054,1852,55565,5696,994,5689,9212,5049,9688,9798,65057,2185,8896,4157,51428	82	5285	16792	0.9299397743267876	1.0	0.9997783135117027	99.99999999786996
7	0.684136053148662	GOTERM_BP_ALL	GO:0002520:immune system development	4	4.0	0.7640316702298293	150372,2175,2185,282618	82	821	16792	0.9977124862600636	1.0	0.9997876843161573	99.9999999982562
7	0.684136053148662	GOTERM_MF_ALL	GO:0098772:molecular function regulator	6	6.0	0.7643609987449697	54920,2642,55738,57706,9605,5054	77	1397	16881	0.9415909788135988	1.0	0.9999221833720882	99.99999976099537
11	0.321469450967999	GOTERM_BP_ALL	GO:0051707:response to other organism	4	4.0	0.7698165917938705	7425,282618,51428,5054	82	829	16792	0.9880843802406661	1.0	0.9998116490063309	99.99999999886087
11	0.321469450967999	GOTERM_BP_ALL	GO:0043207:response to external biotic stimulus	4	4.0	0.7698165917938705	7425,282618,51428,5054	82	829	16792	0.9880843802406661	1.0	0.9998116490063309	99.99999999886087
13	0.213080929175915	GOTERM_BP_ALL	GO:0060341:regulation of cellular localization	4	4.0	0.7733743271292542	8882,9688,2185,10204	82	834	16792	0.9821606129730361	1.0	0.9998189739701472	99.999999999128
18	0.0595024169482361	GOTERM_MF_ALL	GO:0046914:transition metal ion binding	6	6.0	0.7785207741422527	8882,2235,4312,51530,7681,10293	77	1423	16881	0.92438692719789	1.0	0.999938137650784	99.99999989796116
18	0.0595024169482361	GOTERM_MF_ALL	GO:0008270:zinc ion binding	5	5.0	0.7807629579457815	8882,4312,51530,7681,10293	77	1169	16881	0.9376978880828323	1.0	0.9999312375785697	99.99999991126933
8	0.585696458735177	GOTERM_BP_ALL	GO:1902580:single-organism cellular localization	5	5.0	0.7868262816709054	8882,9688,9670,57706,10204	82	1102	16792	0.929131069895091	1.0	0.9998696917821429	99.99999999969477
7	0.684136053148662	GOTERM_BP_ALL	GO:0033993:response to lipid	4	4.0	0.7911687417810671	2235,2185,8896,5054	82	860	16792	0.9524673851389678	1.0	0.9998811990415717	99.99999999978556
8	0.585696458735177	GOTERM_BP_ALL	GO:0044765:single-organism transport	15	15.0	0.7921277139355017	3101,8882,55238,2642,7425,57706,10204,5054,59285,9123,116085,9688,2185,9670,9605	82	3415	16792	0.8994750562439738	1.0	0.9998811963839442	99.99999999980184
13	0.213080929175915	GOTERM_BP_ALL	GO:0044765:single-organism transport	15	15.0	0.7921277139355017	3101,8882,55238,2642,7425,57706,10204,5054,59285,9123,116085,9688,2185,9670,9605	82	3415	16792	0.8994750562439738	1.0	0.9998811963839442	99.99999999980184
14	0.19592855421311	GOTERM_BP_ALL	GO:0044765:single-organism transport	15	15.0	0.7921277139355017	3101,8882,55238,2642,7425,57706,10204,5054,59285,9123,116085,9688,2185,9670,9605	82	3415	16792	0.8994750562439738	1.0	0.9998811963839442	99.99999999980184
16	0.125228126841027	GOTERM_BP_ALL	GO:0044765:single-organism transport	15	15.0	0.7921277139355017	3101,8882,55238,2642,7425,57706,10204,5054,59285,9123,116085,9688,2185,9670,9605	82	3415	16792	0.8994750562439738	1.0	0.9998811963839442	99.99999999980184
3	1.29595936864361	GOTERM_MF_ALL	GO:0016301:kinase activity	4	4.0	0.793214199313582	3101,9212,197258,2185	77	924	16881	0.9490639230898972	1.0	0.9999435702821179	99.9999999602514
7	0.684136053148662	GOTERM_BP_ALL	GO:0048523:negative regulation of cellular process	19	19.0	0.7940799928261317	8882,51530,7453,10683,1874,282618,5694,5054,10293,1852,5696,7050,5689,9212,54920,9688,2185,65057,57467	82	4300	16792	0.9048440158820193	1.0	0.9998844428255128	99.99999999983146
17	0.0943213606341606	GOTERM_BP_ALL	GO:0048523:negative regulation of cellular process	19	19.0	0.7940799928261317	8882,51530,7453,10683,1874,282618,5694,5054,10293,1852,5696,7050,5689,9212,54920,9688,2185,65057,57467	82	4300	16792	0.9048440158820193	1.0	0.9998844428255128	99.99999999983146
8	0.585696458735177	GOTERM_BP_ALL	GO:0034613:cellular protein localization	7	7.000000000000001	0.7959215188702482	8882,9212,9688,65057,9670,10204,126549	82	1600	16792	0.8959146341463415	1.0	0.9998872907473196	99.99999999985553
11	0.321469450967999	GOTERM_BP_ALL	GO:0009607:response to biotic stimulus	4	4.0	0.7996305480324304	7425,282618,51428,5054	82	873	16792	0.9382840220154779	1.0	0.9998957672640507	99.99999999989453
8	0.585696458735177	GOTERM_BP_ALL	GO:0070727:cellular macromolecule localization	7	7.000000000000001	0.8023282403502654	8882,9212,9688,65057,9670,10204,126549	82	1613	16792	0.8886939954334448	1.0	0.9999009013559012	99.99999999991641
7	0.684136053148662	GOTERM_BP_ALL	GO:0044248:cellular catabolic process	7	7.000000000000001	0.8037850651932485	8882,5689,9212,2185,23644,5694,5696	82	1616	16792	0.8870441922241005	1.0	0.9999024060626265	99.99999999992637
7	0.684136053148662	GOTERM_BP_ALL	GO:0032502:developmental process	25	25.0	0.8055807997932162	8438,4158,8882,150372,7425,7453,10683,1874,5694,282618,5054,5696,7050,5689,9212,994,5049,9688,9798,2175,65057,2185,4157,23334,23035	82	5632	16792	0.9090042960088692	1.0	0.9999048510319267	99.99999999993712
7	0.684136053148662	GOTERM_BP_ALL	GO:0042221:response to chemical	18	18.0	0.8063244722829304	8438,8882,2642,55738,7425,5694,5054,10293,5696,7050,5689,2235,116085,9688,2185,8896,51428,23334	82	4117	16792	0.8953239690278856	1.0	0.9999043738664322	99.99999999994111
7	0.684136053148662	GOTERM_BP_ALL	GO:0008283:cell proliferation	8	8.0	0.8076794737408559	8882,994,9212,2185,7453,282618,51428,10293	82	1861	16792	0.8803030104454725	1.0	0.9999056043115919	99.9999999999478
7	0.684136053148662	GOTERM_BP_ALL	GO:0001934:positive regulation of protein phosphorylation	4	4.0	0.810269607719054	994,2185,282618,1852	82	890	16792	0.9203617429432722	1.0	0.9999101657939115	99.99999999995863
7	0.684136053148662	GOTERM_BP_ALL	GO:0042325:regulation of phosphorylation	6	6.0	0.8124744836478186	994,54920,55697,2185,282618,1852	82	1393	16792	0.8820408663526692	1.0	0.9999135840591052	99.99999999996615
8	0.585696458735177	GOTERM_BP_ALL	GO:0051179:localization	26	26.0	0.8135042507492521	3101,8882,4312,2642,55238,55738,124460,7425,57706,26121,9907,126549,10204,59285,5054,9123,9212,116085,9688,25839,9798,65057,2185,9670,9605,9785	82	5872	16792	0.90672559314149	1.0	0.9999139386584249	99.9999999999692
13	0.213080929175915	GOTERM_BP_ALL	GO:0051179:localization	26	26.0	0.8135042507492521	3101,8882,4312,2642,55238,55738,124460,7425,57706,26121,9907,126549,10204,59285,5054,9123,9212,116085,9688,25839,9798,65057,2185,9670,9605,9785	82	5872	16792	0.90672559314149	1.0	0.9999139386584249	99.9999999999692
7	0.684136053148662	GOTERM_MF_ALL	GO:0003700:transcription factor activity, sequence-specific DNA binding	5	5.0	0.8142523675724865	7571,7050,1874,8896,55565	77	1231	16881	0.8904702121598953	1.0	0.9999653906903245	99.99999999089353
7	0.684136053148662	GOTERM_BP_ALL	GO:0048646:anatomical structure formation involved in morphogenesis	5	5.0	0.8147470084229813	2185,1874,7453,10683,5054	82	1151	16792	0.8895764022800958	1.0	0.9999148498895177	99.99999999997253
7	0.684136053148662	GOTERM_MF_ALL	GO:0001071:nucleic acid binding transcription factor activity	5	5.0	0.8147572088732705	7571,7050,1874,8896,55565	77	1232	16881	0.8897474278967784	1.0	0.9999595938104946	99.99999999122763
7	0.684136053148662	GOTERM_BP_ALL	GO:0014070:response to organic cyclic compound	4	4.0	0.8198517989483121	2235,7425,2185,8896	82	906	16792	0.9041081139288215	1.0	0.9999230790125736	99.99999999998299
7	0.684136053148662	GOTERM_BP_ALL	GO:0001775:cell activation	4	4.0	0.8221833398792262	150372,2175,2185,282618	82	910	16792	0.9001340123291344	1.0	0.9999244908042814	99.9999999999864
7	0.684136053148662	GOTERM_BP_ALL	GO:1902533:positive regulation of intracellular signal transduction	4	4.0	0.8250622672315657	2185,4157,282618,1852	82	915	16792	0.8952152472344396	1.0	0.9999290972354058	99.99999999998973
13	0.213080929175915	GOTERM_BP_ALL	GO:0051050:positive regulation of transport	4	4.0	0.8279020695897694	8882,9688,10204,5054	82	920	16792	0.8903499469777307	1.0	0.9999334151316683	99.99999999999224
14	0.19592855421311	GOTERM_CC_ALL	GO:0043005:neuron projection	4	4.0	0.8293032177153685	8882,55238,2185,57706	85	966	18224	0.8877846790890269	1.0	0.9999018351553406	99.99999999499914
7	0.684136053148662	GOTERM_BP_ALL	GO:0051240:positive regulation of multicellular organismal process	6	6.0	0.8307522349875536	9798,150372,2185,282618,51428,5054	82	1431	16792	0.8586183975047297	1.0	0.9999375618486913	99.99999999999417
16	0.125228126841027	GOTERM_BP_ALL	GO:0016477:cell migration	5	5.0	0.8318465924299167	9123,4312,9688,2185,5054	82	1184	16792	0.8647824653922215	1.0	0.9999380864935992	99.99999999999478
7	0.684136053148662	GOTERM_BP_ALL	GO:0018193:peptidyl-amino acid modification	5	5.0	0.832344071808392	9212,54496,9688,2185,282618	82	1185	16792	0.8640526911598231	1.0	0.999937419905378	99.99999999999505
7	0.684136053148662	GOTERM_MF_ALL	GO:0003677:DNA binding	10	10.0	0.8344245498941232	8438,7571,7050,116092,65057,1874,100289678,51428,126549,55565	77	2562	16881	0.8557133732777761	1.0	0.9999708164754553	99.9999999981222
7	0.684136053148662	GOTERM_BP_ALL	GO:0042327:positive regulation of phosphorylation	4	4.0	0.8345600235979345	994,2185,282618,1852	82	932	16792	0.8788862137548414	1.0	0.9999401885995893	99.99999999999606
7	0.684136053148662	GOTERM_BP_ALL	GO:0009653:anatomical structure morphogenesis	11	11.0	0.8358924717496703	5689,9798,2185,65057,1874,7453,10683,5694,5054,5696,23334	82	2631	16792	0.8561707965996421	1.0	0.9999411892946072	99.99999999999658
7	0.684136053148662	GOTERM_BP_ALL	GO:0007155:cell adhesion	7	7.000000000000001	0.8409463294250344	9798,2175,2185,282618,5694,5054,3682	82	1699	16792	0.8437100733573553	1.0	0.9999489466879142	99.999999999998
13	0.213080929175915	GOTERM_BP_ALL	GO:0006811:ion transport	6	6.0	0.8428602645277641	9123,55238,116085,2185,9605,59285	82	1458	16792	0.8427180568101976	1.0	0.9999508451891308	99.99999999999837
7	0.684136053148662	GOTERM_BP_ALL	GO:0022610:biological adhesion	7	7.000000000000001	0.8434034467917286	9798,2175,2185,282618,5694,5054,3682	82	1705	16792	0.8407410056505258	1.0	0.9999504246097711	99.99999999999847
7	0.684136053148662	GOTERM_BP_ALL	GO:0044267:cellular protein metabolic process	21	21.0	0.8447795121030529	4312,51530,7453,282618,5694,29100,5054,10293,1852,5696,994,5689,9212,54920,54496,9688,9798,2185,7681,57467,23035	82	4900	16792	0.877630662020906	1.0	0.9999514121993365	99.99999999999868
7	0.684136053148662	GOTERM_BP_ALL	GO:0035556:intracellular signal transduction	11	11.0	0.8449070935179185	5689,9212,150372,2185,1874,57706,4157,282618,5694,5696,1852	82	2657	16792	0.8477927609535787	1.0	0.999950304382358	99.9999999999987
5	0.823686769637174	GOTERM_CC_ALL	GO:0005856:cytoskeleton	8	8.0	0.8489272748619133	9123,994,9212,9798,2185,51647,84176,55559	85	2054	18224	0.8350535540408958	1.0	0.9999282928572069	99.99999999902852
15	0.142326923061569	GOTERM_MF_ALL	GO:0004888:transmembrane signaling receptor activity	5	5.0	0.8504373846244824	4158,2642,150372,2185,4157	77	1309	16881	0.8374093439028504	1.0	0.9999807379214989	99.99999999953552
5	0.823686769637174	GOTERM_CC_ALL	GO:0044430:cytoskeletal part	6	6.0	0.8509931672470241	994,9212,9798,51647,84176,55559	85	1547	18224	0.8315449256625728	1.0	0.9999218908905774	99.99999999919238
7	0.684136053148662	GOTERM_BP_ALL	GO:0048468:cell development	8	8.0	0.8515373080710347	8882,994,9688,9798,2185,1874,10683,23334	82	1968	16792	0.8324410073369026	1.0	0.9999595113793336	99.99999999999939
7	0.684136053148662	GOTERM_BP_ALL	GO:0006464:cellular protein modification process	16	16.0	0.8517445861313632	51530,282618,5694,10293,1852,5696,994,5689,9212,54920,54496,9688,2185,7681,57467,23035	82	3818	16792	0.8581686235929934	1.0	0.9999586986536122	99.9999999999994
7	0.684136053148662	GOTERM_BP_ALL	GO:0036211:protein modification process	16	16.0	0.8517445861313632	51530,282618,5694,10293,1852,5696,994,5689,9212,54920,54496,9688,2185,7681,57467,23035	82	3818	16792	0.8581686235929934	1.0	0.9999586986536122	99.9999999999994
7	0.684136053148662	GOTERM_BP_ALL	GO:0048666:neuron development	4	4.0	0.8517569485430831	8882,9798,2185,23334	82	965	16792	0.8488310375331733	1.0	0.9999575812131177	99.9999999999994
13	0.213080929175915	GOTERM_BP_ALL	GO:0006812:cation transport	4	4.0	0.8566571664798462	55238,2185,9605,59285	82	975	16792	0.8401250781738587	1.0	0.9999634832223481	99.99999999999967
8	0.585696458735177	GOTERM_BP_ALL	GO:1902578:single-organism localization	15	15.0	0.8578592178080906	3101,8882,55238,2642,7425,57706,10204,5054,59285,9123,116085,9688,2185,9670,9605	82	3614	16792	0.849946684303589	1.0	0.9999640936411177	99.99999999999972
13	0.213080929175915	GOTERM_BP_ALL	GO:1902578:single-organism localization	15	15.0	0.8578592178080906	3101,8882,55238,2642,7425,57706,10204,5054,59285,9123,116085,9688,2185,9670,9605	82	3614	16792	0.849946684303589	1.0	0.9999640936411177	99.99999999999972
14	0.19592855421311	GOTERM_BP_ALL	GO:1902578:single-organism localization	15	15.0	0.8578592178080906	3101,8882,55238,2642,7425,57706,10204,5054,59285,9123,116085,9688,2185,9670,9605	82	3614	16792	0.849946684303589	1.0	0.9999640936411177	99.99999999999972
16	0.125228126841027	GOTERM_BP_ALL	GO:1902578:single-organism localization	15	15.0	0.8578592178080906	3101,8882,55238,2642,7425,57706,10204,5054,59285,9123,116085,9688,2185,9670,9605	82	3614	16792	0.849946684303589	1.0	0.9999640936411177	99.99999999999972
7	0.684136053148662	GOTERM_BP_ALL	GO:0006915:apoptotic process	7	7.000000000000001	0.859774365543124	8882,9212,2185,51530,51428,10293,5054	82	1747	16792	0.8205285716280174	1.0	0.9999656282987531	99.99999999999977
18	0.0595024169482361	GOTERM_BP_ALL	GO:0006915:apoptotic process	7	7.000000000000001	0.859774365543124	8882,9212,2185,51530,51428,10293,5054	82	1747	16792	0.8205285716280174	1.0	0.9999656282987531	99.99999999999977
9	0.486768795381713	GOTERM_BP_ALL	GO:1901135:carbohydrate derivative metabolic process	5	5.0	0.8609162430080283	4158,3101,2185,9605,4157	82	1247	16792	0.8210925733956618	1.0	0.9999661511893737	99.9999999999998
7	0.684136053148662	GOTERM_BP_ALL	GO:0009888:tissue development	7	7.000000000000001	0.8630976930121018	5689,9688,2185,1874,10683,5694,5696	82	1756	16792	0.8163231290627259	1.0	0.9999679615950511	99.99999999999984
7	0.684136053148662	GOTERM_BP_ALL	GO:0009887:organ morphogenesis	4	4.0	0.8646687008601748	5689,1874,5694,5696	82	992	16792	0.8257277734067663	1.0	0.99996898703404	99.99999999999987
7	0.684136053148662	GOTERM_BP_ALL	GO:0030154:cell differentiation	15	15.0	0.868439407973736	8882,644890,150372,1874,10683,282618,5696,994,54496,9688,9798,2175,2185,51428,23334	82	3652	16792	0.8411027702829054	1.0	0.9999724635928237	99.99999999999993
3	1.29595936864361	GOTERM_MF_ALL	GO:0016772:transferase activity, transferring phosphorus-containing groups	4	4.0	0.871107504911883	3101,9212,197258,2185	77	1077	16881	0.8142386861049815	1.0	0.9999881959794963	99.99999999993977
15	0.142326923061569	GOTERM_MF_ALL	GO:0099600:transmembrane receptor activity	5	5.0	0.8719157086219373	4158,2642,150372,2185,4157	77	1363	16881	0.8042324513344321	1.0	0.9999864544808688	99.99999999994475
7	0.684136053148662	GOTERM_BP_ALL	GO:0019538:protein metabolic process	23	23.0	0.8753729654039366	4312,51530,7453,23450,282618,5694,29100,5054,10293,91039,1852,5696,994,5689,9212,54920,54496,9688,9798,2185,7681,57467,23035	82	5457	16792	0.8631026607132483	1.0	0.9999785955877081	99.99999999999997
7	0.684136053148662	GOTERM_BP_ALL	GO:0045595:regulation of cell differentiation	6	6.0	0.8768474656661184	9798,150372,2175,2185,10683,282618	82	1544	16792	0.7957790976873499	1.0	0.9999792918470566	99.99999999999997
8	0.585696458735177	GOTERM_BP_ALL	GO:0051049:regulation of transport	7	7.000000000000001	0.8771078356725588	8882,9688,55738,2185,10204,59285,5054	82	1796	16792	0.7981422130479657	1.0	0.9999789291599936	99.99999999999997
13	0.213080929175915	GOTERM_BP_ALL	GO:0051049:regulation of transport	7	7.000000000000001	0.8771078356725588	8882,9688,55738,2185,10204,59285,5054	82	1796	16792	0.7981422130479657	1.0	0.9999789291599936	99.99999999999997
7	0.684136053148662	GOTERM_BP_ALL	GO:0009719:response to endogenous stimulus	6	6.0	0.8782675231941252	8882,2235,2642,7425,2185,8896	82	1548	16792	0.7937228209491397	1.0	0.999979355822934	99.99999999999997
7	0.684136053148662	GOTERM_BP_ALL	GO:0006955:immune response	6	6.0	0.8793236185417694	5689,150372,2185,282618,5694,5696	82	1551	16792	0.7921875737132612	1.0	0.999979692155346	99.99999999999997
7	0.684136053148662	GOTERM_BP_ALL	GO:0042127:regulation of cell proliferation	6	6.0	0.8796739531614128	994,2175,2185,1874,7453,282618	82	1552	16792	0.7916771435755594	1.0	0.9999794213337891	99.99999999999997
7	0.684136053148662	GOTERM_BP_ALL	GO:0001932:regulation of protein phosphorylation	5	5.0	0.8820065514284945	994,54920,2185,282618,1852	82	1300	16792	0.7876172607879924	1.0	0.9999808422258751	99.99999999999999
7	0.684136053148662	GOTERM_BP_ALL	GO:0030030:cell projection organization	5	5.0	0.8823768554790352	8882,9798,2185,1874,23334	82	1301	16792	0.7870118670441124	1.0	0.9999806083578837	99.99999999999999
15	0.142326923061569	GOTERM_MF_ALL	GO:0004872:receptor activity	6	6.0	0.8859349569225696	4158,55697,2642,150372,2185,4157	77	1680	16881	0.7829777365491651	1.0	0.9999914107725936	99.99999999998876
15	0.142326923061569	GOTERM_MF_ALL	GO:0060089:molecular transducer activity	6	6.0	0.8859349569225696	4158,55697,2642,150372,2185,4157	77	1680	16881	0.7829777365491651	1.0	0.9999914107725936	99.99999999998876
13	0.213080929175915	GOTERM_BP_ALL	GO:0048878:chemical homeostasis	4	4.0	0.8887700000053433	3101,2642,7425,2185	82	1049	16792	0.7808598200376665	1.0	0.9999845322242054	100.0
17	0.0943213606341606	GOTERM_BP_ALL	GO:2000113:negative regulation of cellular macromolecule biosynthetic process	5	5.0	0.8906246585999472	7050,9212,65057,282618,57467	82	1324	16792	0.7733402107434971	1.0	0.9999853773731334	100.0
15	0.142326923061569	GOTERM_MF_ALL	GO:0038023:signaling receptor activity	5	5.0	0.8907370645036493	4158,2642,150372,2185,4157	77	1417	16881	0.7735842139511864	1.0	0.9999918798842046	99.99999999999378
16	0.125228126841027	GOTERM_BP_ALL	GO:0048870:cell motility	5	5.0	0.8926930317369869	9123,4312,9688,2185,5054	82	1330	16792	0.7698514579130754	1.0	0.9999863294767622	100.0
16	0.125228126841027	GOTERM_BP_ALL	GO:0051674:localization of cell	5	5.0	0.8926930317369869	9123,4312,9688,2185,5054	82	1330	16792	0.7698514579130754	1.0	0.9999863294767622	100.0
7	0.684136053148662	GOTERM_BP_ALL	GO:0012501:programmed cell death	7	7.000000000000001	0.8947324402089409	8882,9212,2185,51530,51428,10293,5054	82	1852	16792	0.7740083232365802	1.0	0.9999872213644172	100.0
18	0.0595024169482361	GOTERM_BP_ALL	GO:0012501:programmed cell death	7	7.000000000000001	0.8947324402089409	8882,9212,2185,51530,51428,10293,5054	82	1852	16792	0.7740083232365802	1.0	0.9999872213644172	100.0
7	0.684136053148662	GOTERM_BP_ALL	GO:0048869:cellular developmental process	16	16.0	0.896102433022822	8882,644890,150372,1874,10683,282618,5054,5696,994,54496,9688,9798,2175,2185,51428,23334	82	3992	16792	0.8207634781758639	1.0	0.9999876821838685	100.0
7	0.684136053148662	GOTERM_BP_ALL	GO:0044700:single organism signaling	26	26.0	0.8965788569940937	4158,8882,55697,2642,55738,150372,51530,7425,10683,57706,1874,282618,5694,59285,5054,10293,3682,1852,5696,5689,9212,9688,2175,2185,8896,4157	82	6207	16792	0.8577884135535411	1.0	0.9999876104766461	100.0
7	0.684136053148662	GOTERM_BP_ALL	GO:0007165:signal transduction	24	24.0	0.8969625169878068	4158,8882,55697,2642,55738,150372,51530,10683,57706,1874,282618,5694,5054,10293,3682,1852,5696,5689,9212,9688,2175,2185,8896,4157	82	5775	16792	0.8510357934748178	1.0	0.9999874841627495	100.0
7	0.684136053148662	GOTERM_BP_ALL	GO:0048699:generation of neurons	5	5.0	0.9015900316718222	8882,9798,2185,10683,23334	82	1357	16792	0.7545338533709581	1.0	0.9999897442739726	100.0
7	0.684136053148662	GOTERM_BP_ALL	GO:0023052:signaling	26	26.0	0.906675821727946	4158,8882,55697,2642,55738,150372,51530,7425,10683,57706,1874,282618,5694,59285,5054,10293,3682,1852,5696,5689,9212,9688,2175,2185,8896,4157	82	6260	16792	0.8505259876879919	1.0	0.9999918783596334	100.0
15	0.142326923061569	GOTERM_MF_ALL	GO:0004871:signal transducer activity	6	6.0	0.9096052439780389	4158,2642,150372,2185,4157,10293	77	1763	16881	0.746116050710492	1.0	0.9999964207601558	99.99999999999953
8	0.585696458735177	GOTERM_CC_ALL	GO:0098588:bounding membrane of organelle	6	6.0	0.9135860875378522	55697,25839,124460,57706,10204,23035	85	1742	18224	0.7384615384615385	1.0	0.9999908579705831	99.99999999999946
7	0.684136053148662	GOTERM_BP_ALL	GO:0042981:regulation of apoptotic process	5	5.0	0.914442407908209	8882,9212,2185,51530,5054	82	1400	16792	0.7313588850174216	1.0	0.9999945498274034	100.0
19	0.0240467786172265	GOTERM_CC_ALL	GO:0016023:cytoplasmic, membrane-bounded vesicle	4	4.0	0.9163479906046911	9798,7425,57706,5054	85	1183	18224	0.7249366018596788	1.0	0.9999906339509335	99.99999999999966
7	0.684136053148662	GOTERM_CC_ALL	GO:0070062:extracellular exosome	10	10.0	0.9171132504697451	5689,116085,5049,9798,7453,10204,5694,5054,5696,23334	85	2811	18224	0.7627178939879047	1.0	0.9999893276538463	99.99999999999969
7	0.684136053148662	GOTERM_BP_ALL	GO:0043067:regulation of programmed cell death	5	5.0	0.9180278733777669	8882,9212,2185,51530,5054	82	1413	16792	0.724630176238068	1.0	0.9999954482524471	100.0
17	0.0943213606341606	GOTERM_BP_ALL	GO:0010558:negative regulation of macromolecule biosynthetic process	5	5.0	0.9193714366896404	7050,9212,65057,282618,57467	82	1418	16792	0.7220750627816575	1.0	0.9999956715923177	100.0
7	0.684136053148662	GOTERM_CC_ALL	GO:1903561:extracellular vesicle	10	10.0	0.9199150719353104	5689,116085,5049,9798,7453,10204,5694,5054,5696,23334	85	2825	18224	0.7589380530973452	1.0	0.9999891923804565	99.9999999999998
7	0.684136053148662	GOTERM_CC_ALL	GO:0043230:extracellular organelle	10	10.0	0.9201121556370598	5689,116085,5049,9798,7453,10204,5694,5054,5696,23334	85	2826	18224	0.7586694975230007	1.0	0.9999873838061398	99.99999999999982
18	0.0595024169482361	GOTERM_MF_ALL	GO:0046872:metal ion binding	15	15.0	0.9233254613407076	7571,8882,4312,55738,60528,51530,10683,10293,55565,3682,2235,9212,7681,51428,23035	77	4166	16881	0.7893678572987263	1.0	0.9999981637986137	99.99999999999996
7	0.684136053148662	GOTERM_BP_ALL	GO:0098609:cell-cell adhesion	4	4.0	0.9261869420374299	9798,2175,282618,5694	82	1164	16792	0.7037130165116084	1.0	0.9999970090147992	100.0
7	0.684136053148662	GOTERM_BP_ALL	GO:1902531:regulation of intracellular signal transduction	6	6.0	0.9262204110290237	9212,2185,57706,4157,282618,1852	82	1714	16792	0.7168511825141588	1.0	0.9999969199129365	100.0
7	0.684136053148662	GOTERM_BP_ALL	GO:0022008:neurogenesis	5	5.0	0.9267891873602262	8882,9798,2185,10683,23334	82	1447	16792	0.7076036206111889	1.0	0.9999969388637207	100.0
7	0.684136053148662	GOTERM_CC_ALL	GO:0044421:extracellular region part	14	14.000000000000002	0.929130738964626	4312,7425,7453,282618,10204,5694,5054,5696,5689,9212,5049,116085,9798,23334	85	3878	18224	0.7740072202166065	1.0	0.9999896901105731	99.99999999999997
18	0.0595024169482361	GOTERM_MF_ALL	GO:0043169:cation binding	15	15.0	0.9308740469550765	7571,8882,4312,55738,60528,51530,10683,10293,55565,3682,2235,9212,7681,51428,23035	77	4213	16881	0.7805617122018736	1.0	0.999998692353828	99.99999999999999
7	0.684136053148662	GOTERM_BP_ALL	GO:0071495:cellular response to endogenous stimulus	4	4.0	0.9316448864318999	8882,2235,2642,8896	82	1185	16792	0.6912421529278585	1.0	0.9999977347669522	100.0
7	0.684136053148662	GOTERM_BP_ALL	GO:0050896:response to stimulus	35	35.0	0.9318312372814264	8438,8882,2642,150372,51530,57706,9907,10293,3682,2175,65057,8896,51428,4157,4158,55697,3812,55738,7425,10683,1874,126549,5694,282618,5054,5696,1852,7050,5689,9212,2235,116085,9688,2185,23334	82	8329	16792	0.8605255220519549	1.0	0.9999976917271872	100.0
17	0.0943213606341606	GOTERM_BP_ALL	GO:0031327:negative regulation of cellular biosynthetic process	5	5.0	0.9344914435500455	7050,9212,65057,282618,57467	82	1480	16792	0.6918259723137772	1.0	0.9999980330182591	100.0
7	0.684136053148662	GOTERM_BP_ALL	GO:0010629:negative regulation of gene expression	5	5.0	0.9355934354932129	7050,9212,9688,282618,5054	82	1485	16792	0.6894965919356164	1.0	0.9999981277872259	100.0
17	0.0943213606341606	GOTERM_BP_ALL	GO:0010629:negative regulation of gene expression	5	5.0	0.9355934354932129	7050,9212,9688,282618,5054	82	1485	16792	0.6894965919356164	1.0	0.9999981277872259	100.0
14	0.19592855421311	GOTERM_CC_ALL	GO:0042995:cell projection	6	6.0	0.9365903571779736	8882,55238,116085,2185,57706,23035	85	1846	18224	0.6968580715059588	1.0	0.999992485733554	99.99999999999999
17	0.0943213606341606	GOTERM_BP_ALL	GO:0009890:negative regulation of biosynthetic process	5	5.0	0.9396320651655957	7050,9212,65057,282618,57467	82	1504	16792	0.6807861961598339	1.0	0.9999985354230655	100.0
19	0.0240467786172265	GOTERM_CC_ALL	GO:0031410:cytoplasmic vesicle	4	4.0	0.9412033133297789	9798,7425,57706,5054	85	1284	18224	0.6679127725856697	1.0	0.99999357784872	100.0
7	0.684136053148662	GOTERM_BP_ALL	GO:0030182:neuron differentiation	4	4.0	0.9412606371152975	8882,9798,2185,23334	82	1226	16792	0.6681255719571877	1.0	0.9999986719647068	100.0
19	0.0240467786172265	GOTERM_CC_ALL	GO:0097708:intracellular vesicle	4	4.0	0.9416193187818374	9798,7425,57706,5054	85	1286	18224	0.666874027993779	1.0	0.9999926715492721	100.0
7	0.684136053148662	GOTERM_BP_ALL	GO:0007267:cell-cell signaling	5	5.0	0.9422635651461132	5689,7425,2185,5694,5696	82	1517	16792	0.6749521681110021	1.0	0.9999987356818325	100.0
7	0.684136053148662	GOTERM_BP_ALL	GO:0007154:cell communication	25	25.0	0.9424157819039427	4158,8882,55697,2642,55738,150372,51530,7425,10683,57706,1874,282618,5694,5054,10293,3682,1852,5696,5689,9212,9688,2175,2185,8896,4157	82	6275	16792	0.8158585171509085	1.0	0.9999987096988608	100.0
7	0.684136053148662	GOTERM_BP_ALL	GO:0065008:regulation of biological quality	13	13.0	0.9424280587963053	3101,5689,9212,116085,2642,9798,7425,2185,65057,1874,5694,5054,5696	82	3548	16792	0.750323095113702	1.0	0.9999986680816066	100.0
7	0.684136053148662	GOTERM_BP_ALL	GO:0000902:cell morphogenesis	4	4.0	0.9442508992630284	9798,2185,1874,23334	82	1240	16792	0.6605822187254131	1.0	0.9999988181151496	100.0
16	0.125228126841027	GOTERM_BP_ALL	GO:0040011:locomotion	5	5.0	0.9447919777754786	9123,4312,9688,2185,5054	82	1530	16792	0.6692172804080981	1.0	0.9999988336017386	100.0
7	0.684136053148662	GOTERM_BP_ALL	GO:0009605:response to external stimulus	7	7.000000000000001	0.9450627280857938	2642,2175,7425,2185,282618,51428,5054	82	2073	16792	0.6914922405374561	1.0	0.999998822314503	100.0
11	0.321469450967999	GOTERM_BP_ALL	GO:0009605:response to external stimulus	7	7.000000000000001	0.9450627280857938	2642,2175,7425,2185,282618,51428,5054	82	2073	16792	0.6914922405374561	1.0	0.999998822314503	100.0
7	0.684136053148662	GOTERM_BP_ALL	GO:0050789:regulation of biological process	47	47.0	0.9516622229222382	7571,8882,2642,150372,51530,7453,57706,10204,59285,10293,3682,55565,116092,54496,9798,2175,65057,8896,100289678,51428,4157,57467,4158,4312,55697,3812,55738,7425,10683,1874,23450,126549,5694,282618,5054,5696,1852,7050,5689,9212,994,54920,5049,9688,2185,84916,23334	82	10922	16792	0.8812198248332969	1.0	0.9999993326844685	100.0
18	0.0595024169482361	GOTERM_MF_ALL	GO:0043167:ion binding	15	15.0	0.9536088321158802	7571,8882,4312,55738,60528,51530,10683,10293,55565,3682,2235,9212,7681,51428,23035	77	4386	16881	0.7497734823316219	1.0	0.9999997851296311	100.0
7	0.684136053148662	GOTERM_BP_ALL	GO:0065007:biological regulation	50	50.0	0.9560936956109963	8882,2642,51530,7453,10204,59285,10293,3682,54496,9798,65057,4157,51428,4158,3101,4312,55697,3812,23450,5694,5696,1852,5689,9212,54920,9688,9605,7571,150372,57706,55565,116092,2175,8896,100289678,57467,55738,7425,1874,10683,282618,126549,5054,7050,994,116085,5049,2185,84916,23334	82	11548	16792	0.8866491505233722	1.0	0.9999995599248551	100.0
7	0.684136053148662	GOTERM_BP_ALL	GO:1902589:single-organism organelle organization	5	5.0	0.95857358588126	8882,9212,2185,1874,55559	82	1612	16792	0.6351752103128971	1.0	0.9999996526959319	100.0
7	0.684136053148662	GOTERM_BP_ALL	GO:0032989:cellular component morphogenesis	4	4.0	0.9589843737909598	9798,2185,1874,23334	82	1321	16792	0.6200771773047027	1.0	0.9999996565348299	100.0
7	0.684136053148662	GOTERM_BP_ALL	GO:0007399:nervous system development	7	7.000000000000001	0.9594672580149922	8882,5049,9798,2185,10683,23334,23035	82	2170	16792	0.6605822187254131	1.0	0.9999996632655592	100.0
7	0.684136053148662	GOTERM_CC_ALL	GO:0031988:membrane-bounded vesicle	12	12.0	0.9599021292183165	5689,116085,5049,9798,7425,7453,57706,10204,5694,5054,5696,23334	85	3611	18224	0.7124896150650789	1.0	0.9999978174443956	100.0
19	0.0240467786172265	GOTERM_CC_ALL	GO:0031988:membrane-bounded vesicle	12	12.0	0.9599021292183165	5689,116085,5049,9798,7425,7453,57706,10204,5694,5054,5696,23334	85	3611	18224	0.7124896150650789	1.0	0.9999978174443956	100.0
15	0.142326923061569	GOTERM_CC_ALL	GO:0016020:membrane	37	37.0	0.9621846949808324	255043,55238,2642,150372,51530,57706,9907,10204,59285,29100,3682,9123,9791,9670,51428,4157,26173,57467,23035,4158,55697,3812,124460,55572,10683,23644,126549,282618,5054,2235,116085,5049,9688,25839,2185,9785,55559	85	9462	18224	0.8383851194250687	1.0	0.99999795510774	100.0
17	0.0943213606341606	GOTERM_BP_ALL	GO:0045934:negative regulation of nucleobase-containing compound metabolic process	4	4.0	0.9661906082776466	7050,9212,65057,282618	82	1371	16792	0.5974631299923503	1.0	0.9999998496037167	100.0
7	0.684136053148662	GOTERM_BP_ALL	GO:0050794:regulation of cellular process	44	44.0	0.9674328686578914	7571,8882,2642,150372,51530,7453,57706,59285,10293,3682,55565,116092,54496,9798,2175,65057,8896,100289678,51428,4157,57467,4158,4312,55697,55738,7425,10683,1874,126549,5694,282618,5054,5696,1852,7050,5689,9212,994,54920,5049,9688,2185,84916,23334	82	10489	16792	0.8590276921932153	1.0	0.9999998687505119	100.0
7	0.684136053148662	GOTERM_CC_ALL	GO:0031982:vesicle	12	12.0	0.972567857752105	5689,116085,5049,9798,7425,7453,57706,10204,5694,5054,5696,23334	85	3754	18224	0.6853489611081512	1.0	0.9999991849395677	100.0
19	0.0240467786172265	GOTERM_CC_ALL	GO:0031982:vesicle	12	12.0	0.972567857752105	5689,116085,5049,9798,7425,7453,57706,10204,5694,5054,5696,23334	85	3754	18224	0.6853489611081512	1.0	0.9999991849395677	100.0
7	0.684136053148662	GOTERM_BP_ALL	GO:0051128:regulation of cellular component organization	7	7.000000000000001	0.9754433822165909	9212,4312,55738,9798,2185,65057,5054	82	2323	16792	0.6170742206776351	1.0	0.9999999629949955	100.0
16	0.125228126841027	GOTERM_BP_ALL	GO:0006928:movement of cell or subcellular component	5	5.0	0.9787725907430386	9123,4312,9688,2185,5054	82	1795	16792	0.5704191860860113	1.0	0.999999980307528	100.0
7	0.684136053148662	GOTERM_CC_ALL	GO:0005576:extracellular region	15	15.0	0.9791617264194798	4312,7425,7453,282618,10204,5694,5054,5696,5689,9212,5049,116085,9798,401115,23334	85	4623	18224	0.6956521739130436	1.0	0.9999996630094817	100.0
15	0.142326923061569	GOTERM_CC_ALL	GO:0016021:integral component of membrane	20	20.0	0.9801653373512841	4158,255043,55238,2642,3812,150372,55572,10683,282618,126549,59285,29100,3682,9123,9791,116085,2185,4157,26173,57467	85	5872	18224	0.7302452316076294	1.0	0.9999996642543301	100.0
15	0.142326923061569	GOTERM_CC_ALL	GO:0005886:plasma membrane	17	17.0	0.9801831207718965	4158,2642,3812,124460,150372,57706,282618,5054,59285,3682,9123,5049,116085,2185,4157,55559,23035	85	5141	18224	0.7089671270180898	1.0	0.9999995986730694	100.0
17	0.0943213606341606	GOTERM_BP_ALL	GO:0051172:negative regulation of nitrogen compound metabolic process	4	4.0	0.9801998791652103	7050,9212,65057,282618	82	1506	16792	0.5439056781006057	1.0	0.9999999850910171	100.0
15	0.142326923061569	GOTERM_CC_ALL	GO:0044425:membrane part	25	25.0	0.9803620926099018	4158,255043,55697,2642,55238,3812,150372,55572,10683,57706,9907,126549,10204,282618,59285,29100,3682,9123,9791,116085,2185,4157,26173,57467,23035	85	7057	18224	0.7595295451324926	1.0	0.9999995366131961	100.0
15	0.142326923061569	GOTERM_CC_ALL	GO:0031224:intrinsic component of membrane	20	20.0	0.9850294628063305	4158,255043,55238,2642,3812,150372,55572,10683,282618,126549,59285,29100,3682,9123,9791,116085,2185,4157,26173,57467	85	5981	18224	0.7169369670623642	1.0	0.9999997962002047	100.0
8	0.585696458735177	GOTERM_BP_ALL	GO:0032879:regulation of localization	7	7.000000000000001	0.9853340016900933	8882,9688,55738,2185,10204,59285,5054	82	2473	16792	0.5796455376603908	1.0	0.9999999960720417	100.0
13	0.213080929175915	GOTERM_BP_ALL	GO:0032879:regulation of localization	7	7.000000000000001	0.9853340016900933	8882,9688,55738,2185,10204,59285,5054	82	2473	16792	0.5796455376603908	1.0	0.9999999960720417	100.0
15	0.142326923061569	GOTERM_CC_ALL	GO:0071944:cell periphery	17	17.0	0.9854058896732676	4158,2642,3812,124460,150372,57706,282618,5054,59285,3682,9123,5049,116085,2185,4157,55559,23035	85	5256	18224	0.693455098934551	1.0	0.9999997772367069	100.0
7	0.684136053148662	GOTERM_BP_ALL	GO:0044763:single-organism cellular process	49	49.0	0.9974978502674147	8882,55238,2642,644890,51530,7453,10204,59285,10293,3682,9791,54496,9798,4157,51428,4158,3101,4312,55697,5694,5696,1852,9212,5689,54920,9688,9605,55559,8438,255043,150372,57706,9123,54478,2175,8896,55738,7425,51647,1874,10683,282618,126549,5054,2235,994,116085,2185,23334	82	12256	16792	0.8187209450423486	1.0	0.9999999999987371	100.0
7	0.684136053148662	GOTERM_BP_ALL	GO:0044699:single-organism process	55	55.00000000000001	0.9980276611598341	8882,55238,2642,644890,51530,7453,10204,59285,10293,3682,9791,54496,9798,65057,51428,4157,23035,4158,3101,4312,55697,5694,5696,1852,5689,9212,54920,9688,9605,55559,8438,255043,150372,57706,9123,54478,2175,9670,8896,55738,55572,7425,10683,1874,51647,126549,282618,5054,7050,2235,994,116085,5049,2185,23334	82	13377	16792	0.8419620863622855	1.0	0.9999999999995145	100.0
3	1.29595936864361	INTERPRO	IPR:001650:Helicase, C-terminal	6	6.0	1.0332505919813898E-4	8438,57647,55794,9785,51428,55661	81	108	18559	12.729080932784635	0.020352777457626314	0.020352777457626314	0.12932395267098995
3	1.29595936864361	INTERPRO	IPR:014001:Helicase, superfamily 1/2, ATP-binding domain	6	6.0	1.1269069347027986E-4	8438,57647,55794,9785,51428,55661	81	110	18559	12.497643097643097	0.02217710242070947	0.0111507204941238	0.14103857970384492
1	2.37395674674415	GOTERM_BP_ALL	GO:0034470:ncRNA processing	10	10.0	1.5880986242734586E-4	57647,54920,55813,60528,115708,84916,4234,55661,79979,26173	82	411	16792	4.982493620556643	0.26773271928879716	0.144273828429209	0.27208430083273116
1	2.37395674674415	GOTERM_CC_ALL	GO:0005730:nucleolus	14	14.000000000000002	1.8880673418694786E-4	57647,8882,116092,55794,54496,54478,5049,55813,23450,84916,4234,55661,10293,55559	85	882	18224	3.403174603174603	0.05649910408643388	0.00724338489305143	0.25301846441680986
7	0.684136053148662	GOTERM_CC_ALL	GO:0005730:nucleolus	14	14.000000000000002	1.8880673418694786E-4	57647,8882,116092,55794,54496,54478,5049,55813,23450,84916,4234,55661,10293,55559	85	882	18224	3.403174603174603	0.05649910408643388	0.00724338489305143	0.25301846441680986
3	1.29595936864361	GOTERM_MF_ALL	GO:0004004:ATP-dependent RNA helicase activity	5	5.0	2.212959184893611E-4	57647,55794,9785,51428,55661	77	66	16881	16.608618654073197	0.07658391237274653	0.07658391237274653	0.3035012309062446
3	1.29595936864361	INTERPRO	IPR:011545:DNA/RNA helicase, DEAD/DEAH box type, N-terminal	5	5.0	2.2367620662636198E-4	57647,55794,9785,51428,55661	81	69	18559	16.603149042762567	0.04354022366008814	0.014729294828909612	0.27976410961568776
3	1.29595936864361	GOTERM_MF_ALL	GO:0008186:RNA-dependent ATPase activity	5	5.0	2.3454809076122336E-4	57647,55794,9785,51428,55661	77	67	16881	16.36072882341539	0.08097983682825383	0.04134460666423723	0.32164908669691794
3	1.29595936864361	GOTERM_MF_ALL	GO:0003724:RNA helicase activity	5	5.0	2.483620508155748E-4	57647,55794,9785,51428,55661	77	68	16881	16.12012987012987	0.08553990063797567	0.029367295783051195	0.34056300821589947
7	0.684136053148662	GOTERM_CC_ALL	GO:0005654:nucleoplasm	28	28.000000000000004	2.8678262548168323E-4	8438,8882,60528,9907,26121,10204,116092,54496,55813,2175,65057,4234,26173,57647,51647,23450,23644,1874,5694,5696,7050,5689,994,9212,2185,115708,9785,84916	85	2996	18224	2.0037383177570094	0.0845520005902991	0.009767729097684086	0.38408159236927863
7	0.684136053148662	GOTERM_CC_ALL	GO:0031981:nuclear lumen	36	36.0	3.2455839805717555E-6	8438,8882,60528,9907,26121,10204,10293,116092,54496,54478,55813,2175,65057,8896,4234,55661,26173,57647,55794,51647,1874,23450,23644,5694,5696,7050,5689,9212,994,5049,9688,2185,115708,9785,84916,55559	85	3592	18224	2.148775055679287	9.991420131203466E-4	4.996958545336883E-4	0.00435439513712943
7	0.684136053148662	GOTERM_CC_ALL	GO:0005634:nucleus	52	52.0	3.4530335542578E-5	8882,644890,60528,51530,7453,26121,10204,10293,91039,54496,55813,9798,65057,51428,23035,55794,23644,23450,5694,5696,1852,5689,9212,9688,115708,9785,55559,8438,7571,9907,55565,9123,116092,54478,2175,9670,8896,4234,57610,100289678,55661,26173,57647,124460,51647,1874,126549,7050,994,5049,2185,84916	85	7048	18224	1.581838819523269	0.010579169728617721	0.0035388989417649563	0.04631817452444009
7	0.684136053148662	GOTERM_BP_ALL	GO:0044237:cellular metabolic process	65	65.0	3.574666068842842E-4	8882,2642,60528,51530,7453,26121,10293,9791,54496,55813,9798,65057,7681,51428,4157,23035,4158,3101,4312,55794,55697,23644,23450,5694,5696,1852,5689,9212,54920,9688,115708,9785,9605,7571,8438,255043,150372,9907,29100,55565,9123,116092,197258,2175,100289678,4234,8896,55661,26173,79979,57467,57647,7425,1874,51647,126549,282618,5054,7050,2235,994,116085,2185,84916,23334	82	10202	16792	1.3047178697625048	0.5041465537057042	0.20849964860427972	0.6114556740648647
1	2.37395674674415	GOTERM_BP_ALL	GO:0034660:ncRNA metabolic process	11	11.0	4.039305064276434E-4	57647,54920,55813,60528,115708,7453,84916,4234,55661,79979,26173	82	570	16792	3.951904150620454	0.5473661491242303	0.17976790749824978	0.6906742875501193
7	0.684136053148662	GOTERM_CC_ALL	GO:0044428:nuclear part	42	42.0	4.2985021261984936E-8	8438,8882,60528,51530,9907,26121,10204,10293,9123,116092,54478,54496,55813,9798,2175,65057,9670,8896,4234,51428,55661,26173,57647,55794,51647,1874,23644,23450,126549,5694,5696,7050,5689,9212,994,5049,9688,2185,115708,84916,9785,55559	85	3981	18224	2.261944235116805	1.323929917662614E-5	1.323929917662614E-5	5.767143601564939E-5
7	0.684136053148662	GOTERM_CC_ALL	GO:0043233:organelle lumen	38	38.0	4.832044681684613E-5	8438,8882,60528,9907,26121,10204,10293,116092,54478,54496,55813,2175,65057,8896,4234,55661,26173,57647,55794,51647,1874,23644,23450,5694,5054,5696,7050,5689,9212,994,2235,5049,9688,2185,115708,9785,84916,55559	85	4400	18224	1.8516363636363637	0.014772851912586038	0.003713850833743093	0.0648103547292056
7	0.684136053148662	GOTERM_CC_ALL	GO:0043231:intracellular membrane-bounded organelle	69	69.0	4.942226797692311E-5	8882,2642,644890,60528,51530,7453,26121,10204,10293,91039,9791,54496,55813,9798,65057,51428,23035,3101,55794,55697,23644,23450,5694,5696,1852,5689,9212,54920,9688,25839,115708,9785,55559,7571,8438,56942,9907,57706,29100,55565,9123,116092,54478,2175,9670,100289678,4234,8896,57610,55661,79979,26173,57467,57647,55738,124460,55572,7425,1874,51647,126549,5054,7050,994,2235,5049,2185,84916,23334	85	11035	18224	1.34060715903942	0.015107159110756108	0.003039857189951367	0.06628773161655444
1	2.37395674674415	GOTERM_BP_ALL	GO:0006396:RNA processing	17	17.0	5.880285946290176E-6	57647,8882,60528,26121,23450,54920,54496,55813,115708,4234,8896,84916,9785,51428,55661,26173,79979	82	910	16792	3.8255695523988207	0.011470857182846461	0.011470857182846461	0.01008697255565627
2	1.93529171801435	GOTERM_BP_ALL	GO:0006396:RNA processing	17	17.0	5.880285946290176E-6	57647,8882,60528,26121,23450,54920,54496,55813,115708,4234,8896,84916,9785,51428,55661,26173,79979	82	910	16792	3.8255695523988207	0.011470857182846461	0.011470857182846461	0.01008697255565627
7	0.684136053148662	GOTERM_BP_ALL	GO:0006396:RNA processing	17	17.0	5.880285946290176E-6	57647,8882,60528,26121,23450,54920,54496,55813,115708,4234,8896,84916,9785,51428,55661,26173,79979	82	910	16792	3.8255695523988207	0.011470857182846461	0.011470857182846461	0.01008697255565627
7	0.684136053148662	GOTERM_BP_ALL	GO:0008152:metabolic process	68	68.0	6.245477706870167E-4	8882,2642,60528,51530,7453,26121,10293,91039,9791,54496,55813,9798,65057,7681,51428,4157,23035,4158,3101,4312,55794,55697,23644,23450,5694,5696,1852,5689,9212,54920,9688,115708,9785,9605,7571,8438,255043,150372,9907,29100,55565,9123,116092,197258,2175,100289678,4234,8896,55661,26173,79979,57467,57647,55572,7425,1874,51647,126549,282618,5054,7050,2235,994,5049,116085,2185,84916,23334	82	11075	16792	1.2573429499532014	0.7064612244891392	0.2174121596679931	1.0660048729699056
7	0.684136053148662	GOTERM_CC_ALL	GO:0031974:membrane-enclosed lumen	38	38.0	6.483079126651709E-5	8438,8882,60528,9907,26121,10204,10293,116092,54478,54496,55813,2175,65057,8896,4234,55661,26173,57647,55794,51647,1874,23644,23450,5694,5054,5696,7050,5689,9212,994,2235,5049,9688,2185,115708,9785,84916,55559	85	4457	18224	1.827956024231546	0.019770480340660646	0.0033225565529232393	0.08694613214853542
3	1.29595936864361	GOTERM_MF_ALL	GO:0004386:helicase activity	6	6.0	7.504890994604657E-4	8438,57647,55794,9785,51428,55661	77	159	16881	8.272972310708159	0.2368323206908396	0.06533712589343643	1.0258152963356637
7	0.684136053148662	GOTERM_CC_ALL	GO:0070013:intracellular organelle lumen	37	37.0	8.446260043308165E-5	8438,8882,60528,9907,26121,10204,10293,116092,54478,54496,55813,2175,65057,8896,4234,55661,26173,57647,55794,51647,1874,23450,23644,5694,5696,7050,5689,9212,994,2235,5049,9688,2185,115708,9785,84916,55559	85	4328	18224	1.832902033271719	0.02568009004403471	0.0037096136937219137	0.11326101949344913

## Sheet: top100posSpearman_mir7_topGO
Ont	Terms	Annotated	Significant	Expected	classic	Genes
BP	GO:0006396:RNA processing	1456	21	1971-06-01	2.0e-06	115708,23450,26121,26173,26781,4234,51428,54496,54920,55661,55813,574040,574042,57647,60528,79979,84916,8882,8896,94161,9785
BP	GO:0034470:NcRNA processing	384	10	1977-01-01	1.1e-05	115708,26173,4234,54920,55661,55813,57647,60528,79979,84916
BP	GO:0046483:Heterocycle metabolic process	6570	49	30.26	2.9e-05	100289678,10293,115708,116085,126549,150372,1874,197258,2175,2185,2235,23450,23644,26121,26173,26781,282618,3101,4157,4234,5054,51428,54496,54920,55565,55661,55813,5689,5694,5696,574040,574042,57647,60528,65057,7050,7453,7571,79979,8438,84916,8882,8896,9212,94161,9605,9688,9785,9907
BP	GO:0006725:Cellular aromatic compound metabolic process	6615	49	30.47	3.6e-05	100289678,10293,115708,116085,126549,150372,1874,197258,2175,2185,2235,23450,23644,26121,26173,26781,282618,3101,4157,4234,5054,51428,54496,54920,55565,55661,55813,5689,5694,5696,574040,574042,57647,60528,65057,7050,7453,7571,79979,8438,84916,8882,8896,9212,94161,9605,9688,9785,9907
BP	GO:0034660:NcRNA metabolic process	562	11	1959-02-01	5.3e-05	115708,26173,4234,54920,55661,55813,57647,60528,7453,79979,84916
BP	GO:0006139:Nucleobase-containing compound metabolic process	6411	47	29.53	8.6e-05	100289678,10293,115708,126549,150372,1874,197258,2175,2185,23450,23644,26121,26173,26781,282618,3101,4157,4234,5054,51428,54496,54920,55565,55661,55813,5689,5694,5696,574040,574042,57647,60528,65057,7050,7453,7571,79979,8438,84916,8882,8896,9212,94161,9605,9688,9785,9907
BP	GO:1901360:Organic cyclic compound metabolic process	6839	49	2020-05-31	9.5e-05	100289678,10293,115708,116085,126549,150372,1874,197258,2175,2185,2235,23450,23644,26121,26173,26781,282618,3101,4157,4234,5054,51428,54496,54920,55565,55661,55813,5689,5694,5696,574040,574042,57647,60528,65057,7050,7453,7571,79979,8438,84916,8882,8896,9212,94161,9605,9688,9785,9907
BP	GO:0090304:Nucleic acid metabolic process	5735	43	26.42	0.00014	100289678,10293,115708,126549,150372,1874,2175,2185,23450,23644,26121,26173,26781,282618,4157,4234,5054,51428,54496,54920,55565,55661,55813,5689,5694,5696,574040,574042,57647,60528,65057,7050,7453,7571,79979,8438,84916,8882,8896,9212,94161,9785,9907
BP	GO:0010499:Proteasomal ubiquitin-independent protein catabolic process	23	3	0.11	0.00016	5689,5694,5696
BP	GO:0006399:TRNA metabolic process	193	6	0.89	0.00027	115708,4234,54920,60528,7453,79979
BP	GO:0010389:Regulation of G2/M transition of mitotic cell cycle	196	6	0.9	0.00029	55559,5689,5694,5696,9212,994
BP	GO:0009838:Abscission	6	2	0.03	0.00031	9212.98
BP	GO:0008033:TRNA processing	130	5	0.6	0.00034	115708,4234,54920,60528,79979
BP	GO:0034641:Cellular nitrogen compound metabolic process	7161	49	32.99	0.00035	100289678,10293,115708,116085,126549,150372,1874,197258,2175,2185,2235,23450,23644,26121,26173,26781,282618,3101,4157,4234,5054,51428,54496,54920,55565,55661,55813,5689,5694,5696,574040,574042,57647,60528,65057,7050,7453,7571,79979,8438,84916,8882,8896,9212,94161,9605,9688,9785,9907
BP	GO:1902749:Regulation of cell cycle G2/M phase transition	213	6	0.98	0.00045	55559,5689,5694,5696,9212,994
BP	GO:0044237:Cellular metabolic process	11301	67	52.06	0.00048	100289678,10293,115708,116085,126549,150372,1852,1874,197258,2175,2185,2235,23035,23334,23450,23644,255043,26121,26173,2642,26781,282618,29100,3101,4157,4234,4312,5049,5054,51428,51530,51647,54496,54920,55565,55661,55697,55813,5689,5694,5696,574040,574042,57467,57647,60528,65057,7050,7425,7453,7571,7681,79979,8438,84916,8882,8896,9123,9212,94161,9605,9688,9785,9791,9798,9907,994
BP	GO:0031145:Anaphase-promoting complex-dependent catabolic process	81	4	0.37	0.00053	5689,5694,5696,9212
BP	GO:0000462:Maturation of SSU-rRNA from tricistronic rRNA transcript (SSU-rRNA, 5.8S rRNA, LSU-rRNA)	35	3	0.16	0.00056	55813,57647,84916
BP	GO:0016071:MRNA metabolic process	877	12	2020-04-04	0.00067	115708,23450,23644,26121,51428,54496,5689,5694,5696,8882,8896,9785
BP	GO:0016070:RNA metabolic process	5210	38	24	0.00088	100289678,10293,115708,150372,1874,2175,23450,23644,26121,26173,26781,282618,4157,4234,5054,51428,54496,54920,55565,55661,55813,5689,5694,5696,574040,574042,57647,60528,7050,7453,7571,79979,84916,8882,8896,9212,94161,9785
BP	GO:0010972:Negative regulation of G2/M transition of mitotic cell cycle	93	4	0.43	0.00090	5689,5694,5696,9212
BP	GO:0000086:G2/M transition of mitotic cell cycle	247	6	2014-01-01	0.00098	55559,5689,5694,5696,9212,994
BP	GO:0033209:Tumor necrosis factor-mediated signaling pathway	167	5	0.77	0.00105	10293,2185,5689,5694,5696
BP	GO:0030490:Maturation of SSU-rRNA	46	3	0.21	0.00124	55813,57647,84916
BP	GO:1902750:Negative regulation of cell cycle G2/M phase transition	105	4	0.48	0.00141	5689,5694,5696,9212
BP	GO:0044839:Cell cycle G2/M phase transition	266	6	2023-01-01	0.00143	55559,5689,5694,5696,9212,994
BP	GO:0006807:Nitrogen compound metabolic process	10812	63	49.8	0.00225	100289678,10293,115708,116085,126549,150372,1852,1874,197258,2175,2185,2235,23035,23450,23644,255043,26121,26173,26781,282618,29100,3101,4157,4234,4312,5054,51428,51530,51647,54496,54920,55565,55661,55813,5689,5694,5696,574040,574042,57467,57647,60528,65057,7050,7425,7453,7571,7681,79979,8438,84916,8882,8896,91039,9212,94161,9605,9688,9785,9791,9798,9907,994
BP	GO:0043618:Regulation of transcription from RNA polymerase II promoter in response to stress	121	4	0.56	0.00237	1874,5689,5694,5696
BP	GO:0008152:Metabolic process	12552	70	57.82	0.00254	100289678,10293,115708,116085,126549,150372,1852,1874,197258,2175,2185,2235,23035,23334,23450,23644,255043,26121,26173,2642,26781,282618,29100,3101,4157,4234,4312,5049,5054,51428,51530,51647,54496,54920,55565,55572,55661,55697,55813,5689,5694,5696,574040,574042,57467,57647,60528,65057,693147,7050,7425,7453,7571,7681,79979,8438,84916,8882,8896,91039,9123,9212,94161,9605,9688,9785,9791,9798,9907,994
BP	GO:0043620:Regulation of DNA-templated transcription in response to stress	127	4	0.59	0.00282	1874,5689,5694,5696
BP	GO:0071704:Organic substance metabolic process	12093	68	55.7	0.00287	100289678,10293,115708,116085,126549,150372,1852,1874,197258,2175,2185,2235,23035,23450,23644,255043,26121,26173,2642,26781,282618,29100,3101,4157,4234,4312,5049,5054,51428,51530,51647,54496,54920,55565,55661,55697,55813,5689,5694,5696,574040,574042,57467,57647,60528,65057,693147,7050,7425,7453,7571,7681,79979,8438,84916,8882,8896,91039,9123,9212,94161,9605,9688,9785,9791,9798,9907,994
BP	GO:0006521:Regulation of cellular amino acid metabolic process	62	3	0.29	0.00293	5689,5694,5696
BP	GO:0010467:Gene expression	6590	43	30.36	0.00352	100289678,10293,115708,150372,1874,2175,2185,23450,23644,26121,26173,26781,282618,29100,4157,4234,5054,51428,51647,54496,54920,55565,55661,55813,5689,5694,5696,574040,574042,57647,60528,693147,7050,7453,7571,79979,84916,8882,8896,9212,94161,9688,9785
BP	GO:0042274:Ribosomal small subunit biogenesis	67	3	0.31	0.00366	55813,57647,84916
BP	GO:2000573:Positive regulation of DNA biosynthetic process	67	3	0.31	0.00366	2185,65057,9212
BP	GO:0006606:Protein import into nucleus	143	4	0.66	0.00431	10204,8882,9670,9688
BP	GO:1901990:Regulation of mitotic cell cycle phase transition	444	7	2020-05-02	0.00439	1874,55559,5689,5694,5696,9212,994
BP	GO:1902036:Regulation of hematopoietic stem cell differentiation	72	3	0.33	0.00448	5689,5694,5696
BP	GO:0044238:Primary metabolic process	11287	64	51.99	0.00461	100289678,10293,115708,126549,150372,1852,1874,197258,2175,2185,23035,23450,23644,255043,26121,26173,2642,26781,282618,29100,3101,4157,4234,4312,5049,5054,51428,51530,51647,54496,54920,55565,55661,55697,55813,5689,5694,5696,574040,574042,57467,57647,60528,65057,7050,7425,7453,7571,7681,79979,8438,84916,8882,8896,91039,9212,94161,9605,9688,9785,9791,9798,9907,994
BP	GO:0002479:Antigen processing and presentation of exogenous peptide antigen via MHC class I, TAP-dependent	75	3	0.35	0.00502	5689,5694,5696
BP	GO:0006913:Nucleocytoplasmic transport	343	6	1958-01-01	0.00505	10204,126549,8882,9670,9688,9785
BP	GO:0051169:Nuclear transport	346	6	1959-01-01	0.00526	10204,126549,8882,9670,9688,9785
BP	GO:0061418:Regulation of transcription from RNA polymerase II promoter in response to hypoxia	77	3	0.35	0.00540	5689,5694,5696
BP	GO:0046835:Carbohydrate phosphorylation	24	2	0.11	0.00542	197258
BP	GO:0044772:Mitotic cell cycle phase transition	588	8	1971-02-01	0.00568	1874,55559,5689,5694,5696,8882,9212,994
BP	GO:1901991:Negative regulation of mitotic cell cycle phase transition	248	5	2014-01-01	0.00578	1874,5689,5694,5696,9212
BP	GO:0042590:Antigen processing and presentation of exogenous peptide antigen via MHC class I	79	3	0.36	0.00580	5689,5694,5696
BP	GO:0008380:RNA splicing	469	7	2016-02-01	0.00589	23450,26121,51428,54496,8882,8896,9785
BP	GO:0001510:RNA methylation	81	3	0.37	0.00622	115708,4234,79979
BP	GO:0033238:Regulation of cellular amine metabolic process	81	3	0.37	0.00622	5689,5694,5696
BP	GO:1903706:Regulation of hemopoiesis	475	7	2019-02-01	0.00630	150372,2175,2185,282618,5689,5694,5696
BP	GO:0001556:Oocyte maturation	26	2	0.12	0.00634	2185.99
BP	GO:0034644:Cellular response to UV	82	3	0.38	0.00643	1874,4157,9212
BP	GO:0060218:Hematopoietic stem cell differentiation	83	3	0.38	0.00665	5689,5694,5696
BP	GO:1901987:Regulation of cell cycle phase transition	480	7	2021-02-01	0.00666	1874,55559,5689,5694,5696,9212,994
BP	GO:0009451:RNA modification	163	4	0.75	0.00683	115708,4234,54920,79979
BP	GO:0051170:Import into nucleus	163	4	0.75	0.00683	10204,8882,9670,9688
BP	GO:1901532:Regulation of hematopoietic progenitor cell differentiation	85	3	0.39	0.00710	5689,5694,5696
BP	GO:0006400:TRNA modification	86	3	0.4	0.00733	115708,4234,54920
BP	GO:1901988:Negative regulation of cell cycle phase transition	267	5	2023-01-01	0.00783	1874,5689,5694,5696,9212
BP	GO:0000083:Regulation of transcription involved in G1/S transition of mitotic cell cycle	29	2	0.13	0.00785	1874.89
BP	GO:0000377:RNA splicing, via transesterification reactions with bulged adenosine as nucleophile	379	6	1975-01-01	0.00810	23450,26121,51428,54496,8896,9785
BP	GO:0000398:MRNA splicing, via spliceosome	379	6	1975-01-01	0.00810	23450,26121,51428,54496,8896,9785
BP	GO:0000375:RNA splicing, via transesterification reactions	382	6	1976-01-01	0.00840	23450,26121,51428,54496,8896,9785
BP	GO:0022613:Ribonucleoprotein complex biogenesis	502	7	1931-02-01	0.00843	26121,54496,55661,55794,55813,57647,84916
BP	GO:0044770:Cell cycle phase transition	631	8	1991-02-01	0.00856	1874,55559,5689,5694,5696,8882,9212,994
BP	GO:0006611:Protein export from nucleus	179	4	0.82	0.00943	10204,126549,9688,9785
BP	GO:0031146:SCF-dependent proteasomal ubiquitin-dependent protein catabolic process	95	3	0.44	0.00963	5689,5694,5696
BP	GO:0002474:Antigen processing and presentation of peptide antigen via MHC class I	96	3	0.44	0.00991	5689,5694,5696
MF	GO:0140098:Catalytic activity, acting on RNA	386	11	1977-01-01	1.4e-06	115708,4234,51428,54920,55661,55794,57647,60528,7453,79979,9785
MF	GO:0140101:Catalytic activity, acting on a tRNA	122	6	0.56	2.0e-05	115708,4234,54920,60528,7453,79979
MF	GO:0003724:RNA helicase activity	78	5	0.36	2.9e-05	51428,55661,55794,57647,9785
MF	GO:0004386:Helicase activity	163	6	0.75	0.00010	51428,55661,55794,57647,8438,9785
MF	GO:0004298:Threonine-type endopeptidase activity	21	3	0.1	0.00012	5689,5694,5696
MF	GO:0070003:Threonine-type peptidase activity	21	3	0.1	0.00012	5689,5694,5696
MF	GO:0004977:Melanocortin receptor activity	6	2	0.03	0.00031	4157.42
MF	GO:0008175:TRNA methyltransferase activity	34	3	0.16	0.00050	115708,4234,79979
MF	GO:0034458:3'-5' RNA helicase activity	19	2	0.09	0.00336	57648
MF	GO:0008173:RNA methyltransferase activity	66	3	0.3	0.00344	115708,4234,79979
MF	GO:0005515:Protein binding	11807	65	54.04	0.00520	100289678,10204,10293,10683,116085,116092,124460,126549,1852,1874,2175,2185,2235,23035,23334,23450,23644,255043,25839,26121,2642,282618,3812,4157,4158,4234,5049,5054,51428,51530,51647,54478,54496,54920,55238,55559,55565,55661,55697,55738,5689,5694,5696,57610,57706,65057,7050,7425,7453,7571,7681,79979,8438,84916,8882,8896,91039,9123,9212,9670,9688,9785,9798,9907,994
MF	GO:0008757:S-adenosylmethionine-dependent methyltransferase activity	155	4	0.71	0.00559	115708,4234,54496,79979
MF	GO:0017056:Structural constituent of nuclear pore	28	2	0.13	0.00724	10205
CC	GO:0044428:Nuclear part	5023	45	22.67	3.2e-07	10204,10293,115708,116092,124460,1874,2175,23450,23644,26121,26173,26781,4234,5049,51428,51530,51647,54478,54496,55565,55661,55794,55813,5689,5694,5696,574040,574042,57647,57706,60528,65057,7050,8438,84916,8882,8896,9123,9212,94161,9688,9785,9798,9907,994
CC	GO:0031981:Nuclear lumen	4594	41	20.74	1.9e-06	10204,10293,115708,116092,124460,1874,2175,23450,23644,26121,26173,26781,4234,5049,51647,54478,54496,55565,55661,55794,55813,5689,5694,5696,574040,574042,57647,57706,60528,65057,7050,8438,84916,8882,8896,9212,94161,9688,9785,9907,994
CC	GO:0031974:Membrane-enclosed lumen	5740	46	25.91	6.2e-06	10204,10293,115708,116092,124460,1874,2175,2235,23450,23644,26121,26173,26781,3101,4234,5049,5054,51647,54478,54496,55565,55661,55794,55813,5689,5694,5696,574040,574042,57647,57706,60528,65057,7050,7425,8438,84916,8882,8896,9212,94161,9688,9785,9798,9907,994
CC	GO:0043233:Organelle lumen	5740	46	25.91	6.2e-06	10204,10293,115708,116092,124460,1874,2175,2235,23450,23644,26121,26173,26781,3101,4234,5049,5054,51647,54478,54496,55565,55661,55794,55813,5689,5694,5696,574040,574042,57647,57706,60528,65057,7050,7425,8438,84916,8882,8896,9212,94161,9688,9785,9798,9907,994
CC	GO:0070013:Intracellular organelle lumen	5740	46	25.91	6.2e-06	10204,10293,115708,116092,124460,1874,2175,2235,23450,23644,26121,26173,26781,3101,4234,5049,5054,51647,54478,54496,55565,55661,55794,55813,5689,5694,5696,574040,574042,57647,57706,60528,65057,7050,7425,8438,84916,8882,8896,9212,94161,9688,9785,9798,9907,994
CC	GO:0005634:Nucleus	7932	56	35.8	1.2e-05	100289678,10204,10293,115708,116092,124460,126549,1852,1874,2175,2185,23035,23450,23644,26121,26173,26781,4234,5049,51428,51530,51647,54478,54496,55565,55661,55794,55813,5689,5694,5696,574040,574042,57610,57647,57706,60528,644890,65057,7050,7453,7571,8438,84916,8882,8896,91039,9123,9212,94161,9670,9688,9785,9798,9907,994
CC	GO:0019774:Proteasome core complex, beta-subunit complex	11	3	0.05	1.4e-05	5689,5694,5696
CC	GO:0043231:Intracellular membrane-bounded organelle	11488	70	51.86	4.0e-05	100289678,10204,10293,115708,116092,124460,126549,150372,1852,1874,2175,2185,2235,23035,23334,23450,23644,255043,25839,26121,26173,26781,29100,4234,5049,51428,51530,51647,54478,54496,54920,55565,55572,55661,55697,55738,55794,55813,5689,5694,56942,5696,574040,574042,57467,57610,57647,57706,60528,644890,65057,7050,7425,7453,7571,8438,84916,8882,8896,91039,9123,9212,94161,9670,9688,9785,9791,9798,99…
CC	GO:0005654:Nucleoplasm	3512	31	15.85	9.0e-05	10204,115708,116092,124460,1874,2175,23450,23644,26121,26173,4234,51647,54496,55565,55813,5689,5694,5696,57647,57706,60528,65057,7050,8438,84916,8882,8896,9212,9785,9907,994
CC	GO:0005839:Proteasome core complex	20	3	0.09	9.6e-05	5689,5694,5696
CC	GO:0005730:Nucleolus	1421	17	1941-06-01	0.00018	10293,116092,23450,26781,4234,5049,54478,54496,55661,55794,55813,574040,574042,57647,84916,8882,94161
CC	GO:0043227:Membrane-bounded organelle	13019	74	58.77	0.00025	100289678,10204,10293,115708,116085,116092,124460,126549,150372,1852,1874,2175,2185,2235,23035,23334,23450,23644,255043,25839,26121,26173,2642,26781,29100,3101,4234,5049,5054,51428,51530,51647,54478,54496,54920,55565,55572,55661,55697,55738,55794,55813,5689,5694,56942,5696,574040,574042,57467,57610,57647,57706,60528,644890,65057,7050,7425,7453,7571,8438,84916,8882,8896,91039,9123,9212,94161,9670,…
CC	GO:0044446:Intracellular organelle part	9811	61	44.29	0.00025	10204,10293,115708,116092,124460,150372,1874,2175,2235,23334,23450,23644,255043,25839,26121,26173,26781,29100,3101,4234,5049,5054,51428,51530,51647,54478,54496,55559,55565,55572,55661,55697,55738,55794,55813,5689,5694,5696,574040,574042,57467,57647,57706,60528,65057,7050,7425,84176,8438,84916,8882,8896,9123,9212,94161,9688,9785,9791,9798,9907,994
CC	GO:0043229:Intracellular organelle	13294	75	60.01	0.00026	100289678,10204,10293,115708,116092,124460,126549,150372,1852,1874,2175,2185,2235,23035,23334,23450,23644,255043,25839,26121,26173,2642,26781,29100,3101,4234,5049,5054,51428,51530,51647,54478,54496,54920,55559,55565,55572,55661,55697,55738,55794,55813,5689,5694,56942,5696,574040,574042,57467,57610,57647,57706,60528,644890,65057,7050,7425,7453,7571,84176,8438,84916,8882,8896,91039,9123,9212,94161,…
CC	GO:0044422:Organelle part	10112	62	45.64	0.00032	10204,10293,115708,116092,124460,150372,1874,2175,2235,23035,23334,23450,23644,255043,25839,26121,26173,26781,29100,3101,4234,5049,5054,51428,51530,51647,54478,54496,55559,55565,55572,55661,55697,55738,55794,55813,5689,5694,5696,574040,574042,57467,57647,57706,60528,65057,7050,7425,84176,8438,84916,8882,8896,9123,9212,94161,9688,9785,9791,9798,9907,994
CC	GO:0071013:Catalytic step 2 spliceosome	87	4	0.39	0.00065	23450,51428,8896,9785
CC	GO:0005681:Spliceosomal complex	185	5	0.84	0.00151	23450,26121,51428,8896,9785
CC	GO:0043226:Organelle	14144	76	63.84	0.00185	100289678,10204,10293,115708,116085,116092,124460,126549,150372,1852,1874,2175,2185,2235,23035,23334,23450,23644,255043,25839,26121,26173,2642,26781,29100,3101,4234,5049,5054,51428,51530,51647,54478,54496,54920,55559,55565,55572,55661,55697,55738,55794,55813,5689,5694,56942,5696,574040,574042,57467,57610,57647,57706,60528,644890,65057,7050,7425,7453,7571,84176,8438,84916,8882,8896,91039,9123,9212…
CC	GO:0000502:Proteasome complex	63	3	0.28	0.00290	5689,5694,5696
CC	GO:1905369:Endopeptidase complex	64	3	0.29	0.00304	5689,5694,5696
CC	GO:1905368:Peptidase complex	89	3	0.4	0.00763	5689,5694,5696
CC	GO:0005684:U2-type spliceosomal complex	90	3	0.41	0.00787	23450,26121,8896
CC	GO:1902494:Catalytic complex	1370	13	2018-06-01	0.00833	115708,116092,23450,26121,51428,55572,55697,5689,5694,5696,57610,8896,9785
CC	GO:0030686:90S preribosome	31	2	0.14	0.00860	55813.8
CC	GO:0044452:Nucleolar part	178	4	0.8	0.00864	5049,54496,55813,84916
