# Supplementary material for: The novel microRNAs hsa-miR-nov7 and hsa-miR-nov3 are over-expressed in locally advanced breast cancer
Source: PLoS One. 2020 Apr 16;15(4):e0225357. doi: 10.1371/journal.pone.0225357 (PMC7162276; doi:10.1371/journal.pone.0225357)
Supplement: S8 Table — (XLSX) [file pone.0225357.s009.xlsx]

## Sheet: Sheet1
Epirubicin-treated patients	Response	hsa-miR-nov3_level	hsa-miR-nov7_level						Paclitaxel-treated patients	Response	hsa-miR-nov3_level	hsa-miR-nov7_level
	PR	0	0							PR	0	0
	SD	0	0							SD	0.000236	3.21e-05
	PR	0	0							SD	0.0007032	6.1e-06
	PR	0	0		Jonckheere-Terpstra test for ordered alternatives					SD	0.0007696	3.3e-06		Jonckheere-Terpstra test for ordered alternatives
	PR	0	0			hsa-miR-nov3_level	hsa-miR-nov7_level			PR	0.0007787	3.9e-06			hsa-miR-nov3_level	hsa-miR-nov7_level
	SD	0	0		P-value	0.316	0.242			PR	0.0009915	0.0003225		P-value	0.457	0.665
	PR	0	0							CR	0.0011434	0.0002454
	SD	0	0							SD	0.0012101	2.2e-06
	PR	0	0							PR	0.0012469	5.7e-06
	SD	0	0							SD	0.0013054	9.6e-06
	PD	2e-06	5e-07							PR	0.0014799	6.57e-05
	PR	2.5e-06	0							NE	0.0015739	3.63e-05
	PR	4.1e-06	0							SD	0.0015827	4.5e-06
	PD	1.3e-05	3.9e-06							SD	0.0015903	6.23e-05
	PD	6.16e-05	0							SD	0.0016782	3.5e-06
	CR	8.87e-05	2e-06							PR	0.0016871	7.4e-06
	PR	9.81e-05	0							PR	0.0020034	2.38e-05
	SD	0.0003523	5.1e-06							PR	0.0020414	9e-06
	PR	0.0003776	9.5e-06							PR	0.0020872	6.55e-05
	PR	0.0004374	6.7e-06							PR	0.0020896	3.2e-06
	PR	0.0004517	2e-06							CR	0.0021118	2.04e-05
	PR	0.0005018	5.3e-06							PR	0.0021647	1.03e-05
	PD	0.0005116	7.5e-06							NE	0.0022577	2.7e-06
	PD	0.0005235	1.65e-05							SD	0.002265	8.17e-05
	PR	0.000684	1.3e-06							SD	0.0022894	1.39e-05
	PR	0.0007202	3.5e-06							NE	0.0023599	3.9e-06
	SD	0.0008072	6.1e-06							PR	0.0024391	1.73e-05
	PR	0.0008072	5.39e-05							PR	0.0024432	1.12e-05
	PR	0.0008374	4.5e-06							PR	0.0024793	2.19e-05
	PR	0.0008579	8e-06							SD	0.0026021	5.16e-05
	SD	0.0009083	1e-06							PD	0.0027917	4.3e-06
	SD	0.0009232	7e-07							SD	0.0028017	1.5e-06
	PR	0.000962	6e-07							SD	0.0028082	9.1e-06
	PR	0.001001	4.4e-06							PR	0.002818	9.2e-06
	PR	0.0010314	5.2e-06							SD	0.0029524	4.44e-05
	NE	0.0011392	2.4e-06							PD	0.0029826	6.21e-05
	PD	0.00119	3.22e-05							PR	0.0030413	1.16e-05
	SD	0.0012744	0.0001428							SD	0.0030634	1.79e-05
	PD	0.0016941	1.16e-05							PR	0.0036112	1e-06
	PR	0.0017179	4e-06							SD	0.0036807	2.51e-05
	SD	0.0017267	1.99e-05							SD	0.0037098	8.5e-06
	PR	0.0017587	2.2e-06							NE	0.0037178	5.6e-06
	PR	0.001899	8.9e-06							PD	0.0037665	2.9e-05
	SD	0.0019254	1.84e-05							PR	0.0039082	2.4e-06
	SD	0.0019732	5.7e-06							PR	0.0039552	0.0001925
	PR	0.0019853	3.7e-06							SD	0.0039602	2.18e-05
	NE	0.0020062	4.1e-06							PR	0.0040002	2.8e-06
	PR	0.0020085	5.5e-06							PR	0.0040901	3.4e-06
	PR	0.0023939	1.76e-05							PR	0.0041462	1.28e-05
	PR	0.0023959	0.0006188							CR	0.0041794	3.82e-05
	PR	0.0024452	3.7e-06							SD	0.0042395	4.05e-05
	SD	0.0024835	1.43e-05							SD	0.0042838	5.34e-05
	SD	0.0025839	3.49e-05							SD	0.0043006	6.01e-05
	PD	0.0026651	5.7e-06							PR	0.0043298	0.0001472
	SD	0.0027816	1.15e-05							NE	0.0044344	1.6e-06
	CR	0.0028091	1.72e-05							PR	0.0045102	2.95e-05
	SD	0.002813	8.6e-06							SD	0.004515	1e-05
	PR	0.002898	2.18e-05							PD	0.0045219	0
	PR	0.0030229	5.2e-06							PD	0.0045531	4.19e-05
	PR	0.0031762	4.38e-05							SD	0.0045616	6.2e-06
	PR	0.0034677	1.8e-05							PR	0.0046198	5.2e-06
	SD	0.0036631	6.44e-05							PR	0.0046289	4.8e-05
	PR	0.0036741	2.9e-05							SD	0.0046345	9e-06
	SD	0.0036942	2.76e-05							SD	0.0049738	4.3e-06
	SD	0.0037128	1.67e-05							SD	0.00519	1.9e-06
	SD	0.0038432	9e-06							PD	0.0052081	3.23e-05
	SD	0.0039556	8.33e-05							SD	0.0052663	3.13e-05
	PR	0.0053355	4.66e-05							PD	0.0052854	6.02e-05
	SD	0.0056766	3.29e-05							SD	0.0053028	2.6e-06
	SD	0.0058864	7.2e-06							SD	0.0053691	6.5e-06
	PR	0.0059899	2.81e-05							PR	0.0054731	8.1e-06
	SD	0.0063248	2.11e-05							SD	0.0057141	4.81e-05
	SD	0.006879	0.0001548							NE	0.0057409	1.91e-05
	SD	0.0070314	6.48e-05							PR	0.0057578	2.2e-05
	SD	0.0077517	1.02e-05							SD	0.0057831	8.97e-05
	PR	0.0078743	1.35e-05							SD	0.0058324	0
	CR	0.0079315	1.09e-05							SD	0.005946	1.14e-05
	PD	0.0081787	0							SD	0.0060262	2.8e-05
	PR	0.0085381	1.53e-05							SD	0.006088	8.3e-06
	SD	0.0088819	1.6e-05							PR	0.0061178	2.16e-05
	SD	0.0096936	1.6e-05							SD	0.0063964	7.17e-05
	PR	0.0100111	6.28e-05							PR	0.0066034	6.9e-06
	PR	0.0101717	3.25e-05							PR	0.0066935	0.0004409
	PR	0.0122799	2.56e-05							CR	0.0067771	8.44e-05
	SD	0.0128245	1.77e-05							PR	0.0068093	6.46e-05
	SD	0.0145198	5.86e-05							PR	0.0069461	8.19e-05
	SD	0.0158765	8.5e-06							PD	0.0071251	5.08e-05
	PR	0.0159713	2.27e-05							PR	0.0071707	4.21e-05
	SD	0.0190016	2.58e-05							PR	0.0072424	3.97e-05
	SD	0.0205696	0.0001176							NE	0.0075057	2.19e-05
	SD	0.0207403	0.0001989							PR	0.0075923	1.4e-06
	SD	0.0214935	6.83e-05							PD	0.0078623	1.7e-05
	SD	0.0235139	4.78e-05							PR	0.0082744	1.7e-06
	PR	0.0260208	0.0001686							NE	0.0084721	0.0001906
	PR	0.0316733	0.0001048							SD	0.0086241	9e-07
	SD	0.0492901	0.0003085							PD	0.0086388	0.0001019
	SD	0.0569208	0.0001812							PR	0.0087297	9.02e-05
	SD	0.0779184	0.0001758							SD	0.0092066	0
	PR	0.0921055	0.0005112							PR	0.009612	5.8e-06
	PD	0.194401	0.0074212							PD	0.0103782	7.8e-06
	PR	0.241468	0.0022473							PR	0.0107183	8.71e-05
	PR	0.26317	0.0001342							PD	0.0111833	5.36e-05
	PR	0.352241	0.0025928							PR	0.0113676	9.6e-06
	SD	1.07317	0.0003214							PR	0.0114992	0.0003743
	PR	1.37962	0.0055564							CR	0.0115776	2.75e-05
	PR	1.71883	0.0038161							SD	0.0118627	4.43e-05
	SD	2.21471	0.0108314							SD	0.0124869	6.47e-05
	SD	2.66092	0.0274262							SD	0.0128366	0.0001037
	SD	42.4931	0.0597888							PR	0.0128616	3.8e-06
										PR	0.0148768	6.2e-06
										PR	0.0154056	9.62e-05
										SD	0.0183028	2.29e-05
										SD	0.0191407	1.1e-06
										SD	0.0208889	5.85e-05
